# Supplementary material for: Modeling Zinc Complexes Using Neural Networks
Source: J Chem Inf Model. 2024 Apr 8;64(8):3140–8. doi: 10.1021/acs.jcim.4c00095 (PMC11040731; doi:10.1021/acs.jcim.4c00095)
Supplement: Supplementary file 1 — ci4c00095_si_001.xlsx [file ci4c00095_si_001.xlsx]

## Sheet: Relative_conformer_energy
atomic_numbers	ID	pos	force	natom	complex	con_id	PWPB95-D4/a.u.	GFN2-xtb/a.u.	GFN1-xtb/a.u.	PM6-D3H4X/(kcal/mol)	PM7/(kcal/mol)	E/a.u.
[30, 7, 8, 7, 7, 7, 7, 7, 7, 1, 1, 1, 7, 7, 1, 1, 1, 6, 7, 7, 1, 1, 6, 7, 6, 7, 7, 6, 7, 1, 1, 6, 6, 7, 1, 1, 1, 8, 7]	1668_con_134	[[-0.9590105856000001, -1.9518538906, 0.8565728503000001], [1.4076702432000001, -0.8937318320000001, -0.2650848583], [-1.1003853195, 2.7411494744000002, 1.5726230218000001], [-2.8532166362, -1.6923453056, -1.1658887307], [-1.4413565019, 1.4683178827, 1.3054578058000001], [-2.2115511425, -0.9746456481, -0.2400981069], [0.7641949343000001, -1.040748033, 0.8824035546000001], [-1.3487272798, 3.555074…	[[0.1242952938, 0.4357348701, -0.4451200964], [-0.1231144906, 0.035689487400000004, 0.4546129035], [-0.1317945359, 0.0434358761, -0.34603045800000004], [-0.0067589813, 0.6050226845000001, -0.151486284], [0.0689293983, 0.388555657, -0.11296991810000001], [0.1980741328, -0.4520926384, 0.1427559435], [-0.34063953880000003, -0.0345181974, 0.1217330321], [0.0305740151, -0.6273688626, 0.382937112200000…	39	1668	con_134	-3096.97	-77.7171	-84.0512	246.289	185.69	-202.205
[30, 7, 8, 7, 7, 7, 7, 7, 7, 1, 1, 1, 7, 7, 1, 1, 1, 6, 7, 7, 1, 1, 6, 7, 6, 7, 7, 6, 7, 1, 1, 6, 6, 7, 1, 1, 1, 8, 7]	1668_con_62	[[-0.7021995069, -0.8634299655000001, -1.4258967163], [1.8351237419, 0.0794605684, -0.41544271720000003], [-3.0384017454, 3.4575495927, -0.209621043], [-2.2209919456, -1.9706105175, 0.5299508998], [-2.5601237584, 2.2168651948, -0.4269754797], [-2.0290025658, -0.7662253349, -0.0122777725], [1.1168165917, -0.9887232301000001, -0.7094022221], [-3.8017098154, 3.506613389, 0.9118160688], [-0.289600527…	[[0.1258895237, -0.1270248605, 0.6029804492], [-0.1062430258, -0.4511240755, -0.0582373205], [-0.1453607391, -0.1747663857, 0.27768026760000003], [-0.2311214578, 0.42062109810000003, 0.17446601320000002], [-0.1701993089, 0.2671530908, 0.2519193126], [0.28131209, -0.2455902715, -0.2306992826], [-0.3354446272, -0.1306239471, -0.0848937828], [0.4122759957, -0.3057057329, -0.4931618561], [-0.07570616…	39	1668	con_62	-3096.97	-77.7186	-84.0518	240.531	185.618	-202.172
[30, 7, 8, 7, 7, 7, 7, 7, 7, 1, 1, 1, 7, 7, 1, 1, 1, 6, 7, 7, 1, 1, 6, 7, 6, 7, 7, 6, 7, 1, 1, 6, 6, 7, 1, 1, 1, 8, 7]	1668_con_89	[[-1.2470329171, -2.2188553919, 0.0827407896], [0.6816054121, -0.2789047492, -0.8614068088], [0.2606805258, 1.4578847056, 2.2544229278], [-3.2370327882, -0.732099657, -1.3773799292], [-0.6917529759000001, 0.6424814079000001, 1.7523839931], [-2.3594798084, -0.6691695994, -0.3723581714], [0.4918179723, -1.4564653650000001, -0.3079694469], [0.41884641640000003, 2.5616295074, 1.4809517704], [-1.64897…	[[0.2296797216, 0.6801710279000001, -0.1782193325], [0.1479621334, -0.3465061451, 0.4275337658], [-0.1272463949, 0.2154131685, -0.2634683006], [0.1760310393, 0.5179325708, -0.0016812549], [0.2571968501, 0.2446966008, -0.0227042732], [0.1137878229, -0.4895586367, -0.11659698630000001], [-0.26546065220000004, -0.2119318672, 0.2248452766], [-0.2587411993, -0.642204108, 0.1634695792], [0.0702835484, …	39	1668	con_89	-3096.96	-77.7184	-84.0464	248.794	191.506	-202.053
[30, 7, 8, 7, 7, 7, 7, 7, 7, 1, 1, 1, 7, 7, 1, 1, 1, 6, 7, 7, 1, 1, 6, 7, 6, 7, 7, 6, 7, 1, 1, 6, 6, 7, 1, 1, 1, 8, 7]	1668_con_150	[[-0.8198448651, -1.0108692068, -0.0908918211], [1.9831413811, -0.1389715564, -0.16210711260000002], [-1.1586456427, 2.4155929477, 0.8143427913], [-3.6069575882000002, -1.9848043646, -1.0308928668], [-1.4724374618, 1.1738698514, 0.3833901934], [-2.7163990841, -1.1198522059, -0.5708020448000001], [1.0382308062, -0.8062174335000001, 0.4720751762], [-2.2564986021, 3.2127746183, 0.8398206994], [-0.19…	[[-0.059248425900000005, 0.2907699552, 0.052841678], [-0.1425412091, -0.2647512139, 0.2600229113], [-0.4131662761, 0.0110749707, -0.08088585050000001], [-0.4975339178, 0.6989455791, 0.11370218400000001], [-0.028084633100000003, 0.24678516520000002, 0.0696296278], [0.40834435350000003, -0.46393675160000003, -0.0368340896], [-0.3478828999, -0.1828640052, -0.039605647800000005], [0.359922065, -0.611…	39	1668	con_150	-3096.96	-77.7159	-84.051	256.587	193.707	-201.98
[30, 7, 8, 7, 7, 7, 7, 7, 7, 1, 1, 1, 7, 7, 1, 1, 1, 6, 7, 7, 1, 1, 6, 7, 6, 7, 7, 6, 7, 1, 1, 6, 6, 7, 1, 1, 1, 8, 7]	1668_con_142	[[-0.5831868566, -0.8293128669000001, -0.178788414], [2.1901486023, 0.0508827473, -0.3240896527], [-2.9680503403, 3.577488679, 0.3860387447], [-3.0695380363, -1.8961639461000002, -0.402727435], [-2.5183417867999998, 2.3333889173, 0.1466113279], [-2.5298962164, -0.6891712746, -0.220062786], [1.3360470254, -0.7846059815, 0.232582787], [-4.3118536532, 3.5944105987, 0.5769132452], [-0.758597872100000…	[[-0.09484611500000001, -0.0458575691, 0.2530490921], [-0.16532332730000002, -0.3645224198, 0.2812577216], [-0.300066489, -0.1958449723, 0.014927358000000002], [-0.3007052363, 0.3895780116, 0.0502007931], [-0.3592575699, 0.2726337015, 0.0376450399], [0.41108603050000003, -0.28677265220000003, -0.0215338936], [-0.3349298517, -0.18154714330000002, -0.0348755579], [0.6558348121, -0.2909107392, -0.13…	39	1668	con_142	-3096.98	-77.7166	-84.0554	237.989	180.262	-202.312
[30, 7, 8, 7, 7, 7, 7, 7, 7, 1, 1, 1, 7, 7, 1, 1, 1, 6, 7, 7, 1, 1, 6, 7, 6, 7, 7, 6, 7, 1, 1, 6, 6, 7, 1, 1, 1, 8, 7]	1668_con_137	[[-0.9600543767, -2.0325507741, 0.43343815150000004], [1.6220022187, -0.7314256847, 0.5911808664], [-0.076051327, 2.3267165799000002, 1.0655259521], [-3.5630267994, -1.5477474802, -0.5656357071], [-0.7347215233000001, 1.159739195, 0.9822339910000001], [-2.508556987, -0.9647872464, 0.010437753400000001], [0.6991891129000001, -1.2380705899, -0.20342990900000002], [-0.661904891, 3.2868990302, 0.3033…	[[0.020499331200000002, 0.5246775923, -0.2910513489], [-0.2805045128, -0.0044612638, -0.36548465290000004], [-0.2761452909, 0.0736321315, -0.2082919754], [-0.0323468557, 0.6378938345, -0.1343366544], [0.0780386343, 0.434105813, -0.1763692198], [0.18845745200000003, -0.4937070555, 0.0117498337], [-0.4091805211, -0.045353386700000005, -0.042636067900000005], [0.1041489974, -0.6814449394000001, 0.30…	39	1668	con_137	-3096.97	-77.7166	-84.0505	248.149	189.764	-202.199
[30, 8, 8, 8, 8, 7, 7, 6, 1, 6, 1, 6, 1, 6, 1, 6, 6, 6, 1, 6, 1, 6, 1, 6, 1, 6, 6, 6, 1, 6, 1, 6, 1, 6, 1, 6, 1, 6, 6, 6, 1, 6, 1, 6, 1, 6, 1, 6, 1]	1533_con_2	[[-0.033717875200000004, 0.0522649322, 0.026054059], [-1.358812125, -1.1952301119, -0.8938514663], [-1.7953586773999999, -0.1987029666, 0.9963538023], [1.2822885329, -1.2168252732, 0.8673614053], [1.7577338685, -0.14554223730000002, -0.9722350516], [-0.5427930698, 1.7124900289, -1.1818664466], [0.5294649807, 1.6961051878000002, 1.2284897893], [-0.9394470765, 1.6026559559, -2.4344050345], [-1.2406…	[[-0.0015542519, -0.45112167740000003, 0.0230064177], [-0.15040362940000002, 0.3281296633, 0.6206998691], [0.1847244097, -0.24320742920000002, -0.6497831623], [0.11887847780000001, 0.38827576420000004, -0.6167189419], [-0.13651560340000002, -0.28397102550000003, 0.613636548], [-0.0386711932, 0.008186473500000001, -0.1213099378], [0.0455957424, 0.0097293681, 0.12078560020000001], [0.0905467475, 0.…	49	1533	con_2	-3115.22	-83.3345	-86.4533	-73.1974	-65.6877	-325.799
[30, 8, 8, 8, 8, 7, 7, 6, 1, 6, 1, 6, 1, 6, 1, 6, 6, 6, 1, 6, 1, 6, 1, 6, 1, 6, 6, 6, 1, 6, 1, 6, 1, 6, 1, 6, 1, 6, 6, 6, 1, 6, 1, 6, 1, 6, 1, 6, 1]	1533_con_14	[[0.22298901040000002, -0.0150868896, -0.0095826592], [-1.6442205864, -0.0635503629, 0.8871053737], [-1.1206078125, -1.258566589, -0.8619523518000001], [1.5171557771000002, -1.2502143042, 0.9173251935000001], [1.9953368795, -0.309706289, -0.9908150736], [-0.49531327490000004, 1.6020752041000001, -1.1763790994], [0.7141787679, 1.6715816069, 1.1636907279], [-1.1558886007, 1.4297307097, -2.305123145…	[[-0.1794717958, -0.42915424, 0.0034135029], [0.1633494789, -0.3143511382, -0.6001262606000001], [-0.1538503537, 0.43426612200000003, 0.5794068484], [0.1412448266, 0.33523074950000004, -0.6443382448], [-0.131348284, -0.2403197052, 0.6146112187], [-0.1297135298, -0.020890620800000002, -0.06556520290000001], [0.0869161475, 0.046851290000000004, 0.08747049100000001], [0.146888277, 0.0084308417, 0.26…	49	1533	con_14	-3115.21	-83.3297	-86.4466	-69.1376	-62.5648	-325.494
[30, 8, 8, 8, 8, 8, 6, 6, 6, 6, 1, 6, 1, 6, 1, 6, 6, 1, 1, 1, 1, 1, 1, 8, 8, 8, 8, 8, 6, 6, 6, 6, 1, 6, 1, 6, 1, 6, 6, 1, 1, 1, 1, 1, 1]	5798_con_2	[[0.00895685, 0.6218350442, -1.0466890898], [1.1508873738, 0.9630175443000001, 0.570702959], [1.8742056071, -0.0435069681, -1.2141256993], [2.67895344, 1.189693126, 2.6593448434], [0.28280853770000003, 2.71325041, -1.6362022181], [6.6673537783, -1.3821462493, -0.13981980200000002], [2.0818337922, 0.35044209130000004, -0.0412216128], [3.378055843, 0.1277540535, 0.6121428029], [3.6085159577, 0.5587…	[[0.0174538973, -0.3900899176, 0.5475254555], [0.18002720090000002, -0.3481929985, -0.6488378474000001], [-0.25927198700000004, 0.3131293391, 0.5876644516], [0.0574647062, -0.0862151258, -0.1928457544], [-0.08668461720000001, 0.013266580600000001, 0.1478943333], [-0.1323110983, -0.049728550600000004, -0.246380903], [-0.8575977078, 0.0994840458, -0.33209094240000003], [0.1476007987, -0.0287904751,…	45	5798	con_2	-3152.31	-84.7926	-91.4327	-401.808	-410.511	-283.468
[30, 8, 8, 8, 8, 8, 6, 6, 6, 6, 1, 6, 1, 6, 1, 6, 6, 1, 1, 1, 1, 1, 1, 8, 8, 8, 8, 8, 6, 6, 6, 6, 1, 6, 1, 6, 1, 6, 6, 1, 1, 1, 1, 1, 1]	5798_con_23	[[-0.0005339465, -0.044839008900000005, -1.2572146624], [1.2023661158, -1.1379348426, -0.0718115181], [1.8511744339, 0.6598715895, -1.1037066782], [2.8095382822, -2.364634854, 1.5645494724], [-0.2864599566, 1.4077751795, -2.8692675815], [6.5276129471, 1.4997996955000001, 0.2728418949], [2.1034794849, -0.2728378622, -0.3063307951], [3.4211082188, -0.37878153470000003, 0.3381688775], [3.7045303364,…	[[0.004544641800000001, 0.0171482827, 0.6156372521], [0.147908065, 0.6311876867, -0.381036007], [-0.2353767663, -0.5816631736, 0.3512800182], [0.0719746926, 0.17182644300000002, -0.10968406080000001], [0.0871923871, 0.08406946100000001, 0.1221588831], [0.19717590640000002, -0.0837402591, 0.1501319327], [-0.8478256005, 0.0520711551, -0.302775699], [0.09566745730000001, -0.022261088000000002, 0.034…	45	5798	con_23	-3152.31	-84.7904	-91.4315	-400.31	-409.276	-283.395
[30, 8, 8, 8, 8, 8, 6, 6, 6, 6, 1, 6, 1, 6, 1, 6, 6, 1, 1, 1, 1, 1, 1, 8, 8, 8, 8, 8, 6, 6, 6, 6, 1, 6, 1, 6, 1, 6, 6, 1, 1, 1, 1, 1, 1]	5798_con_26	[[0.0593068535, 1.1170032804, -1.0403817302], [1.2635040606999999, 1.0349483725, 0.568142734], [1.7945679278000002, 0.21013640760000002, -1.3696682149], [2.7965319043, 0.6384568355, 2.6298143191000003], [0.6228932466, 3.2097938388, -1.3299929627], [6.0731833006, -2.2050459926, -0.7767072342], [2.0638446873, 0.3626227724, -0.1559481068], [3.2863113719, -0.2119824734, 0.4254974656], [3.5858761306, …	[[-0.0340005784, -0.476425166, 0.5048384917000001], [0.0961072537, -0.2739977911, -0.6955070993], [-0.2269674207, 0.26042565770000003, 0.6485232868], [0.059610323300000004, -0.07264855540000001, -0.19120292560000002], [-0.07638601290000001, 0.0316308766, 0.1446160884], [0.1820756634, -0.07112492790000001, 0.1736947034], [-0.8077112745, 0.2792068525, -0.26725839], [0.0942581866, -0.020268958, 0.04…	45	5798	con_26	-3152.31	-84.7899	-91.4309	-399.262	-408.71	-283.361
[30, 8, 8, 8, 8, 8, 6, 6, 6, 6, 1, 6, 1, 6, 1, 6, 6, 1, 1, 1, 1, 1, 1, 8, 8, 8, 8, 8, 6, 6, 6, 6, 1, 6, 1, 6, 1, 6, 6, 1, 1, 1, 1, 1, 1]	5798_con_33	[[0.0001391587, -0.0098028943, -1.6768464772], [1.6177709102, -1.1871007025, -1.4230703436], [1.3926145394, 0.7674131536000001, -0.5024821601], [3.648725717, -2.6910329437, -0.8165402787], [-0.6751752839, -1.3578467724, -3.2557146812], [5.14982093, 1.3154969133, 2.6645161057999998], [2.0386738309, -0.3006651299, -0.6154312313], [3.2681737343, -0.5204903137, 0.1611378642], [4.0082360929, -1.708792…	[[0.0021692257, 0.0045964174, 0.7430877449000001], [-0.1343617622, 0.6903069679, 0.325569292], [-0.0265734223, -0.6423206625, -0.3215030037], [-0.0134199578, 0.1913023415, 0.0922636075], [0.0356774678, -0.1168332764, 0.11184600900000001], [0.2128944878, -0.1133178183, 0.1040700289], [-0.7873061137, -0.0517155266, -0.4374051684], [0.09121124900000001, 0.0065210497, 0.042302876], [-0.02970819910000…	45	5798	con_33	-3152.31	-84.7895	-91.4305	-398.481	-408.329	-283.335
[30, 8, 8, 8, 8, 8, 6, 6, 6, 6, 1, 6, 1, 6, 1, 6, 6, 1, 1, 1, 1, 1, 1, 8, 8, 8, 8, 8, 6, 6, 6, 6, 1, 6, 1, 6, 1, 6, 6, 1, 1, 1, 1, 1, 1]	5798_con_6	[[-2.9078e-06, 0.012361143000000002, 1.5452997946], [1.5614016908, -1.2464404177, 1.3497166291], [1.4406435504, 0.6879321033, 0.3664340331], [3.5813344598, -2.8154083712, 0.892633494], [-0.7378623711000001, -1.2569252057, 3.1670306127], [5.4820456432, 0.8934914412, -2.7118518141], [2.0445388276, -0.39923435020000003, 0.5347198666], [3.2946713861, -0.6808983165, -0.18319621930000002], [3.999615742…	[[5.7867e-06, -0.006027939600000001, -0.7009593345], [-0.0844290879, 0.6870366119, -0.355159828], [-0.0502208014, -0.6203028157, 0.33129033890000004], [-0.028623689100000002, 0.1940626295, -0.0896450313], [0.039416463000000006, -0.12230467960000001, -0.1057140232], [-0.20223481240000002, 0.2033688363, 0.015429676500000001], [-0.8198813211, 0.0038221498000000002, 0.4363815729], [0.1195893946000000…	45	5798	con_6	-3152.31	-84.7925	-91.4324	-400.905	-410.186	-283.441
[30, 8, 6, 6, 1, 6, 8, 6, 1, 1, 1, 6, 1, 6, 1, 6, 6, 1, 7, 6, 1, 1, 6, 1, 1, 6, 1, 1, 1, 8, 6, 6, 1, 6, 8, 6, 1, 1, 1, 6, 1, 6, 1, 6, 6, 1, 7, 6, 1, 1, 6, 1, 1, 6, 1, 1, 1]	4489_con_1054	[[-0.09913120800000001, -0.8618133984, 1.1801568329], [-1.1210262334, 0.6011472612000001, 0.6983872240000001], [-1.5141455309, 0.4942021365, -0.5219028370000001], [-1.4467567539, 1.6312556142, -1.3601248572], [-1.0159576465, 2.5170776505, -0.9207709493], [-1.8614334933, 1.5912195606, -2.6696791366], [-1.7649696769, 2.62099876, -3.5490796779], [-1.1835546762, 3.8276437921, -3.111106595], [-1.76055…	[[0.0812224149, 0.7042600094, -0.9839711230000001], [0.39996929070000004, -0.6985190935000001, -0.0363609915], [0.2705821382, -0.2711167516, 0.2627966836], [-0.0336615352, -0.1278185393, -0.0861086226], [-0.0536113953, -0.0861287478, -0.052353055700000005], [0.06733897080000001, 0.1419273207, 0.0018723138], [0.1426215733, 0.2723529442, 0.1379901128], [-0.0921930754, -0.17699732370000001, -0.05935…	57	4489	con_1054	-3044.92	-84.1355	-87.6255	-106.139	-135.433	-331.852
[30, 8, 6, 6, 1, 6, 8, 6, 1, 1, 1, 6, 1, 6, 1, 6, 6, 1, 7, 6, 1, 1, 6, 1, 1, 6, 1, 1, 1, 8, 6, 6, 1, 6, 8, 6, 1, 1, 1, 6, 1, 6, 1, 6, 6, 1, 7, 6, 1, 1, 6, 1, 1, 6, 1, 1, 1]	4489_con_67	[[0.0498783285, -0.44609468490000004, 0.3245473843], [-1.2204549014000001, 0.6859853862, -0.3707774869], [-2.4602857246, 0.4058781503, -0.563045777], [-3.3126931658, 1.4412512696, -1.0167775951], [-2.844538928, 2.4002356919, -1.1715362953], [-4.6521280166, 1.2367016127000001, -1.2473755685], [-5.5232059291999995, 2.1816749183, -1.6802847946], [-5.03707662, 3.4775736835, -1.9378577068], [-5.895541…	[[0.098290684, 0.3659124724, -0.4548618639], [0.2842883322, -0.5409350689, 0.2654934678], [0.25782593800000003, -0.1057404869, 0.0566516184], [-0.09861550740000001, -0.1643374919, 0.0267156247], [-0.054069088, -0.1031450944, 0.0160185493], [0.0208266992, 0.1487408861, -0.039810426600000004], [0.13512945040000002, 0.2929666725, -0.0503081315], [-0.076475841, -0.1815021932, 0.033680955000000005], […	57	4489	con_67	-3044.95	-84.1411	-87.6366	-125.306	-144.767	-332.469
[30, 8, 6, 6, 1, 6, 8, 6, 1, 1, 1, 6, 1, 6, 1, 6, 6, 1, 7, 6, 1, 1, 6, 1, 1, 6, 1, 1, 1, 8, 6, 6, 1, 6, 8, 6, 1, 1, 1, 6, 1, 6, 1, 6, 6, 1, 7, 6, 1, 1, 6, 1, 1, 6, 1, 1, 1]	4489_con_326	[[-0.1128608301, 0.1273422924, 0.5760172804], [-1.6298489778, 1.0484171921, 0.117365987], [-2.6325620015, 0.5239649999, -0.4963697778], [-3.5967808645, 1.3935391163, -1.0591406851], [-3.4003566628, 2.4478981978, -0.9475205586000001], [-4.7095234874, 0.9233277526, -1.7156264929], [-5.6687876208, 1.6980176875000002, -2.2802280701], [-5.5336239195, 3.0974294764, -2.2065111724], [-4.6215603432, 3.437…	[[-0.050519095300000004, 0.23098021800000001, -0.5714222891], [0.3869926033, -0.5159735942, 0.079076303], [0.3101458622, -0.0350140096, 0.0881301334], [-0.059145861, -0.1819142199, -0.0260669362], [-0.020259812000000002, -0.1128937821, -0.015425025200000001], [-0.0146448702, 0.16231413520000001, -0.013402837400000001], [0.051073476400000005, 0.3141476117, 0.0339684211], [-0.0065545646, -0.1943718…	57	4489	con_326	-3044.94	-84.1393	-87.6352	-123.377	-143.952	-332.396
[30, 8, 6, 6, 1, 6, 8, 6, 1, 1, 1, 6, 1, 6, 1, 6, 6, 1, 7, 6, 1, 1, 6, 1, 1, 6, 1, 1, 1, 8, 6, 6, 1, 6, 8, 6, 1, 1, 1, 6, 1, 6, 1, 6, 6, 1, 7, 6, 1, 1, 6, 1, 1, 6, 1, 1, 1]	4489_con_210	[[-0.0131666981, 0.1273989473, 0.0953836287], [-1.51303787, 1.0094696722, -0.48635436860000003], [-2.6908292883, 0.5056705797000001, -0.6128800457], [-3.7366151439, 1.364793903, -1.0278266681], [-3.4557620734, 2.38868105, -1.2165538345], [-5.0288880142, 0.9220220664000001, -1.1837569463], [-6.0753012607, 1.6895145301, -1.577279635], [-5.8422477457, 3.0462305518, -1.8725048091], [-5.125545242, 3.1…	[[0.0065357922, 0.18150512130000002, -0.3761097771], [0.3452490253, -0.4922177789, 0.2133705242], [0.2920524702, -0.0393147793, 0.0477367493], [-0.06941257120000001, -0.1785496745, 0.0349976917], [-0.0332264441, -0.10954243100000001, 0.0192405155], [-0.014717652900000001, 0.1574510633, -0.0439044259], [0.0822815412, 0.3023247276, -0.0580919057], [-0.0222264694, -0.1883809933, 0.0311955761], [-0.0…	57	4489	con_210	-3044.95	-84.1404	-87.6363	-126.293	-145.722	-332.463
[30, 8, 6, 6, 1, 6, 8, 6, 1, 1, 1, 6, 1, 6, 1, 6, 6, 1, 7, 6, 1, 1, 6, 1, 1, 6, 1, 1, 1, 8, 6, 6, 1, 6, 8, 6, 1, 1, 1, 6, 1, 6, 1, 6, 6, 1, 7, 6, 1, 1, 6, 1, 1, 6, 1, 1, 1]	4489_con_612	[[0.1237178233, -0.5287270699000001, 0.1576114355], [-1.1679516271, 0.6718690044, -0.3681744764], [-2.3770946465, 0.3913865542, -0.702348494], [-3.2259432475, 1.4572049063999999, -1.0875525147], [-2.7786264409, 2.4383610848, -1.0824794011], [-4.5361422649000005, 1.2537643405, -1.4495752441], [-5.4011376863, 2.2264960735, -1.8310958926], [-4.9351267168, 3.5532642736, -1.8965145888000001], [-5.7807…	[[0.0923308786, 0.3946417035, -0.44011325160000003], [0.3214682224, -0.5659771869, 0.1809918402], [0.2281082577, -0.1083489489, 0.0509331529], [-0.0898621725, -0.1727539623, -0.0007709799000000001], [-0.0505221139, -0.1038703094, -0.0025365313], [0.0133818122, 0.1461048791, -0.021483331300000002], [0.1278896004, 0.30018032180000004, -0.0052631415], [-0.07235791750000001, -0.18359874140000002, 0.0…	57	4489	con_612	-3044.94	-84.1383	-87.6341	-122.982	-142.783	-332.383
[30, 8, 6, 6, 1, 6, 8, 6, 1, 1, 1, 6, 1, 6, 1, 6, 6, 1, 7, 6, 1, 1, 6, 1, 1, 6, 1, 1, 1, 8, 6, 6, 1, 6, 8, 6, 1, 1, 1, 6, 1, 6, 1, 6, 6, 1, 7, 6, 1, 1, 6, 1, 1, 6, 1, 1, 1]	4489_con_561	[[-0.1211924275, -0.0407979449, 0.07010285720000001], [-1.5835316034, 1.0684890059, -0.06656196560000001], [-2.7932324707, 0.7876728071, 0.2700351399], [-3.7932412619, 1.7593538757, 0.0255356651], [-3.4547386671, 2.6795127472, -0.42356201600000004], [-5.1136873529, 1.5445665379, 0.3424148942], [-6.1203182322, 2.4298990986, 0.1353907899], [-5.8093628083, 3.6843026815, -0.4227997204], [-6.752795996…	[[0.0220974162, 0.3849242626, 0.18649807770000001], [0.3377639551, -0.5304302072, 0.1291014848], [0.2754882994, -0.0780368107, -0.0012324177], [-0.0765967522, -0.162429377, 0.0764254728], [-0.0378351819, -0.0975967414, 0.047648135200000004], [-0.0033354159000000003, 0.1482680344, -0.055515815600000004], [0.0972019264, 0.2778267696, -0.1302218568], [-0.0512599741, -0.16992815, 0.0782936028], [0.03…	57	4489	con_561	-3044.95	-84.1385	-87.6351	-123.84	-143.779	-332.43
[30, 8, 6, 6, 1, 6, 8, 6, 1, 1, 1, 6, 1, 6, 1, 6, 6, 1, 7, 6, 1, 1, 6, 1, 1, 6, 1, 1, 1, 8, 6, 6, 1, 6, 8, 6, 1, 1, 1, 6, 1, 6, 1, 6, 6, 1, 7, 6, 1, 1, 6, 1, 1, 6, 1, 1, 1]	4489_con_714	[[-0.040448669400000005, -0.1226462965, 0.4444512289], [-1.4687978597, 0.9061106172000001, -0.0612728042], [-2.5995375469, 0.4763478689, -0.4982420625], [-3.54742125, 1.4125331462, -0.9608489447], [-3.2814154278, 2.4571718157, -0.9388495521], [-4.7863946876, 1.0435164145, -1.4406912680000001], [-5.5948763627, 2.0538514833, -1.8526627365000001], [-6.8716850347000005, 1.7442373757, -2.357116925], […	[[0.0185852869, 0.29131920840000003, -0.4907383105], [0.3190640295, -0.5331794667, 0.1381564775], [0.34940317860000003, -0.1180984338, 0.10316258], [-0.0718914498, -0.088889092, -0.0204959327], [-0.049880273700000005, -0.1299830857, -0.010522568500000001], [-0.08231072660000001, 0.0903332601, -0.0458432853], [-0.2692063814, -0.0925296912, -0.1020174033], [0.1766673007, 0.0389053507, 0.06041855850…	57	4489	con_714	-3044.94	-84.1377	-87.6354	-123.437	-142.266	-332.376
[30, 8, 6, 6, 1, 6, 8, 6, 1, 1, 1, 6, 1, 6, 1, 6, 6, 1, 7, 6, 1, 1, 6, 1, 1, 6, 1, 1, 1, 8, 6, 6, 1, 6, 8, 6, 1, 1, 1, 6, 1, 6, 1, 6, 6, 1, 7, 6, 1, 1, 6, 1, 1, 6, 1, 1, 1]	4489_con_456	[[-0.0453824883, 0.0709323486, 0.2138543832], [-1.4395093593000001, 1.0761196822, -0.4286746187], [-2.6329578199, 0.6648848101, -0.6756927053], [-3.5782275171, 1.5875064564999999, -1.1705437427], [-3.2580317551, 2.6046074438, -1.3306700432], [-4.8815415713, 1.2399040106, -1.456894916], [-5.6782705239, 2.2350471068, -1.9246673055999999], [-7.0186204636, 1.9451231897, -2.2412292444], [-7.446352084,…	[[0.0377050379, 0.22860572540000001, -0.4074964287], [0.2922287847, -0.52497262, 0.21595264290000002], [0.34436437340000003, -0.12395868780000001, 0.1019012967], [-0.0744313979, -0.0871976485, 0.0048156527], [-0.056963454600000005, -0.1249374515, 0.014409131], [-0.08493061860000001, 0.08651181200000001, -0.04866497], [-0.28122948400000003, -0.0867555423, -0.0581584168], [0.1785028307, 0.050051298…	57	4489	con_456	-3044.95	-84.1387	-87.6357	-124.901	-143.591	-332.416
[30, 8, 6, 6, 1, 6, 8, 6, 1, 1, 1, 6, 1, 6, 1, 6, 6, 1, 7, 6, 1, 1, 6, 1, 1, 6, 1, 1, 1, 8, 6, 6, 1, 6, 8, 6, 1, 1, 1, 6, 1, 6, 1, 6, 6, 1, 7, 6, 1, 1, 6, 1, 1, 6, 1, 1, 1]	4489_con_933	[[0.0127125312, -0.4350131292, 0.5465095901], [-1.2977970747, 0.724806425, -0.0229563055], [-2.2341551934, 0.38424578940000004, -0.8357533389], [-2.9345139119, 1.4079775932, -1.5182472609], [-2.6075848749, 2.4157974371, -1.3174020279], [-3.9602827351, 1.1331045151, -2.3910105614], [-4.6651899267, 2.061193748, -3.0850291734], [-4.3258824884, 3.4185916130000003, -2.9297102057], [-4.4656644523, 3.74…	[[0.0358930821, 0.4311141732, -0.6333986407000001], [0.40238316560000004, -0.5675052052, 0.1080593125], [0.2269501831, -0.11983827970000001, 0.10728692050000001], [-0.0642406997, -0.1728504995, -0.0391234602], [-0.0345427592, -0.1053932147, -0.0251552537], [0.0074465746, 0.1469526488, -0.0129008872], [0.09365921440000001, 0.3081863675, 0.0542514921], [-0.0483113903, -0.1912987254, -0.012091001700…	57	4489	con_933	-3044.94	-84.1363	-87.6317	-123.202	-140.367	-332.237
[30, 8, 6, 6, 1, 6, 8, 6, 1, 1, 1, 6, 1, 6, 1, 6, 6, 1, 7, 6, 1, 1, 6, 1, 1, 6, 1, 1, 1, 8, 6, 6, 1, 6, 8, 6, 1, 1, 1, 6, 1, 6, 1, 6, 6, 1, 7, 6, 1, 1, 6, 1, 1, 6, 1, 1, 1]	4489_con_168	[[-0.0638789967, 0.2005169072, -0.20365360500000002], [-1.6140960759, 1.0691897049, -0.6725301608], [-2.7870318257, 0.5396644047, -0.7154467170000001], [-3.8961308149000002, 1.4009347962, -0.8932802465], [-3.6664029739, 2.4509626745, -0.9803261718], [-5.1866509601, 0.9296778187, -0.9505183205000001], [-6.2924305635, 1.6983845112, -1.1103583045], [-6.1317993487999995, 3.0904559372, -1.2454463688],…	[[0.036987488, 0.1868452172, -0.3001226037], [0.3517829874, -0.492449868, 0.17825940740000001], [0.2989121741, -0.030969617100000003, 0.0312776268], [-0.0590795797, -0.1863893524, 0.0178670514], [-0.0271384661, -0.1125202686, 0.0109066379], [-0.0194302986, 0.16030299450000002, -0.0228634655], [0.0658992884, 0.30924159290000003, -0.026273472000000003], [-0.0178050108, -0.1875625757, 0.027002359], …	57	4489	con_168	-3044.95	-84.1406	-87.6366	-125.525	-146.555	-332.496
[30, 8, 6, 6, 1, 6, 8, 6, 1, 1, 1, 6, 1, 6, 1, 6, 6, 1, 7, 6, 1, 1, 6, 1, 1, 6, 1, 1, 1, 8, 6, 6, 1, 6, 8, 6, 1, 1, 1, 6, 1, 6, 1, 6, 6, 1, 7, 6, 1, 1, 6, 1, 1, 6, 1, 1, 1]	4489_con_334	[[0.1090438699, -0.4944904009, 0.2904469127], [-1.1918159973, 0.7621147411, -0.0497772305], [-2.4389338949, 0.6554421410000001, 0.2436424921], [-3.3240139209, 1.6493859409, -0.2392900269], [-2.8737150872, 2.4348069473000002, -0.8250564393], [-4.6730081319, 1.6154505239999999, 0.0219124176], [-5.5758647602, 2.5295484117, -0.4133511072], [-5.1153061087, 3.6196603662999998, -1.1757160748], [-4.65876…	[[0.088469453, 0.5705899751, 0.0922590392], [0.3012377994, -0.5584212723, 0.1884422085], [0.25752086700000004, -0.1048224016, 0.040571489700000005], [-0.09911601290000001, -0.1350192911, 0.10024963690000001], [-0.0518755034, -0.0859200138, 0.0634740553], [0.0233822093, 0.1288457641, -0.0785263586], [0.1253239387, 0.24537990580000002, -0.1793213833], [-0.0579019224, -0.16045069650000002, 0.1016571…	57	4489	con_334	-3044.95	-84.1393	-87.6355	-123.52	-142.864	-332.443
[30, 8, 6, 6, 1, 6, 8, 6, 1, 1, 1, 6, 1, 6, 1, 6, 6, 1, 7, 6, 1, 1, 6, 1, 1, 6, 1, 1, 1, 8, 6, 6, 1, 6, 8, 6, 1, 1, 1, 6, 1, 6, 1, 6, 6, 1, 7, 6, 1, 1, 6, 1, 1, 6, 1, 1, 1]	4489_con_1057	[[-0.0032318891, -1.1261511823, 0.9258099883], [-0.5265720079, -1.0546909784, -0.8453908035000001], [-1.3144970854, -0.0566879613, -1.0411300428], [-1.1277412329, 0.7416401481, -2.193430362], [-0.28946661890000003, 0.4792445824, -2.8193214781], [-1.9379591533, 1.817050905, -2.4684385925], [-1.7771469441, 2.6656012357, -3.5160636485], [-0.6954695858000001, 2.4536290582999998, -4.3939306712], [-0.7…	[[0.0034791753000000003, 0.9441501029, -0.7679729622], [0.0843335662, 0.1848578241, 0.7874406671], [0.2258692642, -0.1472287508, 0.3752900671], [-0.1007112076, 0.0712066561, 0.09601141860000001], [-0.0972157419, 0.0305433778, 0.0551001771], [0.10695964370000001, 0.0223540494, -0.10445840640000001], [0.2682948469, -0.0793903103, -0.192113841], [-0.1631387496, 0.0236104552, 0.12637959240000002], [0…	57	4489	con_1057	-3044.92	-84.1355	-87.6254	-106.108	-135.439	-331.845
[30, 8, 6, 6, 1, 6, 8, 6, 1, 1, 1, 6, 1, 6, 1, 6, 6, 1, 7, 6, 1, 1, 6, 1, 1, 6, 1, 1, 1, 8, 6, 6, 1, 6, 8, 6, 1, 1, 1, 6, 1, 6, 1, 6, 6, 1, 7, 6, 1, 1, 6, 1, 1, 6, 1, 1, 1]	4489_con_486	[[-0.1411449378, -0.10669671230000001, 0.30745986210000004], [-1.5083625264, 0.9303404928000001, -0.3491356003], [-2.6925527119, 0.5284630403, -0.6496434621], [-3.5802038515, 1.4584572182, -1.242341999], [-3.1809028512, 2.4454321241, -1.4134631269], [-4.869032934, 1.1229992164, -1.5829715987], [-5.7683967015, 1.9607492671000002, -2.1562767915], [-5.3662883373, 3.2759636219, -2.4571927756], [-6.23…	[[0.040757226300000005, 0.2601845471, -0.4630629804], [0.3253812666, -0.5257625451, 0.2268786798], [0.2664439523, -0.0774172258, 0.0736372928], [-0.0894905991, -0.1690657934, 0.0289364888], [-0.0421669561, -0.10487958100000001, 0.017939077600000002], [0.0073972536000000005, 0.15087524930000001, -0.0501526305], [0.1160129216, 0.29578314240000003, -0.0568769744], [-0.062163763500000004, -0.18191811…	57	4489	con_486	-3044.95	-84.1387	-87.6353	-124.577	-143.088	-332.403
[30, 8, 6, 6, 1, 6, 8, 6, 1, 1, 1, 6, 1, 6, 1, 6, 6, 1, 7, 6, 1, 1, 6, 1, 1, 6, 1, 1, 1, 8, 6, 6, 1, 6, 8, 6, 1, 1, 1, 6, 1, 6, 1, 6, 6, 1, 7, 6, 1, 1, 6, 1, 1, 6, 1, 1, 1]	4489_con_1042	[[0.0794340665, -1.0899049099, 1.0498513123], [-1.0289251395, 0.3555589549, 0.728439299], [-1.4410504438, 0.36245710410000004, -0.49050436950000004], [-1.4543390841, 1.5869486361, -1.1970920993], [-1.0589476471000001, 2.441538426, -0.6709995118000001], [-1.9007002075, 1.6688829519000001, -2.4944661999999997], [-1.8799744097, 2.7926326558, -3.2556423838], [-1.3446964156, 3.9719786861, -2.700454490…	[[0.027920852000000003, 0.829883137, -0.8909744083000001], [0.43622416210000003, -0.6538445639, -0.13069574050000002], [0.2805326987, -0.27709950650000004, 0.2401019651], [-0.0348326772, -0.1132158816, -0.1032260673], [-0.0455918097, -0.0845397672, -0.0619894214], [0.05942145200000001, 0.1392805436, 0.0206164232], [0.1335921063, 0.2669330687, 0.162158472], [-0.0807656415, -0.1696462024, -0.094487…	57	4489	con_1042	-3044.92	-84.1355	-87.6261	-108.194	-135.114	-331.891
[30, 8, 6, 6, 1, 6, 8, 6, 1, 1, 1, 6, 1, 6, 1, 6, 6, 1, 7, 6, 1, 1, 6, 1, 1, 6, 1, 1, 1, 8, 6, 6, 1, 6, 8, 6, 1, 1, 1, 6, 1, 6, 1, 6, 6, 1, 7, 6, 1, 1, 6, 1, 1, 6, 1, 1, 1]	4489_con_584	[[-0.1506115683, -0.1588250124, 0.5137592925], [-1.5134066805000002, 0.8913450476, -0.13589240830000002], [-2.6166559342999998, 0.4662955925, -0.6400503267000001], [-3.4719012549, 1.4040222027, -1.2674262911], [-3.1196859537, 2.4230486949, -1.2860919447999999], [-4.674008017, 1.035977014, -1.8232442985000001], [-5.5401864669, 1.8781785855000002, -2.4397332757], [-5.1987117457, 3.2402652062, -2.53…	[[0.0281020583, 0.3116921969, -0.5412658493], [0.35055310040000004, -0.5348625191, 0.18205246960000002], [0.2609908666, -0.0720313299, 0.0927569959], [-0.0801728961, -0.1757028789, -0.0031106232], [-0.0385475539, -0.1080754912, -0.0003681604], [0.006842261400000001, 0.1516206817, -0.0312297507], [0.0982940784, 0.308087726, -0.008007113], [-0.0466373127, -0.18757804090000002, 0.0233832505], [-0.01…	57	4489	con_584	-3044.94	-84.1384	-87.6359	-124.649	-142.624	-332.396
[30, 8, 6, 6, 1, 6, 8, 6, 1, 1, 1, 6, 1, 6, 1, 6, 6, 1, 7, 6, 1, 1, 6, 1, 1, 6, 1, 1, 1, 8, 6, 6, 1, 6, 8, 6, 1, 1, 1, 6, 1, 6, 1, 6, 6, 1, 7, 6, 1, 1, 6, 1, 1, 6, 1, 1, 1]	4489_con_472	[[0.0758130925, -0.17069445060000002, -0.3559569232], [-1.4281174923, 0.7832307727000001, -0.8137115459], [-2.6230730179, 0.3233252526, -0.6773396627], [-3.6914465184000003, 1.2504780225, -0.6323710767], [-3.4170610165, 2.2910259575, -0.7028398622], [-5.0005112181, 0.8509254722, -0.4997326964], [-6.0663939042, 1.6858394529, -0.4244651015], [-5.8393424816, 3.0739462499, -0.48608677520000004], [-5.…	[[-0.0396280549, 0.2560582295, -0.2605344013], [0.37155639960000003, -0.5005848956, 0.24223166370000002], [0.2945925945, -0.0635870441, 0.009585669], [-0.0698022349, -0.1846289496, 0.0115252527], [-0.0360277553, -0.1122517467, 0.0135086861], [0.0010898242, 0.1600424643, -0.0153925268], [0.07550016770000001, 0.31515848, -0.0122075876], [-0.019884432900000002, -0.193441103, 0.0193010219], [-0.05185…	57	4489	con_472	-3044.94	-84.1387	-87.6359	-125.967	-145.574	-332.396
[30, 8, 6, 6, 1, 6, 8, 6, 1, 1, 1, 6, 1, 6, 1, 6, 6, 1, 7, 6, 1, 1, 6, 1, 1, 6, 1, 1, 1, 8, 6, 6, 1, 6, 8, 6, 1, 1, 1, 6, 1, 6, 1, 6, 6, 1, 7, 6, 1, 1, 6, 1, 1, 6, 1, 1, 1]	4489_con_178	[[-0.0022092809, -0.030096909800000002, 0.0469073397], [-1.5188481502, 0.8591497877000001, -0.48169968890000003], [-2.7057766958, 0.3614550359, -0.5387848576000001], [-3.7774847817, 1.2408938152, -0.8233530082], [-3.5102206556, 2.2744318317, -0.9764573071], [-5.079407352, 0.8053257527000001, -0.9027686712], [-6.15125372, 1.5925153622, -1.1671507624], [-5.9395932348, 2.966096789, -1.3920399302], […	[[0.013584415800000001, 0.2065569206, -0.3341951436], [0.3400996598, -0.4798105487, 0.2322136891], [0.29640429900000004, -0.0389685706, 0.0322622621], [-0.0700209427, -0.18184192400000002, 0.027956953700000002], [-0.033667927, -0.10932847600000001, 0.0179251199], [-0.010713804700000001, 0.1626952416, -0.036631952700000005], [0.078099399, 0.3048017118, -0.0446410838], [-0.0370035445, -0.1885606058…	57	4489	con_178	-3044.95	-84.1405	-87.6367	-126.983	-146.059	-332.45
[30, 8, 6, 6, 1, 6, 8, 6, 1, 1, 1, 6, 1, 6, 1, 6, 6, 1, 7, 6, 1, 1, 6, 1, 1, 6, 1, 1, 1, 8, 6, 6, 1, 6, 8, 6, 1, 1, 1, 6, 1, 6, 1, 6, 6, 1, 7, 6, 1, 1, 6, 1, 1, 6, 1, 1, 1]	4489_con_235	[[0.0076758836, 0.1014939202, -0.1689980364], [-1.5753044106, 0.8578440136000001, -0.7040762151000001], [-2.7307173369, 0.313056571, -0.5283620654], [-3.8735263097, 1.1384075144999999, -0.6501644497], [-3.683410882, 2.1757098153, -0.8756990133], [-5.1493342755, 0.6503862843, -0.4891212305], [-6.283696777, 1.3878971144, -0.577643282], [-6.1730907077, 2.7627026417, -0.8603189481], [-5.6092024748, 3…	[[0.0122469906, 0.1468806648, -0.2555431473], [0.3692166227, -0.43808865420000004, 0.2801031551], [0.31377071700000003, -0.0242666476, 0.0089621302], [-0.057996988000000006, -0.1839230191, 0.0396911779], [-0.0244536268, -0.1118297213, 0.0298662754], [-0.0167822117, 0.1673367916, -0.0404247219], [0.0556516933, 0.30481125340000004, -0.061238160900000005], [-0.0062371735, -0.1838374459, 0.0473148824…	57	4489	con_235	-3044.95	-84.1402	-87.636	-125.919	-146.301	-332.416
[30, 8, 6, 6, 1, 6, 8, 6, 1, 1, 1, 6, 1, 6, 1, 6, 6, 1, 7, 6, 1, 1, 6, 1, 1, 6, 1, 1, 1, 8, 6, 6, 1, 6, 8, 6, 1, 1, 1, 6, 1, 6, 1, 6, 6, 1, 7, 6, 1, 1, 6, 1, 1, 6, 1, 1, 1]	4489_con_307	[[-0.0840209948, 0.2752893723, 0.07594053790000001], [-1.6984014883, 0.9925075123, -0.399212377], [-2.8091946267, 0.34675160790000004, -0.49651475110000004], [-3.9893584654, 1.0989894253, -0.7066925133], [-3.8589498767, 2.1675015656, -0.7717101784], [-5.2245583379, 0.5055515912, -0.8221542271000001], [-6.3925205443, 1.1660540938, -1.0179870205], [-6.3623562161, 2.5693076773, -1.1288607032], [-5.7…	[[0.09745926960000001, 0.1507113557, -0.2762944787], [0.3724538221, -0.46437409020000003, 0.1731149099], [0.31347972490000003, 0.012275322100000001, 0.0357459853], [-0.0495674371, -0.1856188132, 0.014578341000000002], [-0.0142109986, -0.1162135267, 0.0083159633], [-0.0351141435, 0.1680498679, -0.022165923100000002], [0.039809826, 0.3120491166, -0.017963828], [0.0042473132, -0.1881300928, 0.005697…	57	4489	con_307	-3044.94	-84.1394	-87.6363	-124.791	-144.808	-332.383
[30, 8, 6, 6, 1, 6, 8, 6, 1, 1, 1, 6, 1, 6, 1, 6, 6, 1, 7, 6, 1, 1, 6, 1, 1, 6, 1, 1, 1, 8, 6, 6, 1, 6, 8, 6, 1, 1, 1, 6, 1, 6, 1, 6, 6, 1, 7, 6, 1, 1, 6, 1, 1, 6, 1, 1, 1]	4489_con_96	[[-0.0542735029, 0.4375196454, -0.059718758000000004], [-1.649318154, 1.1341902578, -0.6310601122], [-2.7821907559, 0.5202715797, -0.6126786179], [-3.9373279527, 1.2629590561000001, -0.9546584004], [-3.7700734965000002, 2.2962804702, -1.2134284499], [-5.1937748666, 0.7041921388, -0.956910365], [-6.3387506762, 1.3589559779, -1.2705774841], [-6.2593717379000005, 2.7143992332, -1.6432774713], [-7.28…	[[0.062503561, 0.09553181740000001, -0.3208719537], [0.3611881891, -0.44488274720000004, 0.23696112760000002], [0.3120560241, -0.004426533, 0.0371446033], [-0.053838234900000004, -0.17930634580000002, 0.0482823275], [-0.0176211945, -0.1116181522, 0.0285161009], [-0.0314433556, 0.1597788466, -0.0503852511], [0.0513166269, 0.3007961202, -0.0778236942], [-0.017445341200000002, -0.1872811331, 0.04985…	57	4489	con_96	-3044.95	-84.1409	-87.6367	-125.9	-146.259	-332.483
[30, 8, 6, 6, 1, 6, 8, 6, 1, 1, 1, 6, 1, 6, 1, 6, 6, 1, 7, 6, 1, 1, 6, 1, 1, 6, 1, 1, 1, 8, 6, 6, 1, 6, 8, 6, 1, 1, 1, 6, 1, 6, 1, 6, 6, 1, 7, 6, 1, 1, 6, 1, 1, 6, 1, 1, 1]	4489_con_349	[[-0.0098862766, -0.20205191120000002, 0.0262808354], [-1.4699353523, 0.8545029103, 0.3661658338], [-2.6776809991, 0.44616174300000006, 0.5394617021], [-3.700383033, 1.4204063925, 0.6325301416], [-3.3812552013, 2.4468137354, 0.5468742185000001], [-5.0189528857, 1.0791464429, 0.8199187193], [-6.0472679912, 1.9584671965, 0.9124877], [-5.7651884378, 3.3351906395, 0.8278251012000001], [-5.3247007432,…	[[0.0179336272, 0.321996019, 0.3566005504], [0.35519480670000003, -0.5290221115, -0.1318766474], [0.2817966662, -0.07055305790000001, -0.029617721200000002], [-0.0771187698, -0.1751475435, 0.0138980269], [-0.0381428658, -0.1126016432, 0.0072973633], [-0.0011510266, 0.1630209608, -0.0013796988], [0.0910065883, 0.3061971323, -0.0242619412], [-0.031221514800000003, -0.19145598430000002, 0.0025164017…	57	4489	con_349	-3044.94	-84.1392	-87.6362	-126.3	-144.214	-332.41
[30, 8, 6, 6, 1, 6, 8, 6, 1, 1, 1, 6, 1, 6, 1, 6, 6, 1, 7, 6, 1, 1, 6, 1, 1, 6, 1, 1, 1, 8, 6, 6, 1, 6, 8, 6, 1, 1, 1, 6, 1, 6, 1, 6, 6, 1, 7, 6, 1, 1, 6, 1, 1, 6, 1, 1, 1]	4489_con_24	[[-0.0637598988, -0.21069519020000002, 0.389055955], [-1.5314205907, 0.7661140537000001, -0.12453603740000001], [-2.6680635923000002, 0.2911654342, -0.4976441076], [-3.6474416262, 1.2001701246, -0.9642537194], [-3.3544883031, 2.2377972207, -0.9852391916000001], [-4.8932633742, 0.7848456484, -1.3716209639999999], [-5.8767649176, 1.5983767774, -1.8295504685], [-5.622779617, 2.980515297, -1.91459766…	[[0.0052494272, 0.2874191843, -0.44012434850000004], [0.3341874494, -0.5215265192, 0.15920274180000002], [0.2934069254, -0.045275663300000005, 0.0656470794], [-0.07810613400000001, -0.1778769682, -0.0020716299], [-0.0335950738, -0.10983809280000001, 0.0010896473000000001], [-0.0014899353, 0.161096606, -0.024943767000000002], [0.0805366369, 0.3107819824, -0.0066114214], [-0.0305776947, -0.19240819…	57	4489	con_24	-3044.95	-84.1415	-87.6377	-126.213	-144.64	-332.516
[30, 8, 6, 6, 1, 6, 8, 6, 1, 1, 1, 6, 1, 6, 1, 6, 6, 1, 7, 6, 1, 1, 6, 1, 1, 6, 1, 1, 1, 8, 6, 6, 1, 6, 8, 6, 1, 1, 1, 6, 1, 6, 1, 6, 6, 1, 7, 6, 1, 1, 6, 1, 1, 6, 1, 1, 1]	4489_con_694	[[-0.0231256567, 0.0024810089, 0.25766394940000004], [-1.5279727677000001, 0.9213112585000001, -0.2430850917], [-2.6829930716, 0.4153601626, -0.5000531614], [-3.7320275476, 1.2815390538, -0.8719685508], [-3.51861557, 2.3362011348, -0.9419141063], [-5.0056301661, 0.8333157160000001, -1.1528330058], [-5.9123333882, 1.7823558145, -1.4991350185], [-7.2295340365, 1.3901477573, -1.8029648960000002], [-…	[[0.035144814600000004, 0.2485882829, -0.3814359424], [0.31181166120000003, -0.5169634482000001, 0.1684969371], [0.3719367608, -0.0931227849, 0.0803734016], [-0.0766956948, -0.09266277440000001, 0.0009808197], [-0.0442702524, -0.1304596611, 0.0026938218], [-0.08933765760000001, 0.085287131, -0.0380613391], [-0.2776242063, -0.1081022142, -0.058410307200000004], [0.1811093155, 0.0499965421, 0.03099…	57	4489	con_694	-3044.94	-84.1378	-87.6358	-124.958	-142.887	-332.363
[30, 8, 6, 6, 1, 6, 8, 6, 1, 1, 1, 6, 1, 6, 1, 6, 6, 1, 7, 6, 1, 1, 6, 1, 1, 6, 1, 1, 1, 8, 6, 6, 1, 6, 8, 6, 1, 1, 1, 6, 1, 6, 1, 6, 6, 1, 7, 6, 1, 1, 6, 1, 1, 6, 1, 1, 1]	4489_con_44	[[-0.0529579754, -0.0663384863, 0.35759394240000003], [-1.4350674247000001, 0.8868767555, -0.3882933905], [-2.610136422, 0.44133306040000003, -0.6617890361000001], [-3.5253677863, 1.3198479005000001, -1.2900625079], [-3.1544536713999998, 2.3092900955, -1.5051720178], [-4.805740611, 0.9345049956, -1.6092023667], [-5.7306543359, 1.7217333515000002, -2.2125192187], [-5.3689577113, 3.0356775529, -2.5…	[[0.0400650896, 0.24162237050000002, -0.47380261300000004], [0.3319227762, -0.4991423783, 0.2647894556], [0.2673986974, -0.062320948800000005, 0.0851901927], [-0.0859533462, -0.1694912933, 0.0356990644], [-0.039529913800000004, -0.1057538152, 0.022552689100000002], [0.0059826736, 0.1447022825, -0.052748401300000004], [0.1048379762, 0.29926492650000003, -0.0705607774], [-0.0585090277, -0.182677388…	57	4489	con_44	-3044.95	-84.1414	-87.6375	-126.569	-144.503	-332.496
[30, 8, 6, 6, 1, 6, 8, 6, 1, 1, 1, 6, 1, 6, 1, 6, 6, 1, 7, 6, 1, 1, 6, 1, 1, 6, 1, 1, 1, 8, 6, 6, 1, 6, 8, 6, 1, 1, 1, 6, 1, 6, 1, 6, 6, 1, 7, 6, 1, 1, 6, 1, 1, 6, 1, 1, 1]	4489_con_76	[[0.0807726418, -0.2175820225, 0.0718144289], [-1.4176323804, 0.7940409611, -0.2621935663], [-2.5609806594, 0.3609851751, -0.6669900783], [-3.582485886, 1.3106167763, -0.9070533669], [-3.3149268872, 2.3421363503, -0.7413742848], [-4.8373913617, 0.9415581749, -1.3311460011], [-5.8599699253, 1.7966234380000001, -1.5809091191], [-5.6390667276, 3.1771932796, -1.4161027865], [-5.3838949703, 3.42009828…	[[0.0208914948, 0.2976573984, -0.3844153896], [0.35766487500000005, -0.5171036187, 0.0843277556], [0.28004302340000004, -0.0545772358, 0.051843470200000005], [-0.07045345360000001, -0.1794495958, -0.031027172300000003], [-0.0305848999, -0.1087336644, -0.0180027065], [-0.0066584214000000004, 0.16074745640000002, 0.0047565161], [0.0734984331, 0.3099013479, 0.0468061748], [-0.025434450100000002, -0.…	57	4489	con_76	-3044.95	-84.141	-87.6372	-126.805	-145.212	-332.483
[30, 8, 6, 6, 1, 6, 8, 6, 1, 1, 1, 6, 1, 6, 1, 6, 6, 1, 7, 6, 1, 1, 6, 1, 1, 6, 1, 1, 1, 8, 6, 6, 1, 6, 8, 6, 1, 1, 1, 6, 1, 6, 1, 6, 6, 1, 7, 6, 1, 1, 6, 1, 1, 6, 1, 1, 1]	4489_con_761	[[-0.1126761127, 0.001275702, 0.5426210575], [-1.5390141919, 1.088436134, 0.1644289722], [-2.5515586007, 0.7133777862, -0.5356198531], [-3.3970240662, 1.6967029163, -1.0896862031], [-3.1482809391, 2.7324729279, -0.9224830307], [-4.5102280848, 1.3853397798, -1.8416685067], [-5.2239042101, 2.4371884958, -2.3200115504], [-6.3576958461, 2.1876033626, -3.1155043619], [-6.7466405856, 3.1676851981, -3.3…	[[-0.071812634, 0.2728233573, -0.542370776], [0.3591279819, -0.5557582667000001, 0.0167681129], [0.35305654750000004, -0.14838176250000001, 0.13282584790000002], [-0.0629389425, -0.08467874040000001, -0.0373861885], [-0.044642131, -0.1256388993, -0.0327420331], [-0.07559249700000001, 0.0942701863, -0.0538222171], [-0.236870082, -0.0800357377, -0.1650976386], [0.1497523614, 0.0462366532, 0.1037419…	57	4489	con_761	-3044.94	-84.1373	-87.6329	-121.876	-142.262	-332.337
[30, 8, 6, 6, 1, 6, 8, 6, 1, 1, 1, 6, 1, 6, 1, 6, 6, 1, 7, 6, 1, 1, 6, 1, 1, 6, 1, 1, 1, 8, 6, 6, 1, 6, 8, 6, 1, 1, 1, 6, 1, 6, 1, 6, 6, 1, 7, 6, 1, 1, 6, 1, 1, 6, 1, 1, 1]	4489_con_38	[[-0.0285581837, -0.29831906620000004, 0.4409395578], [-1.4363571997, 0.7351698744, -0.1285150759], [-2.5911040357, 0.3084287801, -0.5021179720000001], [-3.5152005571, 1.2512400089, -1.0127395229], [-3.1671971656, 2.2706641923, -1.06280333], [-4.775582614, 0.8882465101, -1.4246562171], [-5.7079595534, 1.736342407, -1.9251007798000002], [-5.3789036783, 3.0992435669, -2.0526016558], [-6.2601080425,…	[[0.0203340093, 0.30619211820000003, -0.4703829116], [0.32122523750000004, -0.5397006981, 0.1781483307], [0.28631351720000003, -0.061529721700000005, 0.0682242376], [-0.0872045558, -0.1734818027, 0.0037976308], [-0.0379160626, -0.1085908931, 0.0048316474], [0.0059317973000000005, 0.15822904200000001, -0.0309095738], [0.0981662209, 0.3064950112, -0.0167336708], [-0.0520926617, -0.19102119680000001…	57	4489	con_38	-3044.95	-84.1414	-87.6376	-125.893	-144.456	-332.509
[30, 8, 6, 6, 1, 6, 8, 6, 1, 1, 1, 6, 1, 6, 1, 6, 6, 1, 7, 6, 1, 1, 6, 1, 1, 6, 1, 1, 1, 8, 6, 6, 1, 6, 8, 6, 1, 1, 1, 6, 1, 6, 1, 6, 6, 1, 7, 6, 1, 1, 6, 1, 1, 6, 1, 1, 1]	4489_con_1134	[[0.0978708071, -0.3420405923, 0.0686552108], [-1.3986634649, -0.24959297860000002, 1.1267501233], [-2.5885995058, -0.21309273550000002, 0.6357235628], [-3.6306610406, 0.3200162044, 1.4224376392], [-3.3886905927, 0.6839963013, 2.4082545123], [-4.9347521489, 0.3997701698, 0.9800622016], [-5.8258925299, 0.9550383114000001, 1.8408397280000002], [-7.1756877678, 1.0562922181, 1.4552394195], [-7.296238…	[[-0.0641103626, -0.061648714400000006, 0.2956077573], [0.3409532031, -0.023075206900000002, -0.57009424], [0.38013713660000004, -0.0715171446, -0.11603481830000001], [-0.0750227296, -0.0256938123, -0.0917938724], [-0.0505037714, -0.036908645000000004, -0.1271589279], [-0.0780858551, 0.0416152107, 0.0831166613], [-0.2892047381, 0.017615910800000002, -0.1063316514], [0.1907646339, -0.0102493590000…	57	4489	con_1134	-3044.94	-84.1349	-87.6335	-121.331	-141.612	-332.264
[30, 8, 6, 6, 1, 6, 8, 6, 1, 1, 1, 6, 1, 6, 1, 6, 6, 1, 7, 6, 1, 1, 6, 1, 1, 6, 1, 1, 1, 8, 6, 6, 1, 6, 8, 6, 1, 1, 1, 6, 1, 6, 1, 6, 6, 1, 7, 6, 1, 1, 6, 1, 1, 6, 1, 1, 1]	4489_con_1290	[[-0.1110842783, -0.0964682694, 0.3307608615], [-1.53551168, 1.0072559866, -0.0208248326], [-2.6681884424, 0.6454148630000001, -0.5086025737000001], [-3.5972518941000002, 1.6369815406, -0.8863188021], [-3.3160772083, 2.6705806463, -0.7627174223000001], [-4.8362589929, 1.3344851103, -1.4102700021], [-5.6271144623, 2.3915929766, -1.7284937085], [-6.8987947234, 2.1509440915, -2.2813606571], [-6.8302…	[[-0.0055485461, 0.313832119, -0.4496177881], [0.3208098811, -0.5531122263, 0.047580913100000004], [0.3631233143, -0.1351896844, 0.0883731766], [-0.0751124046, -0.084507092, -0.0285268656], [-0.0512822649, -0.1255473491, -0.0231981232], [-0.08022767410000001, 0.0948397401, -0.0380910972], [-0.2690359035, -0.07578493780000001, -0.1134609101], [0.1749004634, 0.0289899794, 0.0649989005], [0.00478805…	57	4489	con_1290	-3044.94	-84.1324	-87.6305	-117.536	-140.082	-332.19
[30, 8, 6, 6, 1, 6, 8, 6, 1, 1, 1, 6, 1, 6, 1, 6, 6, 1, 7, 6, 1, 1, 6, 1, 1, 6, 1, 1, 1, 8, 6, 6, 1, 6, 8, 6, 1, 1, 1, 6, 1, 6, 1, 6, 6, 1, 7, 6, 1, 1, 6, 1, 1, 6, 1, 1, 1]	4489_con_846	[[0.172373628, -0.5478482741, 0.5439380380000001], [-1.1114034596, 0.7135451569, 0.1663201146], [-2.127754388, 0.5069051798, -0.5933279759], [-2.8363186174, 1.6155219039, -1.1019068019], [-2.4816087298, 2.6024935362, -0.8512998254], [-3.9436328088, 1.484384325, -1.9127589562], [-4.5130664622, 2.6407283069, -2.3415398874], [-5.6227642894, 2.5757862958, -3.2046007536], [-5.3785967305, 2.0573229436,…	[[0.0453261525, 0.4689685665, -0.552790122], [0.3402116892, -0.5935677313000001, 0.0057941704000000005], [0.2835247524, -0.1960991667, 0.1283200485], [-0.0641626875, -0.0802831199, -0.0455648683], [-0.057510824700000004, -0.1159985032, -0.0427101173], [-0.06631170830000001, 0.0937161246, -0.0528364843], [-0.23677922980000002, -0.0332513609, -0.18318574940000001], [0.1564747015, 0.0044080262, 0.10…	57	4489	con_846	-3044.94	-84.1368	-87.6325	-120.675	-140.721	-332.277
[30, 8, 6, 6, 1, 6, 8, 6, 1, 1, 1, 6, 1, 6, 1, 6, 6, 1, 7, 6, 1, 1, 6, 1, 1, 6, 1, 1, 1, 8, 6, 6, 1, 6, 8, 6, 1, 1, 1, 6, 1, 6, 1, 6, 6, 1, 7, 6, 1, 1, 6, 1, 1, 6, 1, 1, 1]	4489_con_60	[[-0.0567701056, 0.4984671759, 0.028600544800000002], [-1.6076915177000002, -0.1670819375, 0.7485087921], [-2.6641723087, -0.4630971065, 0.0746405951], [-3.6749391555, -1.2153784329, 0.7186759322], [-3.4686896563, -1.5063016509, 1.7363612287999999], [-4.8430897628, -1.5632250322, 0.0822037303], [-5.8477675585, -2.2870626378, 0.6350693743], [-5.7019414166, -2.7384385961, 1.9605751252], [-6.6102102…	[[-0.0708657791, -0.5601997022, 0.0918133119], [0.4001535715, 0.2467912901, -0.44759698940000003], [0.3025420465, 0.0759778457, -0.0048575557], [-0.0615854479, 0.0428696204, -0.1784168234], [-0.0221874833, 0.028790389000000003, -0.10849479960000001], [-0.014637815, -0.0696948331, 0.1477759642], [0.0561879289, -0.0884887102, 0.30361938320000004], [-0.0274438041, 0.059613224000000006, -0.18525807],…	57	4489	con_60	-3044.95	-84.1411	-87.6368	-125.502	-144.877	-332.483
[30, 8, 6, 6, 1, 6, 8, 6, 1, 1, 1, 6, 1, 6, 1, 6, 6, 1, 7, 6, 1, 1, 6, 1, 1, 6, 1, 1, 1, 8, 6, 6, 1, 6, 8, 6, 1, 1, 1, 6, 1, 6, 1, 6, 6, 1, 7, 6, 1, 1, 6, 1, 1, 6, 1, 1, 1]	4489_con_1201	[[-0.0399259358, -0.0957430427, 0.08853342410000001], [-1.5141666023, 0.8015285228, -0.5343770464], [-2.6934455398, 0.3119962929, -0.6902128167], [-3.7088120536, 1.1687765796, -1.1793701991], [-3.4041229839, 2.1789714175, -1.4018871048000001], [-5.0015853087, 0.7388287875, -1.363318972], [-6.0202297738, 1.5031059412, -1.8282209085], [-5.7558242411, 2.8433370015, -2.1693752306], [-5.0109674205, 2.…	[[0.0137826453, 0.2520039878, -0.4029446074], [0.36146741920000003, -0.4902002164, 0.2371134503], [0.2697197159, -0.0551842196, 0.0550315332], [-0.0721247302, -0.1734566766, 0.0448932432], [-0.035930744300000005, -0.1077579268, 0.021490737000000003], [-0.013076111500000001, 0.1513081, -0.0527214395], [0.0878564153, 0.299732549, -0.0670732695], [-0.0268851243, -0.1882611967, 0.0393550338], [-0.059…	57	4489	con_1201	-3044.94	-84.134	-87.6306	-125.309	-143.188	-332.283
[30, 8, 6, 6, 1, 6, 8, 6, 1, 1, 1, 6, 1, 6, 1, 6, 6, 1, 7, 6, 1, 1, 6, 1, 1, 6, 1, 1, 1, 8, 6, 6, 1, 6, 8, 6, 1, 1, 1, 6, 1, 6, 1, 6, 6, 1, 7, 6, 1, 1, 6, 1, 1, 6, 1, 1, 1]	4489_con_1253	[[-0.0005176769, -0.5987637905000001, 0.49730820550000004], [-1.1600259129000001, -0.2367878978, -0.8796052350000001], [-2.2917891479, 0.349678562, -0.7187858232000001], [-2.9257402198999998, 0.9314317424, -1.836684756], [-2.4159824724, 0.8915667255, -2.78595559], [-4.1500862454, 1.5596234867, -1.7556621292], [-4.6286459502, 2.0914080904, -2.9098525408], [-5.858373101, 2.7754713992999998, -2.8888…	[[0.0230474085, 0.5397664891, -0.47855433350000004], [0.2684043076, -0.0496966363, 0.6483156315], [0.2831388532, -0.10540011090000001, 0.2196357259], [-0.0834827922, 0.019191748800000002, 0.0732869656], [-0.0760217997, 0.0169513907, 0.1124780422], [-0.06544125690000001, 0.060629200300000005, -0.09772598240000001], [-0.26491069970000003, 0.1424058372, 0.0257694739], [0.1633010188, -0.1004961947, -…	57	4489	con_1253	-3044.94	-84.1332	-87.6304	-119.06	-139.407	-332.151
[30, 8, 6, 6, 1, 6, 8, 6, 1, 1, 1, 6, 1, 6, 1, 6, 6, 1, 7, 6, 1, 1, 6, 1, 1, 6, 1, 1, 1, 8, 6, 6, 1, 6, 8, 6, 1, 1, 1, 6, 1, 6, 1, 6, 6, 1, 7, 6, 1, 1, 6, 1, 1, 6, 1, 1, 1]	4489_con_1252	[[-0.1330410266, -0.36223338990000004, 0.7416905198], [-1.2699366042, 0.8776400106000001, -0.0019213330000000001], [-2.3577873663, 0.5983303951, -0.6259763091], [-2.9793003371999998, 1.6018850452, -1.3984201452], [-2.5050856522, 2.568924552, -1.4496707854], [-4.1507289319, 1.3886207898, -2.0930623646], [-4.6269970861, 2.4438084756, -2.8035112718], [-5.8021737212, 2.2826291524, -3.5607256929], [-5…	[[0.1739033104, 0.3730273839, -0.6086130208], [0.27219386570000004, -0.5946698436, 0.19484764670000002], [0.2640377031, -0.1834403281, 0.1682381887], [-0.0745976652, -0.07955996900000001, -0.0173926521], [-0.07218131800000001, -0.1155421793, -0.0050081872], [-0.0590837982, 0.0844174808, -0.07624587270000001], [-0.2525031242, -0.0547237999, -0.1529973687], [0.15846603950000002, 0.0333193918, 0.096…	57	4489	con_1252	-3044.94	-84.1333	-87.631	-118.748	-137.435	-332.164
[30, 8, 6, 6, 1, 6, 8, 6, 1, 1, 1, 6, 1, 6, 1, 6, 6, 1, 7, 6, 1, 1, 6, 1, 1, 6, 1, 1, 1, 8, 6, 6, 1, 6, 8, 6, 1, 1, 1, 6, 1, 6, 1, 6, 6, 1, 7, 6, 1, 1, 6, 1, 1, 6, 1, 1, 1]	4489_con_602	[[-0.0422450132, -0.1902711255, 0.16006129700000002], [-1.4928079027, 0.8144960601, -0.3505074382], [-2.6941153499, 0.3874286039, -0.5306960839], [-3.6776615322, 1.325156835, -0.9263082724], [-3.3339865768, 2.3384333758, -1.0609929507], [-4.988918875, 0.9658802253000001, -1.1314165956], [-5.9796939735, 1.8106956607, -1.5102903512], [-5.6623567306, 3.1642910619, -1.7320590297], [-6.5942028051, 3.6…	[[0.0071594515000000004, 0.2519764392, -0.387418103], [0.33048935900000004, -0.510102389, 0.2100437715], [0.2835209221, -0.062010461100000004, 0.0403159259], [-0.08341090720000001, -0.1745730827, 0.0220452198], [-0.0386479375, -0.10728009770000001, 0.014094782600000001], [0.0023612468000000003, 0.1593287524, -0.0371006174], [0.0993812966, 0.3011236739, -0.0414729416], [-0.0515183374, -0.184177237…	57	4489	con_602	-3044.94	-84.1383	-87.6352	-125.25	-144.108	-332.39
[30, 8, 6, 6, 1, 6, 8, 6, 1, 1, 1, 6, 1, 6, 1, 6, 6, 1, 7, 6, 1, 1, 6, 1, 1, 6, 1, 1, 1, 8, 6, 6, 1, 6, 8, 6, 1, 1, 1, 6, 1, 6, 1, 6, 6, 1, 7, 6, 1, 1, 6, 1, 1, 6, 1, 1, 1]	4489_con_1231	[[-0.0112247082, 0.1137980591, -0.1764010299], [-1.5187504252, 0.280754457, 0.84863738], [-2.7087315845, -0.0847718754, 0.5278565691], [-3.7626452572, 0.17541071660000002, 1.4287029396], [-3.5249684440999998, 0.6665767345, 2.3586168215], [-5.0697779961, -0.1781263373, 1.1690085897], [-5.9772418711, 0.1334428097, 2.1297189945], [-7.3268583528, -0.2139933943, 1.9332965001], [-7.4541844248, -1.29571…	[[-0.012851115000000001, -0.1760244669, 0.45773735200000004], [0.3430648458, -0.13600884870000002, -0.5238860295000001], [0.3611147753, -0.0198328663, -0.11686800280000001], [-0.07456667, -0.043557361100000004, -0.0789439457], [-0.0478927112, -0.0638938324, -0.11576412770000001], [-0.0917055512, 0.0203827767, 0.0891135445], [-0.2860619988, -0.0813471984, -0.06510439200000001], [0.1867788511, 0.03…	57	4489	con_1231	-3044.94	-84.1338	-87.6337	-122.434	-140.366	-332.237
[30, 8, 6, 6, 1, 6, 8, 6, 1, 1, 1, 6, 1, 6, 1, 6, 6, 1, 7, 6, 1, 1, 6, 1, 1, 6, 1, 1, 1, 8, 6, 6, 1, 6, 8, 6, 1, 1, 1, 6, 1, 6, 1, 6, 6, 1, 7, 6, 1, 1, 6, 1, 1, 6, 1, 1, 1]	4489_con_569	[[-0.1811755764, -0.1834083616, 0.36023439700000004], [-1.6797915195000002, 0.8254379063, 0.0340721932], [-2.7797332919, 0.382481432, -0.467441357], [-3.7520152747, 1.3262039407000001, -0.8756323140000001], [-3.4827368452, 2.3630282984, -0.7516894634], [-4.9611463783000005, 0.9444787511, -1.4075885973], [-5.9341140231, 1.7926768533000002, -1.8233390398], [-5.7067662945, 3.1785403697, -1.724651592…	[[-0.0370959303, 0.3177054193, -0.44157572980000004], [0.3541378243, -0.5353287096, 0.059819042200000005], [0.30504552890000003, -0.0495139104, 0.062436398000000004], [-0.0722232401, -0.1764146541, -0.0277084013], [-0.0306091959, -0.1096335858, -0.015864733500000002], [-0.0057857078000000004, 0.16464226910000002, -0.0075527680000000005], [0.0750088368, 0.3072679025, 0.037699512500000004], [-0.037…	57	4489	con_569	-3044.94	-84.1384	-87.6349	-123.786	-143.097	-332.396
[30, 8, 6, 6, 1, 6, 8, 6, 1, 1, 1, 6, 1, 6, 1, 6, 6, 1, 7, 6, 1, 1, 6, 1, 1, 6, 1, 1, 1, 8, 6, 6, 1, 6, 8, 6, 1, 1, 1, 6, 1, 6, 1, 6, 6, 1, 7, 6, 1, 1, 6, 1, 1, 6, 1, 1, 1]	4489_con_599	[[0.1917805074, -0.41648253430000004, 0.2124947512], [-1.0951090029, 0.8019687393, -0.2753763897], [-2.2845189483, 0.5367091482, -0.6840548061], [-3.137158226, 1.605441104, -1.0323361221], [-2.7514120806999998, 2.608848238, -0.9488734790000001], [-4.4282218771, 1.415893357, -1.4771968005], [-5.1298101485, 2.5393065019, -1.7779437111], [-6.445105297, 2.4134358421, -2.2624837868], [-7.1021714979, 1…	[[0.0968132024, 0.3893476075, -0.4419107521], [0.2905410607, -0.5791241970000001, 0.137016628], [0.2925078479, -0.1733610618, 0.0824846766], [-0.07266277110000001, -0.0856187075, -0.0207474198], [-0.0650958101, -0.1210460876, -0.015593276500000001], [-0.07849106630000001, 0.0921972863, -0.0369340325], [-0.2803922271, -0.0493982958, -0.1010611057], [0.1755198271, 0.013038065500000001, 0.0719259423…	57	4489	con_599	-3044.94	-84.1384	-87.6343	-123.031	-142.782	-332.39
[30, 8, 6, 6, 1, 6, 8, 6, 1, 1, 1, 6, 1, 6, 1, 6, 6, 1, 7, 6, 1, 1, 6, 1, 1, 6, 1, 1, 1, 8, 6, 6, 1, 6, 8, 6, 1, 1, 1, 6, 1, 6, 1, 6, 6, 1, 7, 6, 1, 1, 6, 1, 1, 6, 1, 1, 1]	4489_con_1258	[[-0.10015112500000001, -0.3921933725, 0.7357035821], [-1.1869172994000001, 0.8810914351, -0.026437496100000003], [-2.2656733287, 0.6314898377, -0.6757297448], [-2.8442286946, 1.6505679992, -1.4617815297], [-2.3407440086999998, 2.6029710531, -1.5077332771], [-4.0094403553, 1.4692242118, -2.1752703753000002], [-4.4407688202, 2.5334531350000002, -2.9000657287], [-5.6132729789999996, 2.4073598237000…	[[0.2031743997, 0.4806901263, -0.6164077008000001], [0.2675132467, -0.6092630167, 0.2084271323], [0.2456404103, -0.1941775979, 0.1686856064], [-0.0783973272, -0.07680326280000001, -0.0149260745], [-0.074410313, -0.11383646200000001, -0.007285593700000001], [-0.060130908500000003, 0.08562886950000001, -0.07912564600000001], [-0.2520222654, -0.047041660400000004, -0.1559677747], [0.1620095394, 0.01…	57	4489	con_1258	-3044.93	-84.1331	-87.6304	-120.119	-138.093	-332.104
[30, 8, 6, 6, 1, 6, 8, 6, 1, 1, 1, 6, 1, 6, 1, 6, 6, 1, 7, 6, 1, 1, 6, 1, 1, 6, 1, 1, 1, 8, 6, 6, 1, 6, 8, 6, 1, 1, 1, 6, 1, 6, 1, 6, 6, 1, 7, 6, 1, 1, 6, 1, 1, 6, 1, 1, 1]	4489_con_1289	[[0.0265012515, -0.5126093796, 0.7222608282], [-1.2028695222, 0.7490030878, 0.1896072635], [-2.1003031479, 0.5102083588, -0.6991599241], [-2.7181199743, 1.5954028165, -1.3555253553], [-2.3970213405000003, 2.5924647524, -1.0994685945], [-3.6977583039, 1.4284719372, -2.311110322], [-4.1944851043, 2.5647083773, -2.8655027223], [-5.1859116319, 2.4625751259, -3.8590777088], [-4.8267601451, 1.909491626…	[[0.10992201830000001, 0.5121911945000001, -0.6568858627], [0.3672670537, -0.5977134181, 0.0546640924], [0.2585322462, -0.2120953015, 0.1584024335], [-0.0513170779, -0.08030060380000001, -0.0445908417], [-0.0506435246, -0.11638128410000001, -0.046445963], [-0.0621866287, 0.08945717660000001, -0.0710186404], [-0.2094172195, -0.0440105562, -0.2079846109], [0.139494497, 0.010012085300000001, 0.12617…	57	4489	con_1289	-3044.93	-84.1324	-87.6291	-118.762	-136.315	-332.064
[30, 8, 6, 6, 1, 6, 8, 6, 1, 1, 1, 6, 1, 6, 1, 6, 6, 1, 7, 6, 1, 1, 6, 1, 1, 6, 1, 1, 1, 8, 6, 6, 1, 6, 8, 6, 1, 1, 1, 6, 1, 6, 1, 6, 6, 1, 7, 6, 1, 1, 6, 1, 1, 6, 1, 1, 1]	4489_con_90	[[-0.0503038373, -0.24303042460000002, 0.3001833731], [-1.4659038422, 0.7914746428, -0.2462854109], [-2.6498393323, 0.3771056546, -0.5343975987], [-3.5992004371, 1.3330206022, -0.9685686746000001], [-3.2444635471, 2.3489370733, -1.038798983], [-4.8917296427, 0.9871801433, -1.2848080449000001], [-5.8491721202, 1.8490025434000001, -1.7084061822], [-5.5129562755, 3.2078016739, -1.8592772949], [-5.20…	[[0.0270299176, 0.2914360252, -0.4213574726], [0.3114268417, -0.5371399882, 0.1870438401], [0.28823067420000004, -0.0637655265, 0.0556548752], [-0.086330633, -0.1717308514, 0.010197223200000001], [-0.0386064322, -0.10841880770000001, 0.0071132505], [0.0042695246000000004, 0.1607149406, -0.0311740917], [0.10282445920000001, 0.30222840500000003, -0.0240713415], [-0.042033181, -0.18812820800000002, …	57	4489	con_90	-3044.95	-84.141	-87.6371	-126.506	-145.063	-332.483
[30, 8, 6, 6, 1, 6, 8, 6, 1, 1, 1, 6, 1, 6, 1, 6, 6, 1, 7, 6, 1, 1, 6, 1, 1, 6, 1, 1, 1, 8, 6, 6, 1, 6, 8, 6, 1, 1, 1, 6, 1, 6, 1, 6, 6, 1, 7, 6, 1, 1, 6, 1, 1, 6, 1, 1, 1]	4489_con_1144	[[-0.0004964282, -0.5333712683, 0.6768499708], [-1.247437208, 0.679198739, 0.0691714158], [-2.1533188075, 0.38131162430000004, -0.7928381876], [-2.7970312369, 1.4378734944, -1.4813011635], [-2.4572547865, 2.4324466807, -1.2396394683], [-3.7865902925, 1.2090053254, -2.4073667276], [-4.4386279221, 2.1703683648, -3.1078519794], [-4.0833039396, 3.515839745, -2.8954947337], [-4.2649415024, 3.818294043…	[[0.1171169599, 0.5019540228, -0.657504764], [0.3888132698, -0.5789764826, 0.111486651], [0.2133139913, -0.13200147780000002, 0.1153766341], [-0.0628078145, -0.1707346499, -0.0457133624], [-0.036019515200000005, -0.102730334, -0.0297034693], [0.0095854011, 0.1462598141, -0.009607883900000001], [0.0966151767, 0.3045825022, 0.0681849487], [-0.0516157222, -0.1892728592, -0.0196178953], [0.0083977716…	57	4489	con_1144	-3044.93	-84.1347	-87.6309	-120.986	-138.314	-332.144
[30, 8, 6, 6, 1, 6, 8, 6, 1, 1, 1, 6, 1, 6, 1, 6, 6, 1, 7, 6, 1, 1, 6, 1, 1, 6, 1, 1, 1, 8, 6, 6, 1, 6, 8, 6, 1, 1, 1, 6, 1, 6, 1, 6, 6, 1, 7, 6, 1, 1, 6, 1, 1, 6, 1, 1, 1]	4489_con_159	[[-0.0787373068, 0.0231678477, 0.0265073441], [-1.5605247546, 1.1128366488, -0.0060991696], [-2.7611715452, 0.7800527323, 0.31531028250000004], [-3.7860443474, 1.7405916133, 0.1391099717], [-3.4727002013, 2.6957967642, -0.25117077730000004], [-5.0989901271, 1.4732760011, 0.4471204495], [-6.1278858644, 2.3451812996, 0.30360317070000004], [-5.8508485177, 3.6414550588, -0.1704809938], [-5.4376422279…	[[0.026605785000000003, 0.3653727496, 0.2100598327], [0.3389341956, -0.5300502175, 0.0863197958], [0.28203266590000003, -0.0703668201, -0.0126344586], [-0.0728228729, -0.1681534851, 0.065378083], [-0.0347063666, -0.1022048579, 0.0412564278], [-0.0078399391, 0.1520404426, -0.0464184341], [0.08945484890000001, 0.2893982835, -0.1120942769], [-0.0320748402, -0.1837948423, 0.058380794900000005], [-0.0…	57	4489	con_159	-3044.95	-84.1406	-87.6366	-125.878	-145.611	-332.496
[30, 8, 6, 6, 1, 6, 8, 6, 1, 1, 1, 6, 1, 6, 1, 6, 6, 1, 7, 6, 1, 1, 6, 1, 1, 6, 1, 1, 1, 8, 6, 6, 1, 6, 8, 6, 1, 1, 1, 6, 1, 6, 1, 6, 6, 1, 7, 6, 1, 1, 6, 1, 1, 6, 1, 1, 1]	4489_con_13	[[-0.2047576429, 0.0930191507, 0.5568086979], [-1.7029203363, 1.0280318482, 0.06591464], [-2.6953469327, 0.505313455, -0.5651335543], [-3.6177028923, 1.3748175236, -1.1944098965], [-3.4010226021, 2.4280614348, -1.1137553422], [-4.7154823941, 0.9051422985, -1.8759496627], [-5.6322311729, 1.679407291, -2.5079924099], [-5.4619210277, 3.0767429342, -2.4870645572], [-4.5197598416, 3.371192825, -2.9576…	[[-0.0658923926, 0.23804897690000001, -0.5580408908], [0.39658248100000004, -0.5155978223000001, 0.092656506], [0.3043661874, -0.0460765725, 0.1027862197], [-0.0590193092, -0.1818351805, -0.0233028762], [-0.0228652605, -0.1124533463, -0.0118903945], [-0.010368687100000001, 0.1588721438, -0.0201531208], [0.0576878507, 0.3164614459, 0.0217205447], [-0.011789688100000001, -0.19503481250000002, -0.00…	57	4489	con_13	-3044.95	-84.1416	-87.6368	-125.271	-144.458	-332.503
[30, 8, 6, 6, 1, 6, 8, 6, 1, 1, 1, 6, 1, 6, 1, 6, 6, 1, 7, 6, 1, 1, 6, 1, 1, 6, 1, 1, 1, 8, 6, 6, 1, 6, 8, 6, 1, 1, 1, 6, 1, 6, 1, 6, 6, 1, 7, 6, 1, 1, 6, 1, 1, 6, 1, 1, 1]	4489_con_1206	[[0.0166923297, -0.15460774800000002, 0.22729888850000002], [-1.537161067, 0.8183867832, 0.10361275710000001], [-2.6163076939, 0.4461441309, -0.49339413320000003], [-3.6510911874, 1.3872837525000001, -0.6691662166], [-3.4954152536, 2.3894370302, -0.3026482703], [-4.8404221772, 1.0789133412, -1.2960544008000001], [-5.744662673, 2.0873454496, -1.3943621228], [-6.9681416589000005, 1.8455503104000002…	[[-0.0440239033, 0.2827317811, -0.4161616972], [0.3654888618, -0.49694692020000003, -0.061857164900000004], [0.3622115527, -0.12103700710000001, 0.0698330866], [-0.0606516467, -0.08014499750000001, -0.051899476400000005], [-0.0385470813, -0.1211923624, -0.0511300316], [-0.08505821050000001, 0.0898926811, -0.0181269668], [-0.2587358001, -0.074998203, -0.14200626360000002], [0.1640738025, 0.0436707…	57	4489	con_1206	-3044.94	-84.134	-87.6326	-121.802	-140.271	-332.25
[30, 8, 6, 6, 1, 6, 8, 6, 1, 1, 1, 6, 1, 6, 1, 6, 6, 1, 7, 6, 1, 1, 6, 1, 1, 6, 1, 1, 1, 8, 6, 6, 1, 6, 8, 6, 1, 1, 1, 6, 1, 6, 1, 6, 6, 1, 7, 6, 1, 1, 6, 1, 1, 6, 1, 1, 1]	4489_con_1262	[[-0.1424097172, 0.0013581538, 0.2850885798], [-1.5764451331, 1.0790533715, -0.1093344068], [-2.7156449976, 0.6914779305000001, -0.5617510158], [-3.6568361749, 1.6632635324, -0.9609399206], [-3.3792997878, 2.7020700759, -0.8806260060000001], [-4.9035584339, 1.3354560103, -1.4502487103], [-5.706428772, 2.3761825128, -1.7916924793], [-6.9886759933, 2.1090005981, -2.3066156745], [-7.432971866, 3.082…	[[-0.006005934300000001, 0.3039183231, -0.4404222245], [0.3232390014, -0.5453491826, 0.0738448725], [0.3529843492, -0.1338667197, 0.0862376711], [-0.0730661765, -0.0860263037, -0.0232509732], [-0.050608774100000004, -0.12727403210000002, -0.017160191], [-0.0837509815, 0.0925385965, -0.0413292471], [-0.2692603941, -0.08355706310000001, -0.10308825270000001], [0.1698008784, 0.047757019000000005, 0.…	57	4489	con_1262	-3044.94	-84.1331	-87.6318	-120.656	-140.51	-332.244
[30, 8, 6, 6, 1, 6, 8, 6, 1, 1, 1, 6, 1, 6, 1, 6, 6, 1, 7, 6, 1, 1, 6, 1, 1, 6, 1, 1, 1, 8, 6, 6, 1, 6, 8, 6, 1, 1, 1, 6, 1, 6, 1, 6, 6, 1, 7, 6, 1, 1, 6, 1, 1, 6, 1, 1, 1]	4489_con_212	[[-0.0005595533000000001, 0.0094975274, 0.0900071588], [-1.4515971106, 0.9372671845, -0.5494340623], [-2.6560551201, 0.49463059950000005, -0.6445324307], [-3.6598748883, 1.3930483132, -1.0798399744], [-3.3278591029, 2.3934966662, -1.3073944589], [-4.9753542096, 1.0141633979, -1.2067152286], [-5.9846723887, 1.8219776852, -1.6161808778], [-5.683955761, 3.15305692, -1.9623996617000001], [-5.28242848…	[[0.017336298400000002, 0.20988940590000002, -0.37796464280000003], [0.3307018022, -0.4914746897, 0.2452309407], [0.2850405642, -0.0573367638, 0.053780468000000005], [-0.0773278194, -0.1742275274, 0.0414548703], [-0.0379474122, -0.10614185670000001, 0.023696761], [-0.0052186079, 0.15376885740000001, -0.049440640200000004], [0.09629312720000001, 0.2972193614, -0.0697606573], [-0.0363662367, -0.182…	57	4489	con_212	-3044.95	-84.1403	-87.6364	-126.413	-145.499	-332.456
[30, 8, 6, 6, 1, 6, 8, 6, 1, 1, 1, 6, 1, 6, 1, 6, 6, 1, 7, 6, 1, 1, 6, 1, 1, 6, 1, 1, 1, 8, 6, 6, 1, 6, 8, 6, 1, 1, 1, 6, 1, 6, 1, 6, 6, 1, 7, 6, 1, 1, 6, 1, 1, 6, 1, 1, 1]	4489_con_451	[[-0.09532525500000001, 0.2255645315, -0.0800414097], [-1.6484145208, 1.0144890981, -0.654922438], [-2.8224198178, 0.48808919380000004, -0.6026025557], [-3.9268000313, 1.3010203556, -0.9534160755000001], [-3.6907477777, 2.3112968621, -1.2473369493], [-5.2193969647, 0.8333764088000001, -0.9217019768], [-6.3202483846, 1.5585971696, -1.2395513209], [-6.1508088517, 2.8924934137, -1.6568508049], [-7.1…	[[0.0052072742000000005, 0.13999543150000002, -0.3307705633], [0.3580540059, -0.45928006590000003, 0.2514830865], [0.30311300210000003, -0.0285882655, 0.0292550056], [-0.0635940937, -0.1767455568, 0.0555950588], [-0.0259131298, -0.1084046302, 0.032905627], [-0.020562074, 0.15526047610000002, -0.054498623700000005], [0.0689328641, 0.29835948290000003, -0.0884983225], [-0.030910469000000003, -0.183…	57	4489	con_451	-3044.95	-84.1388	-87.6356	-124.505	-144.432	-332.43
[30, 8, 6, 6, 1, 6, 8, 6, 1, 1, 1, 6, 1, 6, 1, 6, 6, 1, 7, 6, 1, 1, 6, 1, 1, 6, 1, 1, 1, 8, 6, 6, 1, 6, 8, 6, 1, 1, 1, 6, 1, 6, 1, 6, 6, 1, 7, 6, 1, 1, 6, 1, 1, 6, 1, 1, 1]	4489_con_844	[[-0.0678280399, -0.0513624337, -0.2717966335], [-1.5640327201000002, 0.8904205928000001, -0.7829757824], [-2.7702333168, 0.44983897310000004, -0.7133630112], [-3.8292680042000002, 1.3752536579, -0.8753667447], [-3.5371877578, 2.3997433064, -1.0428902897], [-5.1484967618, 0.992222149, -0.8202441008], [-6.2100392944, 1.8254437270000001, -0.9552191295], [-5.9680222868, 3.192352962, -1.1894726125], …	[[-0.012012396000000002, 0.23493241, -0.3014608227], [0.3446829404, -0.5007430698, 0.22025548120000002], [0.2982684646, -0.049367619200000004, 0.0220463239], [-0.0708784711, -0.18261658760000002, 0.031209343], [-0.0336543594, -0.1093837765, 0.020678482300000002], [-0.006547375, 0.1542287034, -0.0316324856], [0.0800473061, 0.3074450661, -0.050628624000000004], [-0.0256394084, -0.1931265128, 0.0233…	57	4489	con_844	-3044.94	-84.1368	-87.6341	-122.613	-144.152	-332.376
[30, 8, 6, 6, 1, 6, 8, 6, 1, 1, 1, 6, 1, 6, 1, 6, 6, 1, 7, 6, 1, 1, 6, 1, 1, 6, 1, 1, 1, 8, 6, 6, 1, 6, 8, 6, 1, 1, 1, 6, 1, 6, 1, 6, 6, 1, 7, 6, 1, 1, 6, 1, 1, 6, 1, 1, 1]	4489_con_927	[[0.09516537600000001, -0.2304241431, 0.2907734322], [-1.2349706605, 0.9585955134, -0.14971359550000002], [-2.4177683916, 0.6654959211, -0.5600727841], [-3.3196199055, 1.7157973052000002, -0.8312169807], [-2.9776716645, 2.7280979701, -0.6859250317000001], [-4.6067807432, 1.4990678983, -1.2752481395], [-5.3610215, 2.6078366569, -1.4914646604000001], [-6.67654079, 2.4559846248, -1.967806167], [-7.0…	[[0.0618480713, 0.32746624080000003, -0.46171624790000004], [0.28146172280000004, -0.5688343881, 0.08957942270000001], [0.3403123858, -0.1610613935, 0.0841896587], [-0.0770158346, -0.08554281970000001, -0.0278539672], [-0.0613699994, -0.12180412730000001, -0.022442789], [-0.0720136628, 0.0952963649, -0.029318071900000003], [-0.2825945239, -0.0542164797, -0.0992638846], [0.1779530442, 0.0325242125…	57	4489	con_927	-3044.94	-84.1364	-87.6327	-121.556	-142.445	-332.317
[30, 8, 6, 6, 1, 6, 8, 6, 1, 1, 1, 6, 1, 6, 1, 6, 6, 1, 7, 6, 1, 1, 6, 1, 1, 6, 1, 1, 1, 8, 6, 6, 1, 6, 8, 6, 1, 1, 1, 6, 1, 6, 1, 6, 6, 1, 7, 6, 1, 1, 6, 1, 1, 6, 1, 1, 1]	4489_con_727	[[-0.0791081623, -0.0669457695, -0.3766972827], [-1.5738620531, 0.6398608421, 0.4205216432], [-2.7419918439, 0.1026121363, 0.4580442027], [-3.7462985158, 0.7483096051, 1.2184233377], [-3.4407874672, 1.6432069932000002, 1.7367368204], [-5.0288826822, 0.2598759996, 1.2975287185], [-6.0356131538, 0.8216921567000001, 2.0110259753], [-5.7655091106, 1.9870912441000002, 2.7535164719000003], [-4.99369257…	[[-0.0244550628, 0.1006564336, 0.5198868362], [0.3524788854, -0.4142881852, -0.36130267660000004], [0.2962885622, -0.0324010668, -0.058971597], [-0.0819814029, -0.1502350247, -0.0909679645], [-0.0347896615, -0.0965410765, -0.0522918754], [-0.0036796575, 0.1286443525, 0.0957459187], [0.08552975680000001, 0.2669393423, 0.160572039], [-0.0280157489, -0.16875350860000002, -0.0968878836], [-0.06108304…	57	4489	con_727	-3044.94	-84.1377	-87.6356	-124.651	-142.611	-332.37
[30, 8, 6, 6, 1, 6, 8, 6, 1, 1, 1, 6, 1, 6, 1, 6, 6, 1, 7, 6, 1, 1, 6, 1, 1, 6, 1, 1, 1, 8, 6, 6, 1, 6, 8, 6, 1, 1, 1, 6, 1, 6, 1, 6, 6, 1, 7, 6, 1, 1, 6, 1, 1, 6, 1, 1, 1]	4489_con_541	[[-0.0453156682, -0.016169406, -0.0645725905], [-1.5735077771000001, 0.9337376460000001, -0.45963109150000003], [-2.7408437715, 0.44997703640000003, -0.7059194443], [-3.8023222171, 1.3586630251, -0.9316325915], [-3.544525637, 2.4047564093, -0.8842463645], [-5.0831019951, 0.9345261004000001, -1.1968626296], [-6.145301952, 1.7489788057, -1.417914549], [-5.9415460368, 3.1416549344, -1.3980805591], […	[[0.0120048706, 0.2182626967, -0.3380072931], [0.3538194725, -0.5074151835, 0.1104560739], [0.2822237025, -0.0455874358, 0.0432302497], [-0.0657022136, -0.18482113700000002, -0.0091790673], [-0.0299703236, -0.1108244887, -0.0046006656000000005], [-0.008569036700000001, 0.1565587303, -0.009566121], [0.07019855500000001, 0.3140336366, 0.012305143400000001], [-0.0361511665, -0.1920763453, -0.0053337…	57	4489	con_541	-3044.95	-84.1385	-87.636	-124.031	-143.759	-332.45
[30, 8, 6, 6, 1, 6, 8, 6, 1, 1, 1, 6, 1, 6, 1, 6, 6, 1, 7, 6, 1, 1, 6, 1, 1, 6, 1, 1, 1, 8, 6, 6, 1, 6, 8, 6, 1, 1, 1, 6, 1, 6, 1, 6, 6, 1, 7, 6, 1, 1, 6, 1, 1, 6, 1, 1, 1]	4489_con_1214	[[0.07448328010000001, -0.4707385558, 0.1139672511], [-1.2036801289, 0.5930152019, -0.6696568185], [-2.3975754417, 0.7950274991, -0.2376166922], [-3.2328040625, 1.6835103612, -0.9468036081000001], [-2.8310473659, 2.1667615499, -1.8230727175], [-4.5268159897, 1.9609872141, -0.5605511440000001], [-5.2101729381, 2.8383430217, -1.3406222776], [-6.5263951557, 3.1863604129, -0.9844078188000001], [-6.85…	[[0.07607883380000001, 0.5970067637, -0.0054932613], [0.269579922, -0.4079148454, 0.4289361229], [0.3235220069, -0.1709659202, 0.10229697380000001], [-0.0781046567, -0.0267083633, 0.08206011120000001], [-0.0676501817, -0.0532756001, 0.1071094133], [-0.0718994563, 0.0838060721, -0.0572636542], [-0.2827407998, 0.0601002535, 0.09060783730000001], [0.1780207802, -0.0374062979, -0.0566771045], [0.0360…	57	4489	con_1214	-3044.94	-84.1339	-87.6308	-119.222	-140.273	-332.224
[30, 8, 6, 6, 1, 6, 8, 6, 1, 1, 1, 6, 1, 6, 1, 6, 6, 1, 7, 6, 1, 1, 6, 1, 1, 6, 1, 1, 1, 8, 6, 6, 1, 6, 8, 6, 1, 1, 1, 6, 1, 6, 1, 6, 6, 1, 7, 6, 1, 1, 6, 1, 1, 6, 1, 1, 1]	4489_con_161	[[0.0875374701, 0.045207931300000004, -0.01770018], [-1.4229615713000001, 0.8262485061, -0.7120622892], [-2.6161553303, 0.3541742197, -0.6095153914], [-3.6955249145, 1.1931333906, -0.9770447268], [-3.4277010362, 2.1798686351, -1.3198870041], [-5.0039136913, 0.7772208449, -0.9012379911], [-6.0831004257, 1.529911671, -1.229792454], [-5.8729485022, 2.838183773, -1.7053431904], [-5.3777163639, 3.4612…	[[-0.0189174511, 0.1542543533, -0.3517193686], [0.3567434009, -0.4429932233, 0.30464661190000003], [0.296004855, -0.0375849631, 0.040053045100000004], [-0.068568741, -0.1756876535, 0.0629802958], [-0.0300027949, -0.1055670105, 0.0386599344], [-0.0102799022, 0.14975515720000002, -0.057546097500000004], [0.0737924599, 0.2958381767, -0.10466722090000001], [-0.0223369483, -0.1786662508, 0.0735659693]…	57	4489	con_161	-3044.95	-84.1406	-87.6367	-125.899	-145.603	-332.476
[30, 8, 6, 6, 1, 6, 8, 6, 1, 1, 1, 6, 1, 6, 1, 6, 6, 1, 7, 6, 1, 1, 6, 1, 1, 6, 1, 1, 1, 8, 6, 6, 1, 6, 8, 6, 1, 1, 1, 6, 1, 6, 1, 6, 6, 1, 7, 6, 1, 1, 6, 1, 1, 6, 1, 1, 1]	4489_con_670	[[-0.015311921400000001, -0.4111082938, 0.3540078109], [-1.3086800476, 0.7565676714, -0.2290413321], [-2.4917186138, 0.4392947384, -0.6173507158], [-3.3240182593, 1.4634954576, -1.1301561181], [-2.887004369, 2.4485300429, -1.1679663803], [-4.606369564, 1.2154797828000001, -1.5580023148], [-5.4555286441, 2.1453312339, -2.0611689667], [-5.0064851214, 3.4747829975, -2.175483927], [-4.7535319314, 3.8…	[[0.056918837800000004, 0.3809661771, -0.49948159480000004], [0.30926230180000003, -0.5628332861, 0.1976864174], [0.2578106835, -0.0935182274, 0.06367935450000001], [-0.0929065208, -0.1701220186, 0.0036090569], [-0.049112849900000005, -0.1052771182, 0.0016447259], [0.0119194417, 0.1545297521, -0.0303950339], [0.12694601930000002, 0.2968909219, -0.0137053113], [-0.0580071398, -0.1853296384, 0.0263…	57	4489	con_670	-3044.94	-84.1381	-87.6341	-123.45	-144.045	-332.35
[30, 8, 6, 6, 1, 6, 8, 6, 1, 1, 1, 6, 1, 6, 1, 6, 6, 1, 7, 6, 1, 1, 6, 1, 1, 6, 1, 1, 1, 8, 6, 6, 1, 6, 8, 6, 1, 1, 1, 6, 1, 6, 1, 6, 6, 1, 7, 6, 1, 1, 6, 1, 1, 6, 1, 1, 1]	4489_con_914	[[0.0971862901, -0.0409197038, 0.014961020200000001], [-1.3818025044, -0.1200408238, 1.0990605064], [-2.5975609348, -0.2531143241, 0.6991852634], [-3.6407307536999998, -0.0607937416, 1.6288869512000002], [-3.3755321943, 0.19321986160000001, 2.6427334336], [-4.9726157246, -0.1848583757, 1.2934115719000001], [-5.8652720571, 0.0390348497, 2.2921880606], [-7.240350862, -0.0834282575, 2.0186720619], […	[[-0.010151202100000001, -0.1907037987, 0.3341454473], [0.3199420664, -0.0088272201, -0.5568606002], [0.36398775580000003, -0.015166443500000001, -0.1246997417], [-0.0730412562, -0.024480380200000002, -0.0925122793], [-0.0502558269, -0.0295858875, -0.1250729237], [-0.0892602784, 0.0128064697, 0.0880913262], [-0.29251862230000003, -0.0275059421, -0.0820899112], [0.1909083983, 0.0049614097, 0.03523…	57	4489	con_914	-3044.94	-84.1364	-87.6339	-122.376	-142.363	-332.35
[30, 8, 6, 6, 1, 6, 8, 6, 1, 1, 1, 6, 1, 6, 1, 6, 6, 1, 7, 6, 1, 1, 6, 1, 1, 6, 1, 1, 1, 8, 6, 6, 1, 6, 8, 6, 1, 1, 1, 6, 1, 6, 1, 6, 6, 1, 7, 6, 1, 1, 6, 1, 1, 6, 1, 1, 1]	4489_con_1211	[[-0.06997790770000001, -0.10278901160000001, 0.1798945726], [-1.5114239484, 0.8353722960000001, -0.4587921265], [-2.6766982212, 0.3554876652, -0.7152665703000001], [-3.6375482456, 1.2173251756, -1.2969606665], [-3.3037399351, 2.2217213996, -1.5031438233], [-4.9142379443, 0.79813287, -1.5869556126000002], [-5.8792323847, 1.5657984037000001, -2.1504058522], [-5.5669213112, 2.8947119229, -2.4953321…	[[0.015212780300000001, 0.26662902450000003, -0.4460496847], [0.3566554317, -0.5023780295, 0.229441951], [0.2670878216, -0.061132479, 0.06883539600000001], [-0.07778631230000001, -0.1702383694, 0.0398878904], [-0.0373592653, -0.10828172820000001, 0.0195575875], [-0.006513011700000001, 0.149152004, -0.054067976600000005], [0.09706939710000001, 0.2981736434, -0.0662435995], [-0.033768777, -0.188338…	57	4489	con_1211	-3044.94	-84.134	-87.6302	-125.233	-142.98	-332.283
[30, 8, 6, 6, 1, 6, 8, 6, 1, 1, 1, 6, 1, 6, 1, 6, 6, 1, 7, 6, 1, 1, 6, 1, 1, 6, 1, 1, 1, 8, 6, 6, 1, 6, 8, 6, 1, 1, 1, 6, 1, 6, 1, 6, 6, 1, 7, 6, 1, 1, 6, 1, 1, 6, 1, 1, 1]	4489_con_432	[[0.0863257671, -0.38856977, 0.3272048588], [-1.1575675151, 0.7805428050000001, -0.3496408696], [-2.3986534575, 0.5274351356, -0.5684205606], [-3.239350567, 1.5770240118999999, -0.9947326479], [-2.8037675485999998, 2.5552981406, -1.1205886714], [-4.581294441, 1.3993458165, -1.2560556698], [-5.265609058, 2.5023771042, -1.6550563252], [-6.6373945894, 2.3863665673, -1.9475172599000001], [-6.81668765…	[[0.1122336183, 0.3539098518, -0.448307812], [0.2455301289, -0.5562189314, 0.2464435262], [0.3178326603, -0.1761154772, 0.08553069940000001], [-0.08339359190000001, -0.0795939175, 0.0004426472], [-0.0724336304, -0.11876715060000001, 0.0118529919], [-0.0719834261, 0.0938084123, -0.0428782885], [-0.29456176970000003, -0.047133744000000005, -0.0548706423], [0.1893185912, 0.0093095194, 0.030502273700…	57	4489	con_432	-3044.94	-84.1388	-87.6351	-123.475	-143.082	-332.403
[30, 8, 6, 6, 1, 6, 8, 6, 1, 1, 1, 6, 1, 6, 1, 6, 6, 1, 7, 6, 1, 1, 6, 1, 1, 6, 1, 1, 1, 8, 6, 6, 1, 6, 8, 6, 1, 1, 1, 6, 1, 6, 1, 6, 6, 1, 7, 6, 1, 1, 6, 1, 1, 6, 1, 1, 1]	4489_con_1203	[[-0.1084315518, -0.15327289360000002, 0.3806425419], [-1.4837577809, 0.9899541467, -0.0282211175], [-2.6032511694, 0.6401284890000001, -0.5546792535], [-3.4641881642, 1.6392398212, -1.0542674893], [-3.1411422059, 2.6660212233, -0.9911460430000001], [-4.6857131345, 1.3519071286, -1.6255992011], [-5.405291242, 2.4150250703, -2.0685749692], [-6.6506164769, 2.1881102226, -2.6837012448], [-6.54975022…	[[-0.0234147507, 0.3177275056, -0.4835318609], [0.3202511287, -0.572202835, 0.0678372166], [0.3520139479, -0.1488867805, 0.1084513685], [-0.075292546, -0.08371511570000001, -0.0245030727], [-0.055692269600000004, -0.1245885672, -0.0171763814], [-0.0756939069, 0.0947123876, -0.0498537863], [-0.2619035173, -0.07329068500000001, -0.12485383820000001], [0.1722669281, 0.0259039328, 0.07452034710000001…	57	4489	con_1203	-3044.94	-84.134	-87.631	-119.456	-140.542	-332.237
[30, 8, 6, 6, 1, 6, 8, 6, 1, 1, 1, 6, 1, 6, 1, 6, 6, 1, 7, 6, 1, 1, 6, 1, 1, 6, 1, 1, 1, 8, 6, 6, 1, 6, 8, 6, 1, 1, 1, 6, 1, 6, 1, 6, 6, 1, 7, 6, 1, 1, 6, 1, 1, 6, 1, 1, 1]	4489_con_977	[[-0.011459441800000001, -0.1477236064, 0.2130449753], [-1.4292735092, 0.9195113514000001, -0.2541493403], [-2.6269484556, 0.5303659223, -0.5216450009], [-3.5762939593, 1.4930621434, -0.9224075724], [-3.2555260025, 2.519462714, -1.0022327418], [-4.8836678402, 1.1720028214, -1.2219324894999999], [-5.6830253237, 2.2034746947, -1.597352906], [-7.0221706916, 1.9394721984, -1.9405958901], [-7.09295726…	[[0.0178585401, 0.2555360069, -0.3906087488], [0.2952463816, -0.5397724126, 0.16660136550000001], [0.3464051912, -0.1325396069, 0.07468018330000001], [-0.0758647606, -0.0864503794, -0.0028291239], [-0.057844438000000005, -0.1248757006, 0.0058812814000000005], [-0.0819527287, 0.0955596256, -0.0428245624], [-0.2814281578, -0.08348870380000001, -0.0644026713], [0.1814791556, 0.0305203305, 0.03454607…	57	4489	con_977	-3044.94	-84.1361	-87.6337	-123.325	-142.358	-332.323
[30, 8, 6, 6, 1, 6, 8, 6, 1, 1, 1, 6, 1, 6, 1, 6, 6, 1, 7, 6, 1, 1, 6, 1, 1, 6, 1, 1, 1, 8, 6, 6, 1, 6, 8, 6, 1, 1, 1, 6, 1, 6, 1, 6, 6, 1, 7, 6, 1, 1, 6, 1, 1, 6, 1, 1, 1]	4489_con_1199	[[0.046107350500000005, -0.3900831923, 0.5452940061], [-1.2571470712, 0.8065045009, 0.045593210700000004], [-2.2159362548, 0.5174983039000001, -0.7609696939], [-2.9290159899, 1.5665884664, -1.3780391281], [-2.6282612599, 2.5795770158, -1.1633080236], [-3.976990818, 1.3455428794, -2.2463309345], [-4.5632332192, 2.4520596549, -2.7725058573], [-5.6255545599, 2.2947465398, -3.6820370705], [-5.9164747…	[[0.0419201872, 0.427193366, -0.6015536949], [0.37269376120000003, -0.5802404751, 0.057930738100000004], [0.27751729210000003, -0.1894897077, 0.1430135092], [-0.0554647137, -0.0825944403, -0.0415769044], [-0.0496358027, -0.1201873666, -0.0400843386], [-0.0670215716, 0.0872384658, -0.0648602384], [-0.2246555593, -0.055159386500000004, -0.191119602], [0.1424303969, 0.032452105200000005, 0.121095033…	57	4489	con_1199	-3044.94	-84.1341	-87.6304	-121.39	-138.744	-332.177
[30, 8, 6, 6, 1, 6, 8, 6, 1, 1, 1, 6, 1, 6, 1, 6, 6, 1, 7, 6, 1, 1, 6, 1, 1, 6, 1, 1, 1, 8, 6, 6, 1, 6, 8, 6, 1, 1, 1, 6, 1, 6, 1, 6, 6, 1, 7, 6, 1, 1, 6, 1, 1, 6, 1, 1, 1]	4489_con_16	[[-0.0160708873, -0.24152045900000002, 0.3587718588], [-1.4618709207, 0.734931592, -0.2156600784], [-2.6295172701, 0.2756106902, -0.5032893329], [-3.6049067928, 1.1885771797, -0.9706097253], [-3.2833261096, 2.2137434233, -1.0632079548], [-4.8818114025, 0.7920165760000001, -1.2911596866], [-5.86315499, 1.6109454595, -1.7441695045], [-5.5726412733, 2.977334082, -1.9193010102999999], [-4.7719133345,…	[[0.0119835618, 0.27546214880000003, -0.43090196150000004], [0.3259673146, -0.5167727465, 0.20322183770000002], [0.2873426203, -0.0526077109, 0.0620219834], [-0.0824943841, -0.1743779276, 0.0130898825], [-0.0363932344, -0.10867375160000001, 0.0094415842], [0.0018166686, 0.1569725867, -0.0338327466], [0.0897279676, 0.3075517244, -0.0298228479], [-0.0295046172, -0.1934408569, 0.0174442995], [-0.063…	57	4489	con_16	-3044.95	-84.1415	-87.6378	-126.823	-144.909	-332.503
[30, 8, 6, 6, 1, 6, 8, 6, 1, 1, 1, 6, 1, 6, 1, 6, 6, 1, 7, 6, 1, 1, 6, 1, 1, 6, 1, 1, 1, 8, 6, 6, 1, 6, 8, 6, 1, 1, 1, 6, 1, 6, 1, 6, 6, 1, 7, 6, 1, 1, 6, 1, 1, 6, 1, 1, 1]	4489_con_412	[[0.0419883928, -0.09543543480000001, -0.0677715967], [-1.5081551069999999, 0.8476178997, -0.3665569105], [-2.6672640527, 0.34776606130000004, -0.6205807629], [-3.7659864468, 1.2351657236, -0.7124872271], [-3.5432452253999998, 2.2790578329, -0.5582540865], [-5.0399351187, 0.7943480025, -0.9835732337], [-6.1361240757, 1.5866937373, -1.0796727335], [-5.9804716970000005, 2.9754768606, -0.90904132690…	[[0.0091256758, 0.2689258597, -0.3223830762], [0.3726504778, -0.5011755596, 0.08964870600000001], [0.2892953245, -0.0406491737, 0.037283107100000004], [-0.0626415407, -0.18219650210000002, -0.0296994937], [-0.028306839900000002, -0.1111157621, -0.013086249900000001], [-0.0133581336, 0.1616581535, 0.0095054132], [0.0608157067, 0.3125872972, 0.0445991255], [-0.011843542, -0.1928440412, -0.032281819…	57	4489	con_412	-3044.94	-84.1389	-87.6362	-126.203	-144.889	-332.416
[30, 8, 6, 6, 1, 6, 8, 6, 1, 1, 1, 6, 1, 6, 1, 6, 6, 1, 7, 6, 1, 1, 6, 1, 1, 6, 1, 1, 1, 8, 6, 6, 1, 6, 8, 6, 1, 1, 1, 6, 1, 6, 1, 6, 6, 1, 7, 6, 1, 1, 6, 1, 1, 6, 1, 1, 1]	4489_con_1058	[[0.1535397427, -0.3232832433, 0.3589411763], [-1.2286967066, 0.8297191608000001, -0.018997616300000002], [-2.3297908925, 0.5264548879000001, -0.6086888516], [-3.2308834691, 1.5602677111, -0.9399072071000001], [-2.9572359154, 2.5719846583, -0.6865954826], [-4.4336537517, 1.3271519718, -1.5721581468], [-5.2010748745, 2.4194523977, -1.8223669842999999], [-6.4368831413, 2.250768598, -2.4742739533], …	[[0.0274033115, 0.3586787147, -0.49878679950000004], [0.33451811540000004, -0.5632225138, 0.051421718500000005], [0.3056731955, -0.16201056930000002, 0.0871031419], [-0.0601244884, -0.0845290217, -0.045114294400000005], [-0.0509718518, -0.12200137230000001, -0.038393546800000004], [-0.08141464030000001, 0.089821149, -0.036875234300000004], [-0.2648354304, -0.0571427261, -0.1373713237], [0.1642465…	57	4489	con_1058	-3044.94	-84.1355	-87.6331	-122.415	-141.299	-332.277
[30, 8, 6, 6, 1, 6, 8, 6, 1, 1, 1, 6, 1, 6, 1, 6, 6, 1, 7, 6, 1, 1, 6, 1, 1, 6, 1, 1, 1, 8, 6, 6, 1, 6, 8, 6, 1, 1, 1, 6, 1, 6, 1, 6, 6, 1, 7, 6, 1, 1, 6, 1, 1, 6, 1, 1, 1]	4489_con_658	[[0.057810128, 0.21893919720000002, -0.038030261], [-1.4404258258, 1.0918453342, -0.6307778706], [-2.6358716395, 0.6141751555, -0.6412753456], [-3.704135741, 1.4795905406, -0.9559918971], [-3.473147644, 2.5096804623, -1.1755752464], [-5.0181712921, 1.0625611025, -0.9935903614], [-5.9392568882, 2.0109776103, -1.3030932669], [-7.2979256787, 1.6486507547, -1.3649931462], [-7.478897886, 0.8917634637,…	[[0.0137412492, 0.15268608890000002, -0.3272233204], [0.3124568323, -0.4958227549, 0.2365192263], [0.3741293424, -0.0967235429, 0.0593725908], [-0.06997803650000001, -0.0939301758, 0.0163202128], [-0.045511568200000005, -0.1274392801, 0.0275826809], [-0.09452537280000001, 0.0873882066, -0.0348303391], [-0.281846454, -0.1041450013, -0.0024986758], [0.1808066548, 0.04403402, -0.0023669535], [0.0230…	57	4489	con_658	-3044.94	-84.1381	-87.6347	-124.201	-144.508	-332.396
[30, 8, 6, 6, 1, 6, 8, 6, 1, 1, 1, 6, 1, 6, 1, 6, 6, 1, 7, 6, 1, 1, 6, 1, 1, 6, 1, 1, 1, 8, 6, 6, 1, 6, 8, 6, 1, 1, 1, 6, 1, 6, 1, 6, 6, 1, 7, 6, 1, 1, 6, 1, 1, 6, 1, 1, 1]	4489_con_881	[[0.09158822100000001, -0.25645306900000003, 0.2501306482], [-1.3028051555, 0.8462936705, -0.2314881111], [-2.4754840272, 0.4735870066, -0.6040144601], [-3.4457807859000003, 1.4750014864, -0.8495301408], [-3.1203485551, 2.4924303907, -0.7011764849000001], [-4.7241516552, 1.1700860759, -1.252338577], [-5.7028153757, 2.0765394346, -1.4985199404], [-5.404059709, 3.4449454249, -1.3576673626], [-4.599…	[[0.030053004600000002, 0.3104859615, -0.4768031746], [0.32930239170000003, -0.535761754, 0.1317836467], [0.27309314090000003, -0.0765691572, 0.0627317106], [-0.07838884780000001, -0.17982009770000001, -0.0359689989], [-0.0391256191, -0.1073965669, -0.014574665300000001], [0.0072568826, 0.1551529462, 0.0029396543], [0.08801703200000001, 0.3124644263, 0.040863173100000004], [-0.0322250787, -0.1943…	57	4489	con_881	-3044.94	-84.1366	-87.6337	-122.378	-143.318	-332.33
[30, 8, 6, 6, 1, 6, 8, 6, 1, 1, 1, 6, 1, 6, 1, 6, 6, 1, 7, 6, 1, 1, 6, 1, 1, 6, 1, 1, 1, 8, 6, 6, 1, 6, 8, 6, 1, 1, 1, 6, 1, 6, 1, 6, 6, 1, 7, 6, 1, 1, 6, 1, 1, 6, 1, 1, 1]	4489_con_1225	[[-0.0076777951, 0.013824049900000001, 0.0351169831], [-1.5756971430000002, -0.020113491100000002, 0.9774358855], [-2.7475323995, -0.19262517440000002, 0.4762754087], [-3.8731755303, 0.036453271700000005, 1.2951170232], [-3.70370538, 0.3485926475, 2.3131810553], [-5.1672178989, -0.1240480741, 0.8464077133000001], [-6.1503845822, 0.1382593937, 1.7454227626], [-7.4932183355, -0.019479585900000002, …	[[0.003348536, -0.1824235887, 0.34980775810000003], [0.3542137367, -0.0227054689, -0.5264930657], [0.3846260206, -0.0200958939, -0.08941752060000001], [-0.07268269000000001, -0.0227189895, -0.09253304650000001], [-0.0390325568, -0.0379068875, -0.1299226509], [-0.09164160910000001, 0.0172058738, 0.0839688775], [-0.2822233933, -0.036797190800000004, -0.1090032134], [0.18417501520000001, 0.027963472…	57	4489	con_1225	-3044.94	-84.1339	-87.6339	-121.79	-140.311	-332.23
[30, 8, 6, 6, 1, 6, 8, 6, 1, 1, 1, 6, 1, 6, 1, 6, 6, 1, 7, 6, 1, 1, 6, 1, 1, 6, 1, 1, 1, 8, 6, 6, 1, 6, 8, 6, 1, 1, 1, 6, 1, 6, 1, 6, 6, 1, 7, 6, 1, 1, 6, 1, 1, 6, 1, 1, 1]	4489_con_75	[[-0.07952621730000001, -0.0073172720000000005, -0.2176154085], [-1.5280024375, 0.9962399282000001, 0.2991551105], [-2.7275981924, 0.5693739131000001, 0.4823593879], [-3.7102710683, 1.5039815702000001, 0.8886014069], [-3.3668648088, 2.517015432, 1.0253285663], [-5.0199691381, 1.1425994747, 1.0982593844], [-6.0091033983, 1.9837125564, 1.4894603299], [-5.6894710972, 3.3335524814, 1.7296976054000002…	[[-9.018900000000001e-06, 0.2716956518, 0.4010839251], [0.34252004680000003, -0.5206254346, -0.1846928834], [0.2817925073, -0.064501419, -0.0507681821], [-0.0813380106, -0.1745451176, -0.0244292272], [-0.0376921678, -0.1077595583, -0.0140791927], [-0.0014407182, 0.1558072297, 0.0366237171], [0.09922107150000001, 0.3028070352, 0.045645258], [-0.052186046900000005, -0.1853158038, -0.0303458292], [0…	57	4489	con_75	-3044.95	-84.141	-87.6372	-126.765	-145.195	-332.483
[30, 8, 6, 6, 1, 6, 8, 6, 1, 1, 1, 6, 1, 6, 1, 6, 6, 1, 7, 6, 1, 1, 6, 1, 1, 6, 1, 1, 1, 8, 6, 6, 1, 6, 8, 6, 1, 1, 1, 6, 1, 6, 1, 6, 6, 1, 7, 6, 1, 1, 6, 1, 1, 6, 1, 1, 1]	4489_con_1107	[[-0.0127880444, -0.5331435517, 0.32286036230000004], [-1.1632589762, -0.0277067719, -1.0238906589], [-2.3410940359, 0.4547998186, -0.8460704049000001], [-3.0006877126, 1.0364559417, -1.9558794187], [-2.4478430881, 1.0414749999, -2.8817765429], [-4.2644926362, 1.567727818, -1.8572591740000002], [-4.9525003041, 2.1416258784, -2.8753884401], [-4.3411480606, 2.2202839641, -4.1411174478], [-4.1182524…	[[0.0809312024, 0.6265155445, -0.3638481904], [0.28281662490000004, -0.1312533, 0.6158373161], [0.210533311, -0.0738822001, 0.14396428590000002], [-0.10361614620000001, 0.0042204438, 0.1591591904], [-0.0597194281, 0.00140933, 0.09662536470000001], [0.028576093, 0.031735689000000004, -0.14841143410000002], [0.1615161417, 0.0031442809, -0.2791110785], [-0.0818868477, -0.022467009700000002, 0.176089…	57	4489	con_1107	-3044.94	-84.1351	-87.6318	-123.144	-140.02	-332.204
[30, 8, 6, 6, 1, 6, 8, 6, 1, 1, 1, 6, 1, 6, 1, 6, 6, 1, 7, 6, 1, 1, 6, 1, 1, 6, 1, 1, 1, 8, 6, 6, 1, 6, 8, 6, 1, 1, 1, 6, 1, 6, 1, 6, 6, 1, 7, 6, 1, 1, 6, 1, 1, 6, 1, 1, 1]	4489_con_1136	[[-0.0293760016, -0.3597649356, 0.49727972610000004], [-1.2934367291, 0.8871947639000001, 0.029773716000000002], [-2.4167444306, 0.6152887266, -0.533850807], [-3.155330975, 1.6638616197, -1.1207745363], [-2.7352001577, 2.656498191, -1.0938516541], [-4.3741076589, 1.4651502917, -1.7339317142000001], [-4.9645893911000005, 2.5667970708, -2.2651248714], [-6.1967444456, 2.4274099755, -2.9306103689], […	[[0.031902649400000004, 0.3650422613, -0.5243836603], [0.2938360417, -0.6057915216, 0.09645102080000001], [0.3102847134, -0.1797103024, 0.1162592382], [-0.07464534140000001, -0.0806807959, -0.0196266811], [-0.0665907931, -0.1194633299, -0.013648627100000001], [-0.0690930099, 0.09500551980000001, -0.0599269833], [-0.26301352100000003, -0.054111869300000004, -0.1342938995], [0.1676480914, 0.0308696…	57	4489	con_1136	-3044.94	-84.1348	-87.6318	-119.964	-140.709	-332.237
[30, 8, 6, 6, 1, 6, 8, 6, 1, 1, 1, 6, 1, 6, 1, 6, 6, 1, 7, 6, 1, 1, 6, 1, 1, 6, 1, 1, 1, 8, 6, 6, 1, 6, 8, 6, 1, 1, 1, 6, 1, 6, 1, 6, 6, 1, 7, 6, 1, 1, 6, 1, 1, 6, 1, 1, 1]	4489_con_32	[[0.0256717783, -0.305400177, 0.1722189721], [-1.4743103804, 0.7143962577, -0.1280492909], [-2.5888948988, 0.3058650854, -0.6267819988000001], [-3.5953209183, 1.2683536614, -0.8787189138], [-3.3396890315, 2.289341102, -0.6436074739000001], [-4.8212306275, 0.9237604444, -1.3974306894000001], [-5.8274220463, 1.7925989809, -1.6658391488], [-5.6181004437, 3.1624363488, -1.41753048], [-5.4282020437, 3…	[[0.0132464285, 0.3378984841, -0.4030790376], [0.3564923411, -0.5265196803000001, 0.046648448700000004], [0.28808771180000003, -0.058165861900000004, 0.0590916188], [-0.0696599869, -0.1756004179, -0.044267171300000005], [-0.0288259309, -0.1072484184, -0.0261165827], [-0.0063502144, 0.1594938397, 0.0130522824], [0.0699024656, 0.3081299171, 0.0667972383], [-0.0247227237, -0.1935404973, -0.025414916…	57	4489	con_32	-3044.95	-84.1415	-87.6376	-126.641	-144.587	-332.496
[30, 8, 6, 6, 1, 6, 8, 6, 1, 1, 1, 6, 1, 6, 1, 6, 6, 1, 7, 6, 1, 1, 6, 1, 1, 6, 1, 1, 1, 8, 6, 6, 1, 6, 8, 6, 1, 1, 1, 6, 1, 6, 1, 6, 6, 1, 7, 6, 1, 1, 6, 1, 1, 6, 1, 1, 1]	4489_con_1089	[[-0.0341636299, 0.0288533717, 0.0327506368], [-1.6326524528, 0.0190625167, 0.9309907876], [-2.7896218009, -0.1945786588, 0.408322277], [-3.9367751021, 0.009499795600000001, 1.2029037441], [-3.7974614296, 0.3301275309, 2.2230116481], [-5.2173293927, -0.1848713898, 0.7289734202], [-6.2243906638, 0.0580561717, 1.6062615876000002], [-7.5553255616, -0.12033664170000001, 1.1844715144], [-8.1723988241,…	[[0.0078056401000000004, -0.1792155701, 0.32657512650000003], [0.35116076020000003, -0.030064368, -0.5171082152], [0.3882913301, -0.0155030176, -0.0793657181], [-0.0702394751, -0.023308177000000003, -0.0952448052], [-0.0365252889, -0.0395817932, -0.1276373413], [-0.09692566050000001, 0.015340672900000001, 0.0827745673], [-0.2781721021, -0.0419449318, -0.1163517515], [0.1794553787, 0.0264424620000…	57	4489	con_1089	-3044.94	-84.1352	-87.6342	-122.674	-141.2	-332.29
[30, 8, 6, 6, 1, 6, 8, 6, 1, 1, 1, 6, 1, 6, 1, 6, 6, 1, 7, 6, 1, 1, 6, 1, 1, 6, 1, 1, 1, 8, 6, 6, 1, 6, 8, 6, 1, 1, 1, 6, 1, 6, 1, 6, 6, 1, 7, 6, 1, 1, 6, 1, 1, 6, 1, 1, 1]	4489_con_494	[[-0.0026821138, -0.09460366390000001, 0.2096914692], [-1.4299346823, 0.8406564214000001, -0.47132338430000004], [-2.6307533626, 0.40247405280000004, -0.617721968], [-3.5946980812, 1.2786992215, -1.1720429224], [-3.2369687225, 2.2589460023, -1.4441000480000001], [-4.9041171554, 0.9023884524, -1.3559823675], [-5.8762073427, 1.6886214119, -1.8816478122], [-5.5376142733, 2.9899759613, -2.2985823574]…	[[0.014057918400000001, 0.2171214527, -0.4251994365], [0.33832421230000004, -0.4908308216, 0.2603271875], [0.2744037928, -0.0634802211, 0.0635189946], [-0.0830119368, -0.1689381524, 0.048100798300000004], [-0.040099131600000004, -0.1042731833, 0.0275740732], [0.0018584788, 0.14540977330000002, -0.0576100151], [0.1011685917, 0.2936151567, -0.0857718953], [-0.0421870185, -0.1800415605, 0.068391924]…	57	4489	con_494	-3044.95	-84.1386	-87.6353	-124.65	-143.247	-332.416
[30, 8, 6, 6, 1, 6, 8, 6, 1, 1, 1, 6, 1, 6, 1, 6, 6, 1, 7, 6, 1, 1, 6, 1, 1, 6, 1, 1, 1, 8, 6, 6, 1, 6, 8, 6, 1, 1, 1, 6, 1, 6, 1, 6, 6, 1, 7, 6, 1, 1, 6, 1, 1, 6, 1, 1, 1]	4489_con_889	[[-0.09158700110000001, 0.1810695559, -0.0637865688], [-1.6823752146, 0.39579598450000003, 0.8229468649], [-2.835265105, -0.0367539345, 0.4441758262], [-3.9526209156, 0.21755369700000002, 1.2656912625], [-3.7940621522, 0.7563398959000001, 2.1862182144], [-5.2272563947, -0.19889855650000002, 0.9423948453000001], [-6.2045894232, 0.1184345304, 1.829987053], [-7.5249844463, -0.29149185580000003, 1.56…	[[-0.0157086773, -0.1849425318, 0.36073551130000003], [0.3408142581, -0.1705774972, -0.48318894510000004], [0.3838981873, -0.0090901008, -0.0814388601], [-0.0678935043, -0.052413552700000005, -0.0808728631], [-0.0391971398, -0.0687153877, -0.11244757550000001], [-0.0944701823, 0.024776459100000002, 0.0878892307], [-0.2728000995, -0.09709397210000001, -0.0828478705], [0.17345208980000001, 0.057734…	57	4489	con_889	-3044.94	-84.1366	-87.6343	-123.493	-142.51	-332.343
[30, 8, 6, 6, 1, 6, 8, 6, 1, 1, 1, 6, 1, 6, 1, 6, 6, 1, 7, 6, 1, 1, 6, 1, 1, 6, 1, 1, 1, 8, 6, 6, 1, 6, 8, 6, 1, 1, 1, 6, 1, 6, 1, 6, 6, 1, 7, 6, 1, 1, 6, 1, 1, 6, 1, 1, 1]	4489_con_248	[[-0.0567515908, 0.35409007610000004, -0.2943612894], [-1.6037928015, 0.31597165720000003, 0.6878233376], [-2.7141781998, -0.2264055636, 0.3302788267], [-3.7641991205, -0.2771776534, 1.2779556551], [-3.5436192429, 0.1415150091, 2.24684609], [-4.9869351695, -0.8321398972, 0.9829627289], [-6.0335601187, -0.9163226553, 1.8412394803], [-5.8758521377, -0.4117260263, 3.1460950031], [-5.6658880377, 0.66…	[[-0.038499569000000004, -0.34646740540000004, 0.4557733955], [0.3885065117, -0.07743825210000001, -0.5031632596], [0.2967353079, 0.0398332408, -0.0491248091], [-0.0620203202, -0.076639729, -0.1656347695], [-0.026092454600000002, -0.046058465300000004, -0.10458390470000001], [-0.0161955435, 0.044334878700000004, 0.1565063901], [0.05986721800000001, 0.1247338288, 0.28814377], [-0.016694315, -0.060…	57	4489	con_248	-3044.95	-84.1401	-87.637	-125.264	-143.927	-332.443
[30, 8, 6, 6, 1, 6, 8, 6, 1, 1, 1, 6, 1, 6, 1, 6, 6, 1, 7, 6, 1, 1, 6, 1, 1, 6, 1, 1, 1, 8, 6, 6, 1, 6, 8, 6, 1, 1, 1, 6, 1, 6, 1, 6, 6, 1, 7, 6, 1, 1, 6, 1, 1, 6, 1, 1, 1]	4489_con_547	[[-0.0849507353, 0.103008317, 0.547120493], [-1.5602316605, 1.099217214, 0.11773076310000001], [-2.5820272912, 0.6348745792, -0.5120056624], [-3.4970737366, 1.5421094883, -1.0848187273], [-3.2917411605, 2.5965237642, -0.9918146696000001], [-4.6263971588, 1.1340999051, -1.7630324668], [-5.4116303356, 2.1204324811, -2.2678156377], [-6.5732998862, 1.7705039856, -2.9810780689], [-7.2813073398, 1.2199…	[[-0.0561408439, 0.2443433529, -0.5335109239], [0.3580821011, -0.5408585782, 0.0488290814], [0.37103633550000004, -0.1115760642, 0.13377327020000002], [-0.0657748912, -0.08897041280000001, -0.0299925817], [-0.0394120935, -0.1299810193, -0.0236158887], [-0.078806601, 0.0879710786, -0.052340736400000004], [-0.2438283658, -0.09874992810000001, -0.1488121228], [0.15063520260000002, 0.0428025544000000…	57	4489	con_547	-3044.94	-84.1385	-87.6344	-122.687	-142.582	-332.403
[30, 8, 6, 6, 1, 6, 8, 6, 1, 1, 1, 6, 1, 6, 1, 6, 6, 1, 7, 6, 1, 1, 6, 1, 1, 6, 1, 1, 1, 8, 6, 6, 1, 6, 8, 6, 1, 1, 1, 6, 1, 6, 1, 6, 6, 1, 7, 6, 1, 1, 6, 1, 1, 6, 1, 1, 1]	4489_con_464	[[0.0036854696, -0.2640324075, 0.3196511341], [-1.4174985583, 0.7483649824, -0.2551631925], [-2.6031613309, 0.3201810204, -0.5159186638000001], [-3.5412134432, 1.241271105, -1.0401943166], [-3.1771307179, 2.2438328613, -1.1990026864], [-4.8340380322000005, 0.8783207355, -1.3355035635], [-5.780552414, 1.7060356961, -1.8435451186], [-5.4295959172, 3.0415113302, -2.118217845], [-5.1286824229, 3.5704…	[[0.0077049985, 0.2626943141, -0.4406310598], [0.3339943288, -0.5131464274, 0.21927763190000002], [0.27542805470000004, -0.06571458, 0.057616689900000004], [-0.0874547967, -0.1710593832, 0.0255712077], [-0.0394650257, -0.1064093577, 0.0167077673], [0.006582958000000001, 0.15399654570000001, -0.0458958225], [0.1037644823, 0.29966904580000003, -0.0520510806], [-0.0429664778, -0.1862362518, 0.049189…	57	4489	con_464	-3044.94	-84.1387	-87.6356	-124.894	-143.497	-332.41
[30, 8, 6, 6, 1, 6, 8, 6, 1, 1, 1, 6, 1, 6, 1, 6, 6, 1, 7, 6, 1, 1, 6, 1, 1, 6, 1, 1, 1, 8, 6, 6, 1, 6, 8, 6, 1, 1, 1, 6, 1, 6, 1, 6, 6, 1, 7, 6, 1, 1, 6, 1, 1, 6, 1, 1, 1]	4489_con_1104	[[-0.0146845837, -0.30852775520000003, 0.45323149030000004], [-1.4314829727, 0.7705048159, -0.0129610403], [-2.3899159494, 0.4027072017, -0.7870598316], [-3.2282455395, 1.4017709923, -1.3377776504], [-2.9880102726, 2.4183273168, -1.0698276076], [-4.2790769335, 1.0944625849, -2.1690201326], [-5.1201338572, 1.9974526751, -2.7315988327], [-4.9161410744000005, 3.3647192967, -2.4653763763], [-3.933002…	[[-0.02692616, 0.3601993671, -0.5679854965000001], [0.4250698626, -0.5355159908, 0.0689224719], [0.2449503755, -0.10520616540000001, 0.0889672854], [-0.0493737403, -0.1720685124, -0.0576015095], [-0.0274981847, -0.10554524650000001, -0.0317499282], [-0.0070447146, 0.1489338527, -0.0007051233], [0.0633011891, 0.3096746313, 0.0790203022], [-0.018201016, -0.1921931969, -0.0408565836], [-0.0746647709…	57	4489	con_1104	-3044.94	-84.1351	-87.6322	-123.558	-140.454	-332.217
[30, 8, 6, 6, 1, 6, 8, 6, 1, 1, 1, 6, 1, 6, 1, 6, 6, 1, 7, 6, 1, 1, 6, 1, 1, 6, 1, 1, 1, 8, 6, 6, 1, 6, 8, 6, 1, 1, 1, 6, 1, 6, 1, 6, 6, 1, 7, 6, 1, 1, 6, 1, 1, 6, 1, 1, 1]	4489_con_703	[[-0.0858909295, -0.0893772141, 0.5546860529000001], [-1.5528026979, 0.9212807784, 0.1286183993], [-2.6174465287, 0.4820939603, -0.4450131827], [-3.5619091383, 1.4130084675, -0.9245344575000001], [-3.3465456996, 2.4625547525, -0.8035421521], [-4.7333646002, 1.0336150147, -1.5453604463000001], [-5.5444457447, 2.0402113225, -1.9615071124], [-6.7487610978, 1.7203542812000001, -2.6156681861999997], […	[[-0.0071035244, 0.2918079574, -0.5218577514], [0.3361866164, -0.5315922519, 0.0653788677], [0.35879612180000003, -0.1113739199, 0.12141794010000001], [-0.0670745816, -0.08838470450000001, -0.0317199505], [-0.0427066194, -0.12995510100000002, -0.0242444898], [-0.0805624566, 0.0908195183, -0.0464833869], [-0.2524776024, -0.0943260789, -0.135410526], [0.1672090369, 0.040789306000000004, 0.080759788…	57	4489	con_703	-3044.94	-84.1377	-87.6352	-123.193	-142.175	-332.37
[30, 8, 6, 6, 1, 6, 8, 6, 1, 1, 1, 6, 1, 6, 1, 6, 6, 1, 7, 6, 1, 1, 6, 1, 1, 6, 1, 1, 1, 8, 6, 6, 1, 6, 8, 6, 1, 1, 1, 6, 1, 6, 1, 6, 6, 1, 7, 6, 1, 1, 6, 1, 1, 6, 1, 1, 1]	4489_con_768	[[-0.07329052450000001, -0.2317529522, 0.1782244192], [-1.4961989123000001, 0.7800092359, -0.3829723447], [-2.7080311261, 0.37572511810000003, -0.5361350438], [-3.6803797961, 1.329519485, -0.921312239], [-3.32068286, 2.3361146049, -1.0628652812], [-5.0004784066, 0.9932138341000001, -1.1061951895], [-5.9814029343, 1.8549642757, -1.4727748245], [-5.6417198666, 3.2015627181, -1.7042212947], [-5.2426…	[[0.0186783402, 0.26779275950000003, -0.4189045965], [0.33257552300000004, -0.5026678767, 0.2380152339], [0.2799531079, -0.07308779480000001, 0.043749524000000005], [-0.08471490500000001, -0.1717441449, 0.0220059342], [-0.0412224974, -0.1093376409, 0.0153936846], [0.0048264845, 0.1590042894, -0.0374539745], [0.1037390053, 0.2992287018, -0.043836582900000004], [-0.0415385176, -0.1817620919, 0.0408…	57	4489	con_768	-3044.94	-84.1372	-87.635	-124.787	-143.079	-332.343
[30, 8, 6, 6, 1, 6, 8, 6, 1, 1, 1, 6, 1, 6, 1, 6, 6, 1, 7, 6, 1, 1, 6, 1, 1, 6, 1, 1, 1, 8, 6, 6, 1, 6, 8, 6, 1, 1, 1, 6, 1, 6, 1, 6, 6, 1, 7, 6, 1, 1, 6, 1, 1, 6, 1, 1, 1]	4489_con_371	[[-0.07040244080000001, -0.39249887850000004, -0.011411242200000001], [-1.4375659435, 0.551153377, -0.7967099103], [-2.6571646909, 0.6047555372, -0.39191331760000003], [-3.5481076759, 1.4669144613, -1.0752809036], [-3.1224677035, 2.0339945097, -1.8877428048], [-4.8719169999, 1.5779121753, -0.7219395671000001], [-5.7769202968, 2.385725456, -1.328509884], [-5.3446175565, 3.2019279493, -2.3910242475…	[[0.0205628744, 0.5379483403, -0.0689952732], [0.3211954346, -0.39891141760000004, 0.4146232702], [0.26489917500000004, -0.08735146390000001, 0.0601527659], [-0.09409716400000001, -0.0978710844, 0.1392628589], [-0.0468184052, -0.0587432523, 0.08644959990000001], [0.0119620034, 0.1024459435, -0.1154640823], [0.12066978880000001, 0.1768843709, -0.2432152803], [-0.054635557300000005, -0.1206588968, …	57	4489	con_371	-3044.95	-84.1392	-87.6358	-124.588	-142.742	-332.43
[30, 8, 6, 6, 1, 6, 8, 6, 1, 1, 1, 6, 1, 6, 1, 6, 6, 1, 7, 6, 1, 1, 6, 1, 1, 6, 1, 1, 1, 8, 6, 6, 1, 6, 8, 6, 1, 1, 1, 6, 1, 6, 1, 6, 6, 1, 7, 6, 1, 1, 6, 1, 1, 6, 1, 1, 1]	4489_con_611	[[-0.1446834521, 0.0636799431, 0.4612001074], [-1.5697295878, 1.1326791809, 0.0294625025], [-2.6356393128, 0.7302698357, -0.5675131915], [-3.5214606857, 1.6908390528, -1.0982432954], [-3.2598486751, 2.7320934162, -0.9984329126], [-4.6918814715, 1.3501095321, -1.7427297537], [-5.4423136913, 2.3819618074, -2.2079052305], [-6.6381582983000005, 2.1013369841, -2.8948162115000002], [-7.0482316256, 3.06…	[[-0.0286462449, 0.2788595235, -0.5009258337], [0.3421304207, -0.5522433542, 0.0613196192], [0.35147979, -0.1349963011, 0.12333427370000001], [-0.06888090100000001, -0.0869739829, -0.030279552300000002], [-0.0472649548, -0.1273010289, -0.0228306899], [-0.0779830653, 0.0898399609, -0.051550947800000003], [-0.2509653747, -0.084730409, -0.1417862808], [0.1588093748, 0.049924198, 0.0913541942], [0.03…	57	4489	con_611	-3044.94	-84.1384	-87.6344	-123.28	-143.103	-332.396
[30, 8, 1, 1, 8, 8, 8, 8, 8, 8, 7, 7, 6, 6, 6, 1, 6, 1, 6, 6, 1, 6, 1, 6, 1, 6, 6, 6, 1, 6, 1, 6, 6, 1, 6, 1, 6, 1, 6, 1, 6, 1, 6, 1, 6, 6, 1, 6, 1, 6, 6, 1, 6, 1, 6, 1, 6, 6]	5199_con_138	[[-0.26438850610000003, 0.043567322900000004, -0.8366297067], [0.2354267032, 0.7562128685, -2.7680651283], [1.0169033716, 0.3027492287, -3.1111599927], [0.5725660676000001, 1.6646441425, -2.4817547276000003], [1.376211018, -1.1710475257, -0.7929098169000001], [-0.579080901, -1.9031824116, -1.4287945976], [4.0383831756, -7.6097327489, -1.7893178879], [0.3339083015, 1.6955480733, 0.0146512635000000…	[[0.0942764987, -0.43212597280000004, 0.07331417900000001], [-0.008729737500000001, 0.0479152552, 0.2614126402], [0.07533202160000001, 0.0053852338, -0.030101544600000002], [-0.0883657193, -0.1122404027, -0.030686944100000002], [-0.6568098852, -0.24071601410000001, -0.2471615507], [0.5886791318, 0.3277750296, 0.29015350700000003], [-0.3794449405, 0.06630848040000001, -0.0791847431], [0.0133022725…	58	5199	con_138	-3494.53	-105.114	-110.081	-187.671	-188.873	-393.263
[30, 8, 1, 1, 8, 8, 8, 8, 8, 8, 7, 7, 6, 6, 6, 1, 6, 1, 6, 6, 1, 6, 1, 6, 1, 6, 6, 6, 1, 6, 1, 6, 6, 1, 6, 1, 6, 1, 6, 1, 6, 1, 6, 1, 6, 6, 1, 6, 1, 6, 6, 1, 6, 1, 6, 1, 6, 6]	5199_con_79	[[-0.8427993788, 0.0485816735, -0.6887156685], [-1.3816869289, 0.7973945817, -2.5900056998], [-0.9619229361, 0.23893296730000002, -3.2576491153], [-0.8126703745, 1.6276524917000001, -2.57544532], [0.34231433450000004, -1.4618213081, -1.3987845077], [-0.1010867077, -1.2183290302, 0.7262256888], [4.8338266082, -6.6371663493, 0.2422151153], [0.5556205913, 1.3926047337, -0.4906866479], [0.3009180497,…	[[0.3789998376, -0.4628178913, 0.22381879940000002], [0.1287771563, 0.0751282456, 0.2313576096], [0.0326203905, -0.0218426901, -0.036143319], [-0.1125196854, -0.11607323850000001, 0.0326811453], [-0.1773289063, 0.1291458278, 0.7245102656], [0.0259033764, -0.0371456998, -0.7223962594000001], [-0.18067563990000002, 0.195910143, 0.2886367366], [-0.2621108377, -0.0095678959, -0.36851069880000004], [0…	58	5199	con_79	-3494.53	-105.115	-110.079	-185.701	-187.009	-393.21
[30, 8, 1, 1, 8, 8, 8, 8, 8, 8, 7, 7, 6, 6, 6, 1, 6, 1, 6, 6, 1, 6, 1, 6, 1, 6, 6, 6, 1, 6, 1, 6, 6, 1, 6, 1, 6, 1, 6, 1, 6, 1, 6, 1, 6, 6, 1, 6, 1, 6, 6, 1, 6, 1, 6, 1, 6, 6]	5199_con_67	[[-1.1711948348, 0.2268361116, -0.6321269024], [-1.6350350675, 1.0723263615, -2.506756449], [-0.921354851, 1.7963628355, -2.4922758408], [-1.3369329619, 0.4804029194, -3.2034812675], [-0.3338266131, -1.0331776407, 0.7572175279000001], [0.2187913091, -1.0703064552, -1.3551429467], [5.8162106553, -5.0227795745, 0.2846735438], [0.141217655, 1.6138175364, -0.26166240900000004], [0.3841276967, 2.63172…	[[0.5178538083, -0.3102376082, 0.2810242857], [0.0934493933, -0.11801998600000001, 0.1250699464], [-0.047025674600000004, -0.015899550000000002, 0.0221834009], [-0.002428397, 0.0573593816, 0.0529765846], [0.0906905026, 0.0327514342, -0.7167447290000001], [-0.2462551248, 0.1125803117, 0.7244902121], [-0.2302411815, 0.1362707163, 0.2888699683], [-0.1368458582, -0.1314350788, -0.45105317720000004], …	58	5199	con_67	-3494.53	-105.114	-110.077	-184.59	-186.778	-393.157
[30, 8, 1, 1, 8, 8, 8, 8, 8, 8, 7, 7, 6, 6, 6, 1, 6, 1, 6, 6, 1, 6, 1, 6, 1, 6, 6, 6, 1, 6, 1, 6, 6, 1, 6, 1, 6, 1, 6, 1, 6, 1, 6, 1, 6, 6, 1, 6, 1, 6, 6, 1, 6, 1, 6, 1, 6, 6]	5199_con_184	[[0.4628862117, -0.039436368, 0.5266271452], [1.686743013, 0.6838977884, 2.0866999972], [1.5794999224000001, 1.6580829061, 1.8595018542], [1.4284924032, 0.5587879907000001, 3.0036147116], [0.1564163326, -1.7602972488000002, 1.6354367484], [1.6871677573000001, -1.5880092823, 0.0871798203], [2.3586457079, -8.343737139, 2.8721163575], [0.8069563820000001, 1.5435807855, -0.5641413406], [1.10237375760…	[[0.0401883925, -0.3949624484, 0.0072611847], [-0.16279834540000002, -0.0673426952, -0.0693042636], [0.03411767, -0.0417333006, -0.0652063032], [0.0086425084, 0.0371842391, -0.028477947200000003], [0.44096547490000004, 0.1306805004, -0.5384904864], [-0.5643799213, -0.0578217501, 0.5204338497000001], [0.1972271428, 0.2226475081, -0.2530645909], [-0.12295716770000001, 0.1004067894, 0.46070341070000…	58	5199	con_184	-3494.53	-105.11	-110.077	-184.106	-185.149	-393.164
[30, 8, 1, 1, 8, 8, 8, 8, 8, 8, 7, 7, 6, 6, 6, 1, 6, 1, 6, 6, 1, 6, 1, 6, 1, 6, 6, 6, 1, 6, 1, 6, 6, 1, 6, 1, 6, 1, 6, 1, 6, 1, 6, 1, 6, 6, 1, 6, 1, 6, 6, 1, 6, 1, 6, 1, 6, 6]	5199_con_131	[[-0.028312387100000003, -0.45076672980000004, -0.6056734772], [0.6399807532, -0.7964372137, -2.5839060963], [0.7572240924, 0.1788660967, -2.8477470987], [1.5291975757, -1.1634857165999999, -2.5895748147], [-0.2357087774, -2.4564056068, -0.1267216612], [1.6129537017, -1.3382353550000001, 0.18543905100000002], [4.5834005149, -7.1413782807, 2.8434135459], [0.3753925602, 1.4609137184, -0.7216631898]…	[[0.1366358936, -0.31546164190000003, 0.3866613915], [0.042079847000000004, 0.0160510375, 0.21663218720000002], [-0.055735704000000004, -0.024670944, -0.0071571799], [-0.0348063689, 0.0497347166, -0.0223189585], [0.5427928045, 0.45747658490000004, 0.1300240034], [-0.6431110327, -0.37632494110000003, -0.1404881899], [-0.3713624726, -0.0164200497, -0.1291282386], [-0.017213807600000002, -0.23225792…	58	5199	con_131	-3494.53	-105.114	-110.08	-187.522	-188.622	-393.257
[30, 8, 1, 1, 8, 8, 8, 8, 8, 8, 7, 7, 6, 6, 6, 1, 6, 1, 6, 6, 1, 6, 1, 6, 1, 6, 6, 6, 1, 6, 1, 6, 6, 1, 6, 1, 6, 1, 6, 1, 6, 1, 6, 1, 6, 6, 1, 6, 1, 6, 6, 1, 6, 1, 6, 1, 6, 6]	5199_con_113	[[0.2347614941, -0.5176503875, -0.532187897], [1.0191519139, -0.7340016273000001, -2.486433174], [0.9337913761000001, 0.2401289408, -2.7529535197], [1.9648068733000001, -0.9090923007, -2.46043428], [0.0787874759, -2.5424317334, -0.1575176723], [1.8654140057, -1.3781252122, 0.3072766528], [3.3162036982, -8.2694585946, 2.380651879], [0.5296260313, 1.4257974610000002, -0.5729275711], [0.726779086000…	[[0.1266907625, -0.2935696854, 0.3468675046], [0.0276024466, 0.039740908000000005, 0.2176238151], [-0.055451781000000006, -0.0406487124, -0.0015095998], [-0.0384314631, 0.0377043548, -0.0220272201], [0.5105979620000001, 0.4722102198, 0.17547847960000001], [-0.6204460702, -0.4023671473, -0.18670709870000002], [0.1900577762, 0.3429873686, 0.0005256539], [-0.0875075318, -0.21521869770000002, -0.4006…	58	5199	con_113	-3494.53	-105.114	-110.081	-187.2	-188.641	-393.257
[30, 8, 1, 1, 8, 8, 8, 8, 8, 8, 7, 7, 6, 6, 6, 1, 6, 1, 6, 6, 1, 6, 1, 6, 1, 6, 6, 6, 1, 6, 1, 6, 6, 1, 6, 1, 6, 1, 6, 1, 6, 1, 6, 1, 6, 6, 1, 6, 1, 6, 6, 1, 6, 1, 6, 1, 6, 6]	5199_con_50	[[-0.7116595558000001, 0.4959197218, 0.4703892014], [-1.2328533777, 2.407673985, 1.2032314211], [-0.7365040833000001, 2.95371079, 0.5078490354], [-0.7458408662, 2.5643468599, 2.0177085671], [0.4892080532, -0.0401903508, 2.038413816], [-0.0196660837, -1.421919092, 0.4242997549], [4.6390566256, -5.0019012776, 4.8310327356], [0.6705074044, 1.2520722078, -0.6806573746], [0.2548569679, 3.4384103952, -…	[[0.36080009830000004, -0.4901600541, 0.1814999182], [0.11409114490000001, -0.1732973863, -0.0371486018], [-0.0503792012, -0.032539139, 0.0007601428000000001], [-0.026282967600000002, -0.0057251013, -0.0667310566], [-0.20290406660000002, -0.4463907172, -0.5751988619], [0.040548587000000004, 0.49803766930000004, 0.515238046], [-0.1835266546, -0.07245370450000001, -0.3401633036], [-0.29171826430000…	58	5199	con_50	-3494.53	-105.115	-110.079	-185.77	-186.904	-393.223
[30, 8, 1, 1, 8, 8, 8, 8, 8, 8, 7, 7, 6, 6, 6, 1, 6, 1, 6, 6, 1, 6, 1, 6, 1, 6, 6, 6, 1, 6, 1, 6, 6, 1, 6, 1, 6, 1, 6, 1, 6, 1, 6, 1, 6, 6, 1, 6, 1, 6, 6, 1, 6, 1, 6, 1, 6, 6]	5199_con_112	[[0.8765321341000001, -0.38979518090000004, 0.29622743490000003], [2.0915608695, -0.1712418245, 2.0129380091], [1.6888587458000002, 0.6798868456, 2.359784756], [2.0694533274, -0.8191118998, 2.7223230144], [1.1510686451, -2.4228017965, 0.4267217464], [2.2631263169, -1.1565252538, -0.9575855375000001], [4.9025943568, -7.9515798983, -1.8287168328], [0.7679015851000001, 1.5782488517000002, 0.27010252…	[[0.0745764808, -0.09825334690000001, -0.2590364918], [-0.1442792605, -0.06162580300000001, -0.0984145911], [0.0174081489, 0.0204060169, -0.0669909613], [-0.0114302282, 0.0461686866, -0.0006679569], [0.3105198152, 0.44956295630000004, -0.42930076980000004], [-0.414595298, -0.4521261908, 0.4684261101], [0.08974260540000001, 0.3604495519, -0.1291064587], [-0.2633785052, -0.2144763933, 0.4217221742]…	58	5199	con_112	-3494.52	-105.114	-110.076	-179.58	-184.504	-393.091
[30, 8, 1, 1, 8, 8, 8, 8, 8, 8, 7, 7, 6, 6, 6, 1, 6, 1, 6, 6, 1, 6, 1, 6, 1, 6, 6, 6, 1, 6, 1, 6, 6, 1, 6, 1, 6, 1, 6, 1, 6, 1, 6, 1, 6, 6, 1, 6, 1, 6, 6, 1, 6, 1, 6, 1, 6, 6]	5199_con_22	[[-1.3986424674, 0.4061632985, -0.5974573482000001], [-1.7854747446, 1.2164846467000001, -2.5044418649], [-0.9550546832000001, 1.8011752327, -2.5141480979], [-1.5989062083999999, 0.5681033552, -3.1896523368], [-0.40842888930000004, -0.7348558783, 0.8032430477], [0.1248285162, -0.742518658, -1.3111289137], [6.6772253986, -2.628634211, 0.42881556130000004], [-0.1849068532, 1.8644269832, -0.20200942…	[[0.6845709361, -0.15015048620000002, 0.24468202730000002], [0.0922726826, -0.1251555814, 0.1328575918], [-0.0448379667, -0.0230140289, 0.032073677200000004], [0.0112897997, 0.060001694800000005, 0.0469109459], [0.0920197586, 0.1129272565, -0.7354739229], [-0.27103882700000004, 0.1306215966, 0.7492786324], [-0.2939248874, 0.0416448909, 0.2987388018], [-0.011952968900000001, -0.3805522549, -0.4481…	58	5199	con_22	-3494.52	-105.116	-110.074	-180.289	-186.033	-393.057
[30, 8, 1, 1, 8, 8, 8, 8, 8, 8, 7, 7, 6, 6, 6, 1, 6, 1, 6, 6, 1, 6, 1, 6, 1, 6, 6, 6, 1, 6, 1, 6, 6, 1, 6, 1, 6, 1, 6, 1, 6, 1, 6, 1, 6, 6, 1, 6, 1, 6, 6, 1, 6, 1, 6, 1, 6, 6]	5199_con_108	[[0.26528654300000004, -0.5932795453, -0.5068878897], [1.0838355116, -0.7172207676, -2.4570052883], [0.8906082236, 0.2403178484, -2.7175830412], [2.0429731915, -0.7848678104, -2.4213246562], [1.9385620271000001, -1.3915822306, 0.3408116122], [0.20850772580000002, -2.613196109, -0.1836416696], [3.6695594261, -8.2852571149, 2.1797698185], [0.49137893390000004, 1.3657035493, -0.5072812148], [0.50717…	[[0.12189759400000001, -0.2605412516, 0.3161393892], [0.0210015847, 0.053885392600000005, 0.21874672750000002], [-0.0520347934, -0.049862715200000005, 0.0019039534], [-0.0403033851, 0.0299067833, -0.0201533446], [-0.5792968109000001, -0.4455007469, -0.196889748], [0.48182030540000004, 0.5070180496, 0.1850112488], [0.17526257820000002, 0.3507375, 0.014475404300000001], [-0.1161947368, -0.205502999…	58	5199	con_108	-3494.53	-105.114	-110.08	-186.259	-188.389	-393.243
[30, 8, 1, 1, 8, 8, 8, 8, 8, 8, 7, 7, 6, 6, 6, 1, 6, 1, 6, 6, 1, 6, 1, 6, 1, 6, 6, 6, 1, 6, 1, 6, 6, 1, 6, 1, 6, 1, 6, 1, 6, 1, 6, 1, 6, 6, 1, 6, 1, 6, 6, 1, 6, 1, 6, 1, 6, 6]	5199_con_107	[[-0.15206140340000002, -0.37251737560000003, -0.7338873641], [0.44446822820000004, -0.7205983685, -2.7353141966], [0.6775830986, 0.2438024687, -2.966404956], [1.283074623, -1.1901171744, -2.7732939783], [1.5897215328, -1.1486759104, -0.0026220096], [-0.2112291063, -2.3641754887, -0.2112432109], [3.3386763814, -7.8223607548, 2.4996475483], [0.2049200823, 1.5410945967, -0.8826316302], [1.028362308…	[[0.1742278401, -0.29959904800000003, 0.392119166], [0.048496985900000004, -0.0016848009, 0.21616321330000002], [-0.0499659926, -0.013761559000000001, -0.0044997876], [-0.0315506229, 0.058956830700000004, -0.019884710400000002], [-0.6009512399, -0.4212435943, -0.0961750564], [0.5256438652000001, 0.5117291098, 0.09125892840000001], [0.182682854, 0.34538008330000003, -0.0480962901], [0.0658182811, …	58	5199	con_107	-3494.53	-105.114	-110.081	-187.762	-188.822	-393.27
[30, 8, 1, 1, 8, 8, 8, 8, 8, 8, 7, 7, 6, 6, 6, 1, 6, 1, 6, 6, 1, 6, 1, 6, 1, 6, 6, 6, 1, 6, 1, 6, 6, 1, 6, 1, 6, 1, 6, 1, 6, 1, 6, 1, 6, 6, 1, 6, 1, 6, 6, 1, 6, 1, 6, 1, 6, 6]	5199_con_74	[[0.1718125539, -0.5258649813, -0.6219373439], [0.9033589345, -0.7090948881, -2.5998069475000003], [0.8920520869, 0.2783105862, -2.8363869621], [1.8334546708000001, -0.9549366504000001, -2.597689726], [1.8723390417, -1.3370476422, 0.16186676120000001], [0.0999068793, -2.5415191796, -0.2509073515], [3.5429056479, -8.1940158994, 2.1833944513], [0.4125894484, 1.4247564736, -0.6635829427000001], [0.8…	[[0.12303860380000001, -0.2915584868, 0.3482923016], [0.034981549800000004, 0.0222792958, 0.2174664266], [-0.051069664, -0.030337946600000002, -0.0009137805000000001], [-0.0387836401, 0.0470062891, -0.0217422268], [-0.5942141134000001, -0.43438284860000004, -0.1604229321], [0.4996823809, 0.5076105201000001, 0.1531685248], [0.1819082945, 0.3478580142, -0.0038879013], [-0.028171216800000003, -0.213…	58	5199	con_74	-3494.53	-105.114	-110.081	-187.725	-189.005	-393.263
[30, 8, 1, 1, 8, 8, 8, 8, 8, 8, 7, 7, 6, 6, 6, 1, 6, 1, 6, 6, 1, 6, 1, 6, 1, 6, 6, 6, 1, 6, 1, 6, 6, 1, 6, 1, 6, 1, 6, 1, 6, 1, 6, 1, 6, 6, 1, 6, 1, 6, 6, 1, 6, 1, 6, 1, 6, 6]	5199_con_39	[[-0.8362327843, 0.561918534, 0.39394074160000003], [-1.3612279342, 2.5297680295, 0.9557256716], [-0.7943848222000001, 3.0221625304, 0.2729159022], [-0.9334476099000001, 2.724335404, 1.7949188506], [0.3742008979, 0.2024194204, 2.0048548537], [-0.0971851407, -1.3333110764, 0.5247955752], [4.9292327689, -4.2520804342, 5.0155879569], [0.5484372949, 1.2175941879, -0.8142773347000001], [0.2955668815, …	[[0.3817135479, -0.46292049970000004, 0.21540840290000002], [0.1099649151, -0.1758476472, -0.0115032278], [-0.0486800727, -0.0325069132, 0.0003416052], [-0.019551755900000002, -0.008041637800000001, -0.0712795269], [-0.18568077970000002, -0.49662023860000004, -0.5412505152], [0.0362936685, 0.5501891928, 0.46770059490000004], [-0.18572073760000002, -0.1082904964, -0.3295494317], [-0.25789800820000…	58	5199	con_39	-3494.53	-105.115	-110.079	-185.945	-187.111	-393.217
[30, 8, 1, 1, 8, 8, 8, 8, 8, 8, 7, 7, 6, 6, 6, 1, 6, 1, 6, 6, 1, 6, 1, 6, 1, 6, 6, 6, 1, 6, 1, 6, 6, 1, 6, 1, 6, 1, 6, 1, 6, 1, 6, 1, 6, 6, 1, 6, 1, 6, 6, 1, 6, 1, 6, 1, 6, 6]	5199_con_106	[[-1.2843868111, 0.6387659967, -0.0344443798], [-1.7048386918, 2.6979611127, -0.1911223618], [-0.9444492206, 2.9187978735, -0.8299909154], [-1.4490948267000001, 3.1490387441, 0.6187271191], [-0.44885804970000004, -1.1111486444, 0.6549172593], [0.1503447832, 0.8554605657000001, 1.3913607631], [6.1971584811, -1.9795050446, 3.6473396809], [0.049904979700000004, 0.7385050670000001, -1.443822008000000…	[[0.5585472792, -0.3415477019, 0.2649492861], [0.0902893347, -0.16030062250000002, 0.0729127381], [-0.0389482309, -0.0346464426, 0.0091411], [0.002415953, -0.0293742452, -0.0701100325], [0.1062239314, 0.7027813266, 0.1797724278], [-0.2827282961, -0.6385002458, -0.3626194041], [-0.2891858775, -0.23787925780000002, -0.131459306], [-0.1083794636, 0.3689368932, 0.332764339], [0.0544791829, -0.4999628…	58	5199	con_106	-3494.53	-105.114	-110.076	-183.396	-186.692	-393.111
[30, 8, 1, 1, 8, 8, 8, 8, 8, 8, 7, 7, 6, 6, 6, 1, 6, 1, 6, 6, 1, 6, 1, 6, 1, 6, 6, 6, 1, 6, 1, 6, 6, 1, 6, 1, 6, 1, 6, 1, 6, 1, 6, 1, 6, 6, 1, 6, 1, 6, 6, 1, 6, 1, 6, 1, 6, 6]	5199_con_157	[[-1.2125134691000001, 0.4350879096, -0.7766367860000001], [-1.7004645253000001, 1.3663143373, -2.6070839461], [-0.7735203393000001, 1.7606106459, -2.7399322376], [-2.2820575135, 2.1302473802, -2.5779774207], [-0.4738992688, -0.8452577680000001, 0.670936109], [0.22597417490000002, -0.8470396521, -1.3965444091], [4.8034193497, -5.2296744897, 2.3004240424], [0.06996780130000001, 1.8425325606, -0.39…	[[0.5404832978, -0.3576771969, 0.33460525090000004], [-0.0080651669, 0.0902717416, 0.261838016], [0.0247185233, -0.14273910750000002, -0.01413085], [0.0361054463, -0.040788221, -0.032394893], [0.13774755090000002, 0.056564187, -0.6953908261], [-0.2780272539, 0.0392879974, 0.7606041309], [-0.0124249387, 0.16667254210000002, -0.3581944475], [-0.1050292595, -0.16945104090000002, -0.469573122], [-0.0…	58	5199	con_157	-3494.52	-105.111	-110.074	-181.402	-184.773	-393.071
[30, 8, 1, 1, 8, 8, 8, 8, 8, 8, 7, 7, 6, 6, 6, 1, 6, 1, 6, 6, 1, 6, 1, 6, 1, 6, 6, 6, 1, 6, 1, 6, 6, 1, 6, 1, 6, 1, 6, 1, 6, 1, 6, 1, 6, 6, 1, 6, 1, 6, 6, 1, 6, 1, 6, 1, 6, 6]	5199_con_12	[[0.7696190869, -0.444705565, -0.5872565493], [1.4182561632000001, -0.4481010747, -2.607804332], [0.9410998774, 0.3916071329, -2.8893969418000003], [2.3549721129, -0.2276295032, -2.636258655], [2.5841345877, -0.9993218079, 0.15387975210000002], [0.9955703734, -2.4390757128000002, -0.2404936027], [5.2843254035000005, -7.5921610507, 1.9389325411], [0.7301281907, 1.5283219195000002, -0.7295430483], …	[[0.1386805029, -0.0909192196, 0.24484384110000001], [0.0237884247, 0.1023682196, 0.24044574400000002], [-0.0603705745, -0.0444124434, 0.0001866353], [-0.0376467229, 0.010945884500000001, -0.0184910598], [-0.5343880285, -0.5350195727, -0.1414993874], [0.4301406525, 0.5468210866000001, 0.142749338], [0.1308773122, 0.3719872987, -0.0048748617], [-0.2959847124, -0.3296234537, -0.3330958834], [0.0870…	58	5199	con_12	-3494.53	-105.118	-110.08	-182.228	-188.608	-393.17
[30, 8, 1, 1, 8, 8, 8, 8, 8, 8, 7, 7, 6, 6, 6, 1, 6, 1, 6, 6, 1, 6, 1, 6, 1, 6, 6, 6, 1, 6, 1, 6, 6, 1, 6, 1, 6, 1, 6, 1, 6, 1, 6, 1, 6, 6, 1, 6, 1, 6, 6, 1, 6, 1, 6, 1, 6, 6]	5199_con_185	[[0.38495855030000004, -0.20556602240000002, 0.36475179999999996], [1.5752048011, -0.35765569210000003, 2.1039630244], [1.5079231239, 0.6143627420000001, 2.3510603444], [1.2560955855, -0.8756777885, 2.8476193768], [0.006196828000000001, -2.237105507, 0.5493720414000001], [1.5738182653, -1.4177638735, -0.7323949577000001], [2.0569026615, -8.7127531107, -1.3464447097], [0.8377754953000001, 1.672791…	[[0.0263450652, -0.406172281, -0.26718435500000004], [-0.1707471642, -0.0244611182, -0.0960677521], [0.0330323206, 0.0030519318, -0.0737812547], [0.0146400239, 0.0475399426, -0.008349918100000001], [0.45911835640000004, 0.35064365880000004, -0.41648861870000004], [-0.5716150913, -0.2753103663, 0.4294109734], [0.20515232160000002, 0.31015599400000005, -0.1209153092], [-0.13775056530000002, -0.1191…	58	5199	con_185	-3494.53	-105.11	-110.077	-183.326	-184.698	-393.15
[30, 8, 1, 1, 8, 8, 8, 8, 8, 8, 7, 7, 6, 6, 6, 1, 6, 1, 6, 6, 1, 6, 1, 6, 1, 6, 6, 6, 1, 6, 1, 6, 6, 1, 6, 1, 6, 1, 6, 1, 6, 1, 6, 1, 6, 6, 1, 6, 1, 6, 6, 1, 6, 1, 6, 1, 6, 6]	5199_con_29	[[-0.8831086730000001, 0.0892555389, -0.6506374098000001], [-1.4259332833, 0.8752623743, -2.5327330918], [-0.8283799489, 1.6963829323000001, -2.5107795071], [-1.0327531006, 0.3241601787, -3.2157822963], [-0.1170821937, -1.202461604, 0.7478215952], [0.3826735458, -1.3285330284, -1.3747955326999999], [5.112635707, -6.3255002265, 0.1412709173], [0.4533888615, 1.4843871029, -0.3759268656], [0.3009328…	[[0.4123357333, -0.38106148910000004, 0.24552614800000003], [0.1035363941, -0.1055797666, 0.1358904492], [-0.045595113900000005, -0.0215219707, 0.0286709204], [-0.015233122000000002, 0.054849472100000005, 0.0501921321], [0.0653234751, -0.024264874800000003, -0.7090297022000001], [-0.21872894140000002, 0.1147205526, 0.7212495707000001], [-0.2017832437, 0.1689105348, 0.2921882393], [-0.2242724878, …	58	5199	con_29	-3494.53	-105.115	-110.079	-186.022	-187.241	-393.217
[30, 8, 1, 1, 8, 8, 8, 8, 8, 8, 7, 7, 6, 6, 6, 1, 6, 1, 6, 6, 1, 6, 1, 6, 1, 6, 6, 6, 1, 6, 1, 6, 6, 1, 6, 1, 6, 1, 6, 1, 6, 1, 6, 1, 6, 6, 1, 6, 1, 6, 6, 1, 6, 1, 6, 1, 6, 6]	5199_con_197	[[0.2403798255, -0.0382532575, -0.6287600854000001], [0.9689124299, 0.5185832162, -2.5300755367], [0.9593153339, 1.5097605707000001, -2.3569236352000003], [0.4498869254, 0.3476457777, -3.320242956], [1.5260255945, -1.601844242, -0.4256952604], [-0.3885858547, -1.8178393275, -1.4542258380000002], [2.9732657152, -8.3392734863, -1.8677589871], [0.920414637, 1.5959860182, 0.18928498770000002], [0.758…	[[-0.0078255081, -0.41708757630000004, 0.0051080356000000006], [-0.14451407060000002, -0.0549915102, 0.11549249630000001], [0.052270241200000005, -0.036006713, 0.0589531261], [0.0204743385, 0.0386964536, 0.0206648894], [-0.6737237813, -0.1003451224, -0.3365544583], [0.5770457353, 0.169677518, 0.3884936667], [-0.3474965129, 0.151304445, -0.11591155110000001], [-0.24685285540000002, 0.0678146930000…	58	5199	con_197	-3494.53	-105.11	-110.077	-183.528	-184.828	-393.157
[30, 8, 1, 1, 8, 8, 8, 8, 8, 8, 7, 7, 6, 6, 6, 1, 6, 1, 6, 6, 1, 6, 1, 6, 1, 6, 6, 6, 1, 6, 1, 6, 6, 1, 6, 1, 6, 1, 6, 1, 6, 1, 6, 1, 6, 6, 1, 6, 1, 6, 6, 1, 6, 1, 6, 1, 6, 6]	5199_con_132	[[-1.2950791672, 0.6845402382, -0.1387061812], [-1.7192271606, 2.7172460832, -0.5137957892], [-1.4728282229, 3.2452681624, 0.2568540575], [-0.9540830434, 2.8722485638, -1.1517845916], [-0.3941477794, -0.9519072747, 0.7216440428], [0.1342288948, 1.0995841023, 1.2483591451], [6.1543879008, -1.261049237, 4.037687345], [0.0062166609000000005, 0.6415237948, -1.5779076888999999], [0.4535712262, 2.79503…	[[0.5718460513, -0.2751137709, 0.283574164], [0.159764355, -0.2017948648, -0.0854283921], [0.0313730372, 0.0315452115, 0.032368539], [-0.126222459, -0.057418557700000004, 0.08601089270000001], [0.08084356370000001, 0.7177976691, 0.1126281341], [-0.2535075871, -0.6878241928000001, -0.2925338448], [-0.2428778207, -0.2545920029, -0.1753440161], [-0.0901009474, 0.3966480184, 0.3097491502], [0.0319424…	58	5199	con_132	-3494.53	-105.114	-110.076	-183.299	-186.707	-393.111
[30, 8, 1, 1, 8, 8, 8, 8, 8, 8, 7, 7, 6, 6, 6, 1, 6, 1, 6, 6, 1, 6, 1, 6, 1, 6, 6, 6, 1, 6, 1, 6, 6, 1, 6, 1, 6, 1, 6, 1, 6, 1, 6, 1, 6, 6, 1, 6, 1, 6, 6, 1, 6, 1, 6, 1, 6, 6]	5199_con_182	[[-0.8930858338000001, 0.8129868689, 0.2547347018], [-1.3623634923, 2.8132839296, 0.7393831492], [-0.49933708060000004, 3.2162001501, 0.3857589543], [-2.0594041762, 3.263025742, 0.2557262112], [0.3858305494, 0.3443625091, 1.7675819374000001], [-0.32816474430000003, -1.1621758742, 0.3581880977], [4.2673234693, -4.59675404, 4.948350254], [0.43231185780000003, 1.3894942804000001, -1.0496462097], [0.…	[[0.3662535487, -0.5826971041, 0.19619413900000002], [-0.0538182066, -0.14434481600000001, -0.2054775334], [0.0394118906, -0.075385636, 0.1059666887], [0.0523336414, 0.002839606, 0.0438652889], [-0.2549388547, -0.5496375108, -0.49226354910000003], [0.11741836500000001, 0.5437242207, 0.4464781015], [-0.2149897073, -0.0969024052, -0.3176924016], [-0.13976226120000002, 0.30522212060000004, 0.2898798…	58	5199	con_182	-3494.53	-105.11	-110.074	-181.9	-183.89	-393.117
[30, 8, 1, 1, 8, 8, 8, 8, 8, 8, 7, 7, 6, 6, 6, 1, 6, 1, 6, 6, 1, 6, 1, 6, 1, 6, 6, 6, 1, 6, 1, 6, 6, 1, 6, 1, 6, 1, 6, 1, 6, 1, 6, 1, 6, 6, 1, 6, 1, 6, 6, 1, 6, 1, 6, 1, 6, 6]	5199_con_11	[[0.7481016735, -0.1389467358, -0.7783425244000001], [1.4936708492, 0.8446063419000001, -2.5030434845], [1.1687720309, 1.76702584, -2.2659056305], [2.453510566, 0.8925049185, -2.4461367225], [2.4160257526, -1.2836067835, -0.5331289012], [0.6376295138, -2.0170647889, -1.558488236], [3.8964131199, -8.1813657307, -2.5794502094], [1.0058612192, 1.5751133265, 0.17518578340000002], [0.45427792840000003…	[[0.064551459, -0.19968187810000002, 0.0790468709], [0.0242998908, -0.051917588, 0.2530593491], [-0.0656259079, -0.029091669400000002, -0.0203606977], [-0.0348325962, 0.027096690700000002, -0.0080787418], [-0.6048610077000001, -0.2854128621, -0.3779285976], [0.5018478145, 0.3129559864, 0.3927339412], [0.191683293, 0.29343376, 0.18001115], [-0.3240379208, -0.0491240665, -0.4544488803], [0.06007059…	58	5199	con_11	-3494.53	-105.118	-110.08	-182.236	-188.637	-393.17
[30, 8, 7, 7, 6, 1, 1, 1, 6, 6, 1, 6, 6, 1, 1, 1, 6, 1, 1, 6, 1, 1, 6, 1, 1, 6, 1, 1, 1, 6, 1, 1, 1, 6, 1, 1, 1]	3786_con_2	[[0.3411384616, -0.8529029065, 0.6908718518], [-1.2378641586, -1.5031967257, -0.2743201901], [-0.3490675727, 1.0442154575, 0.7188906128], [1.6808694186, -0.1070816373, -1.0465617778], [-3.4845842121, -1.5730255845, -1.0332942164], [-3.8058267256000002, -1.1081998669, -1.9630121505], [-4.3174764478, -1.5486794669, -0.3343406728], [-3.2082580314999998, -2.6068547178, -1.2233280801], [-2.2953959974,…	[[-0.2075427139, -0.008056952000000001, -0.1431462031], [-0.1995649192, 0.3247100041, 0.0320387052], [-0.12436756210000001, 0.1364734597, -0.1175716115], [0.0628433458, 0.09960787430000001, -0.0987901008], [-0.1829513792, 0.0372891996, -0.0418864231], [0.061398052700000004, -0.0485350528, 0.093843988], [0.118384816, -0.0037065608, -0.0632940357], [-0.009330299200000001, 0.0832037129, 0.0174093540…	37	3786	con_2	-2396.53	-45.2642	-46.999	-31.5084	-57.4847	-186.58
[30, 8, 7, 7, 6, 1, 1, 1, 6, 6, 1, 6, 6, 1, 1, 1, 6, 1, 1, 6, 1, 1, 6, 1, 1, 6, 1, 1, 1, 6, 1, 1, 1, 6, 1, 1, 1]	3786_con_6	[[0.3259133824, -0.7547538613, 0.5613470451], [-1.2502484221, -1.3983521161999999, -0.40859253030000003], [-0.3613179488, 1.1560022722, 0.5578291098], [1.7742258767, -0.174240686, -1.1389854429], [-3.55567076, -1.5999819054, -0.8859290580000001], [-4.4863824118, -1.0486055748, -0.7952906293], [-3.6223132234, -2.5234982341, -0.3150737448], [-3.3962620362, -1.8700934203, -1.9285544662], [-2.3662660…	[[-0.23870644030000002, 0.0207289916, -0.1234560704], [-0.16910070100000002, 0.30496268800000004, 0.0973603007], [-0.1714608571, 0.1773471479, -0.0046359656], [0.1342592293, 0.10342448800000001, -0.0875116073], [-0.1608169053, -0.0960884761, -0.0570474454], [0.1059952374, -0.0416763506, 0.0045315555], [0.0074495517, 0.1135970664, -0.0539541984], [-0.0148622916, 0.0457761828, 0.1125454001], [0.360…	37	3786	con_6	-2396.53	-45.2635	-46.9983	-28.5652	-56.5887	-186.554
[30, 6, 6, 6, 6, 6, 1, 6, 6, 1, 6, 6, 1, 6, 1, 6, 1, 1, 1, 6, 1, 6, 1, 1, 1, 6, 1, 6, 6, 1, 6, 1, 1, 1, 7, 7, 1, 1]	5484_con_10	[[-2.4367274364, 0.0724137203, -0.32876305850000004], [0.8556276917000001, 0.0239516187, 0.10184839300000001], [0.2124538195, 1.3163979378000001, 0.1271843154], [0.1534818439, -1.2366215118000001, 0.1040529785], [2.2822388384, -0.0094980981, 0.1035572545], [1.0474698084, 2.4709840246, 0.3320362993], [0.5771959519000001, 3.4305937192, 0.4640044179], [3.0643263896, 1.1738559439, 0.2011255354], [2.3…	[[0.244260844, -0.0115485269, -0.054100155500000004], [-0.11573069100000001, 0.0117749158, 0.0448852733], [-0.07127949260000001, -0.040759763000000004, -0.027811014300000002], [-0.1006258428, 0.0383431921, -0.0347069107], [-0.048310413600000005, -0.00027335660000000003, 0.0160015936], [0.0863416348, -0.0774390739, -0.0314030073], [0.047264953400000004, -0.0899983408, 0.0025145644], [0.0286262563,…	38	5484	con_10	-2547.5	-51.9833	-52.7901	76.1385	55.6857	-225.378
[30, 6, 6, 6, 6, 6, 1, 6, 6, 1, 6, 6, 1, 6, 1, 6, 1, 1, 1, 6, 1, 6, 1, 1, 1, 6, 1, 6, 6, 1, 6, 1, 1, 1, 7, 7, 1, 1]	5484_con_6	[[-2.4761149152, 0.0812417024, 0.11370166150000001], [0.8588279978000001, 0.0153001981, 0.0472449694], [0.21331871030000002, 1.3055998057, 0.0792151973], [0.1628697042, -1.2489723627, 0.053482747600000005], [2.285388824, -0.0123201326, 0.0096621652], [1.0397039663, 2.4702761008, -0.09889544380000001], [0.5605366092, 3.4313148417, -0.18130081010000001], [3.0602837416, 1.1741128812000001, -0.105815…	[[0.2053230415, -0.0180683737, 0.038163586], [-0.11022763370000001, 0.007117390800000001, 0.0042834868], [-0.0754449878, -0.0387859549, -0.004637329], [-0.0938897338, 0.0345058597, 0.0058701457], [-0.046446704400000004, 0.0019484735, 0.0016547229], [0.0790051339, -0.0776288938, 0.0111422417], [0.0471057778, -0.0899446701, -0.0067843090000000005], [0.027616607600000002, -0.12131587490000001, 0.021…	38	5484	con_6	-2547.5	-51.9834	-52.7902	75.4337	55.3776	-225.398
[30, 8, 8, 8, 7, 7, 7, 1, 6, 1, 6, 6, 1, 6, 6, 6, 6, 6, 1, 1, 6, 1, 1, 1, 1, 1, 8, 8, 8, 7, 7, 7, 1, 6, 1, 6, 6, 1, 6, 6, 6, 6, 6, 1, 1, 6, 1, 1, 1, 1, 1]	1913_con_33	[[-0.261494657, 1.3425059943, 0.4528441935], [-2.0411601896, 2.1421955601000002, 0.6703638543], [-5.909977785, -1.2517565975, -0.7704005171], [-0.12457814860000001, 3.1403946293000002, -0.9993734904], [-1.2737059684, -0.1434210227, -0.5459503152], [-4.2231659101, 1.5860993228, 0.5072584221], [-5.1468667606, 0.6829719779, 0.1118262934], [-6.0987963629, 0.9718759077, 0.3094685133], [-0.899836182300…	[[-0.10909614840000001, -0.2962981742, 0.0997770864], [-0.1651742743, -0.4206993342, -0.1443643682], [0.3229060843, 0.3568132088, 0.1449153948], [-0.1586145136, 0.0226223422, 0.20493850360000002], [0.08664858930000001, 0.0143632527, 0.0922416483], [0.0285371403, -0.35419023800000005, -0.1836780728], [0.0976760631, -0.12137421550000001, -0.0690252405], [-0.036100158300000004, 0.09218950050000001, …	51	1913	con_33	-3257.27	-91.3717	-97.0411	-167.98	-187.878	-311.49
[30, 8, 8, 8, 7, 7, 7, 1, 6, 1, 6, 6, 1, 6, 6, 6, 6, 6, 1, 1, 6, 1, 1, 1, 1, 1, 8, 8, 8, 7, 7, 7, 1, 6, 1, 6, 6, 1, 6, 6, 6, 6, 6, 1, 1, 6, 1, 1, 1, 1, 1]	1913_con_19	[[-0.2102898349, 1.4286089056, 0.477157015], [-2.0063917607, 2.1981021583, 0.6450062906], [-5.755204964, -1.3367451417, -0.7758898027000001], [-0.0142809055, 3.2261919695, -0.942509887], [-1.1634042957, -0.0506315712, -0.5882786674], [-4.1665423292, 1.5541053238, 0.5092048906000001], [-5.0580694315, 0.6171209267000001, 0.1188601039], [-6.0179905093, 0.8648054622, 0.3331550371], [-0.7527687945, -1…	[[-0.1327258811, -0.3247946973, 0.0962242174], [-0.1426427464, -0.4386422981, -0.1326538172], [0.30954066680000003, 0.3659179493, 0.1433739044], [-0.15835437130000002, 0.0279299159, 0.1922611713], [0.08598370670000001, 0.0239241766, 0.1109415022], [0.0400424307, -0.35258865370000003, -0.1862415705], [0.10225626680000001, -0.1174647016, -0.0728962801], [-0.0392966534, 0.0898879045, 0.0518744980000…	51	1913	con_19	-3257.26	-91.3734	-97.0426	-168.035	-188.234	-311.496
[30, 8, 8, 8, 6, 6, 1, 6, 1, 1, 1, 7, 6, 1, 6, 1, 6, 1, 6, 6, 6, 1, 1, 8, 8, 8, 6, 6, 1, 6, 1, 1, 1, 7, 6, 1, 6, 1, 6, 1, 6, 6, 6, 1, 1]	368_con_44	[[-0.7882277266000001, -0.0392237729, 0.12190635820000001], [-1.6462924641, -0.35442374860000003, 1.7721261789], [-3.4540924583, -0.07085201470000001, 3.0227985669], [-2.4045378761, 1.3783037809, -0.039803163100000004], [-2.7915055856, 0.1329645531, 2.0261423997], [-3.4141272677, 1.049838748, 0.9168419303], [-4.2033055696, 0.45147145180000003, 0.4424537804], [-4.0120284783, 2.3071036851, 1.535107…	[[0.050054881, -0.0143037848, -0.0398717451], [-0.29670751360000003, 0.2763259368, -0.30494809030000003], [0.332909809, 0.0315616462, -0.3629667198], [-0.0261682682, -0.1973919942, 0.196237451], [0.2851374352, -0.2517726486, 0.2819813161], [0.2146089574, 0.0360829229, -0.4939008762], [0.0038002542, 0.0278177644, 0.0475766179], [-0.0351948606, 0.1543532205, 0.09784416500000001], [0.0514468984, -0.…	45	368	con_44	-3037.08	-78.6469	-83.21	-212.504	-205.529	-283.594
[30, 8, 8, 8, 6, 6, 1, 6, 1, 1, 1, 7, 6, 1, 6, 1, 6, 1, 6, 6, 6, 1, 1, 8, 8, 8, 6, 6, 1, 6, 1, 1, 1, 7, 6, 1, 6, 1, 6, 1, 6, 6, 6, 1, 1]	368_con_42	[[-0.8262745267, 0.0530073142, -0.170874342], [-0.4445713873, -0.8636811419, 1.4743533399], [-0.5688586870000001, -0.9548804386, 3.6884060706], [-2.4073041173, 0.7701606077, 1.1991155512], [-0.9281080242, -0.5447155449000001, 2.603444237], [-2.0973802502, 0.4955314807, 2.5648009999], [-2.9751736376, 0.0342513031, 3.0397943675], [-1.6893294284, 1.7438505846, 3.3312114217], [-1.4079981400000001, 1.…	[[-0.01266983, 0.0021731706, 0.1148022404], [-0.2673491538, 0.4226071431, 0.1818183834], [-0.07267266630000001, 0.1127606354, -0.44930761500000005], [0.2067362401, -0.2104411418, 0.0263614583], [0.4539253213, -0.3228836123, -0.1158238718], [-0.20575848700000002, 0.2224373912, -0.3796903171], [-0.018728677000000003, 0.018747514, -0.0290769926], [0.0836069843, 0.1106249336, 0.09060122970000001], [-…	45	368	con_42	-3037.09	-78.6472	-83.2091	-213.762	-209.919	-283.634
[30, 8, 8, 8, 6, 6, 1, 6, 1, 1, 1, 7, 6, 1, 6, 1, 6, 1, 6, 6, 6, 1, 1, 8, 8, 8, 6, 6, 1, 6, 1, 1, 1, 7, 6, 1, 6, 1, 6, 1, 6, 6, 6, 1, 1]	368_con_16	[[-0.659469112, -0.3627088345, -0.3489428337], [-1.3232318677000001, -2.0382610949, -0.8997579531000001], [-2.9873414636, -3.1249221256, -1.8858281915], [-2.0449326595, 0.3117352057, -1.8651531032], [-2.3767237242, -2.1131774903, -1.6063262004999999], [-2.9449787798, -0.7601390935, -2.155488355], [-3.0131488351, -0.8567177065, -3.2477658749], [-4.3248974806, -0.5185359818, -1.5639938164], [-4.808…	[[0.0157891199, 0.1373955231, 0.1473423127], [-0.31731717330000003, 0.3730816307, -0.1486825458], [0.3048378304, 0.35068664990000004, 0.1644552916], [-0.0093970297, -0.31116623990000003, 0.044694898500000003], [0.2180717004, -0.3361959306, 0.2417416289], [0.2015927264, 0.4786218109, 0.0683561084], [0.0121394437, 0.028089433, -0.0024582952], [-0.1170944961, -0.0240256968, 0.0717300146], [0.0699358…	45	368	con_16	-3037.08	-78.6484	-83.2095	-210.611	-206.604	-283.594
[30, 7, 7, 7, 7, 6, 1, 1, 6, 6, 6, 1, 1, 1, 6, 1, 1, 1, 6, 1, 1, 1, 6, 1, 1, 1, 6, 1, 1, 1, 6, 1, 1, 6, 6, 6, 1, 1, 1, 6, 1, 1, 1, 6, 1, 1, 1, 6, 1, 1, 1, 6, 1, 1, 1]	5503_con_7	[[0.0001704024, 0.0023728222, -1.0735677165], [1.9637978967, 1.1515749125, 0.7047602046], [0.7125134244, 1.7257187193, 0.32011086520000004], [-1.9637940892999999, -1.1553121085, 0.693893489], [-0.7155887952000001, -1.7321849001, 0.30328625670000003], [2.041477742, 0.0867143503, -1.4798219823], [2.5816062562, -0.7249906666, -1.9557288013], [2.1178178491, 0.9588236412000001, -2.1276342833], [2.5435…	[[-0.0024633311, 0.0004546215, 0.13754802330000002], [-0.16244568750000002, -0.2186329732, -0.6135150399], [0.1061926155, 0.3278254979, 0.29416082320000003], [0.1613404185, 0.21984462700000001, -0.6149128469], [-0.1059290689, -0.32860886100000003, 0.2920286038], [0.38570281, 0.039956914100000004, -0.048230795800000004], [0.0381827124, 0.0934722662, 0.0635386733], [0.0350409416, -0.0945951743, 0.1…	55	5503	con_7	-2628.39	-63.7932	-65.6725	82.8681	25.7252	-268.739
[30, 7, 7, 7, 7, 6, 1, 1, 6, 6, 6, 1, 1, 1, 6, 1, 1, 1, 6, 1, 1, 1, 6, 1, 1, 1, 6, 1, 1, 1, 6, 1, 1, 6, 6, 6, 1, 1, 1, 6, 1, 1, 1, 6, 1, 1, 1, 6, 1, 1, 1, 6, 1, 1, 1]	5503_con_22	[[-0.198378089, 0.5798738235, -0.3692432258], [2.4951225019, 1.0330287548000001, 0.5201372332], [1.4117803515, 1.9573375384, 0.6107744279], [-2.0917855689, -1.2950046978, 0.6400166833], [-0.8022394586, -1.0323246362, 1.2030713608], [1.4891049248, 0.181249238, -1.5224786492], [1.5733599468000001, -0.6903243548, -2.1601822232], [1.5634249976999999, 1.0661123226, -2.1528384379], [2.4892630043, 0.201…	[[0.008015072, -0.1250885764, -0.0152009893], [-0.4154167489, -0.1160275382, -0.5119836704], [0.2822219803, 0.2541298595, 0.2403074355], [0.14927221170000002, 0.6601514079, -0.127600126], [-0.1102797828, -0.3483198346, 0.23830742230000002], [0.3053446722, -0.0526654529, -0.1796216017], [0.0863499695, 0.0787528636, 0.0430121029], [0.07109467430000001, -0.1068696185, 0.072846187], [0.0737236931, 0.…	55	5503	con_22	-2628.39	-63.792	-65.6706	85.1928	27.9405	-268.693
[30, 7, 7, 7, 7, 6, 1, 1, 6, 6, 6, 1, 1, 1, 6, 1, 1, 1, 6, 1, 1, 1, 6, 1, 1, 1, 6, 1, 1, 1, 6, 1, 1, 6, 6, 6, 1, 1, 1, 6, 1, 1, 1, 6, 1, 1, 1, 6, 1, 1, 1, 6, 1, 1, 1]	5503_con_29	[[0.1761453276, -0.5753579747, 0.16844740960000001], [2.1639861115, 1.4542290156, -0.1770872286], [0.8311746372000001, 1.4871449650000002, -0.6929800595000001], [-2.5574410862, -0.8888411591000001, -0.7747623008000001], [-1.4013469895, -1.6042480754000001, -1.2107737925], [2.1164276885, -0.9456413248000001, -0.49178186960000003], [2.6781311821, -1.8258111704000002, -0.2084651901], [1.9648798505, …	[[0.0475544748, 0.0931311261, 0.0691589782], [-0.1810456412, -0.5893092446, -0.11555382210000001], [0.0938310245, 0.4050673191, -0.1045346763], [0.45081497800000003, 0.010150556600000001, 0.5016731428], [-0.2827168882, -0.1911779808, -0.2942929588], [0.2503250413, -0.0081481576, -0.11305716510000001], [0.0304705085, 0.0999050544, -0.0508936731], [0.0886234902, 0.031321077, 0.1214170819], [0.05166…	55	5503	con_29	-2628.39	-63.7904	-65.6697	84.99	27.9408	-268.633
[30, 7, 7, 7, 7, 6, 1, 1, 6, 6, 6, 1, 1, 1, 6, 1, 1, 1, 6, 1, 1, 1, 6, 1, 1, 1, 6, 1, 1, 1, 6, 1, 1, 6, 6, 6, 1, 1, 1, 6, 1, 1, 1, 6, 1, 1, 1, 6, 1, 1, 1, 6, 1, 1, 1]	5503_con_16	[[0.143041325, -0.5677046006, 0.2343130528], [2.1940935141, 1.4834002358, 0.0834459359], [0.822507846, 1.5966130318, -0.3066041362], [-2.4979165924, -0.8194457987, -0.9506446483000001], [-1.313679869, -1.5235028362, -1.3240272911], [2.0663451925, -0.8679266633, -0.5038253485], [2.6354049911, -1.7750267793, -0.3319960471], [1.8844743229, -0.7766849044, -1.5739744720000002], [2.7299472672, 0.321971…	[[0.021404638900000002, 0.0912603255, 0.1029237863], [-0.2170034894, -0.6042891877000001, -0.1672265916], [0.1212881019, 0.43101486320000004, -0.046952276700000004], [0.40285802200000004, -0.0170233992, 0.5376196811], [-0.2239412316, -0.1680466521, -0.3100796353], [0.319013286, -0.0158060644, -0.1889424251], [0.0308551081, 0.1062710429, -0.0354035685], [0.07622363780000001, 0.0177242277, 0.130088…	55	5503	con_16	-2628.39	-63.7922	-65.671	83.8009	26.6088	-268.706
[30, 7, 7, 8, 8, 6, 6, 1, 6, 6, 1, 6, 1, 6, 1, 6, 1, 6, 6, 1, 6, 1, 6, 1, 6, 1, 6, 1, 6, 6, 1, 6, 6, 1, 6, 1, 6, 1, 6, 1, 6, 6, 1, 6, 1, 6, 1, 6, 1, 6, 1]	4975_con_21	[[-0.0001924852, -0.5354551308000001, -0.0053297084], [-0.7823665834, -1.6290337174, 1.4286983631], [0.7758098097, -1.5940912342, -1.4667241617], [-1.4758064049000001, 0.46282231490000003, -0.423876854], [1.4803858743, 0.4459093764, 0.43862627660000003], [-2.5597561975, 0.4601173409, 0.26598523], [-2.8529973965, -0.3778948346, 1.323890498], [-3.8063039816, -0.23851825200000001, 1.8098307375], [-2…	[[-0.0022646653, 0.5237269273, -0.0013664305], [0.0211333717, 0.1090518141, -0.1281046954], [-0.0243321674, 0.11029747000000001, 0.1370518813], [0.4499081043, -0.5000136922, 0.3151634653], [-0.4441124026, -0.4849200608, -0.3274770971], [0.27504543600000003, -0.047458617700000004, -0.0264769226], [0.041610941900000004, -0.0270682585, -0.0058915469], [0.0659030749, -0.0332421275, -0.0441783667], [0…	51	4975	con_21	-3042.1	-80.4456	-82.3025	3.9079	12.683	-333.792
[30, 7, 7, 8, 8, 6, 6, 1, 6, 6, 1, 6, 1, 6, 1, 6, 1, 6, 6, 1, 6, 1, 6, 1, 6, 1, 6, 1, 6, 6, 1, 6, 6, 1, 6, 1, 6, 1, 6, 1, 6, 6, 1, 6, 1, 6, 1, 6, 1, 6, 1]	4975_con_5	[[-0.0170214513, -0.24037823120000001, -0.0644117451], [-0.6124721207, -1.3540283263, 1.4441471117], [0.635338425, -1.2641355295, -1.6082703437], [-1.5880624842, 0.6374036452, -0.3943177593], [1.5257642338, 0.6590695084, 0.3415245483], [-2.674934467, 0.439325149, 0.2630415111], [-2.8443728017, -0.4266549537, 1.3250248439], [-3.8149218692, -0.4386082968, 1.7965604039], [-1.8776065759, -1.267152308…	[[-0.0074335735, 0.40110139570000003, 0.0198555079], [0.0350601708, 0.1270968543, -0.16133903400000002], [-0.0336676474, 0.114190623, 0.1655284212], [0.4589323938, -0.46824850300000004, 0.2930023379], [-0.4583040681, -0.42809222490000004, -0.34759449810000004], [0.2965236025, -0.008634575, -0.049237536400000004], [0.0517608176, -0.0125925307, 0.0107850179], [0.0728493394, -0.0210884006, -0.037729…	51	4975	con_5	-3042.1	-80.4459	-82.3032	3.66553	11.9535	-333.825
[30, 8, 7, 6, 1, 6, 1, 6, 1, 6, 1, 6, 6, 8, 8, 1, 1, 8, 7, 6, 1, 6, 1, 6, 1, 6, 1, 6, 6, 8, 8, 1, 1]	3531_con_9	[[0.058419117000000007, -0.1503109911, -0.48157683160000003], [0.7100384757, -2.0046360265, -1.653746479], [-1.8306774705, -0.9274393075, -0.3118573637], [-2.2450429655, -2.1875445487, -0.3489021849], [-1.5837731291, -2.8919532478, -0.8316080875], [-3.4569866032, -2.5868831405, 0.1870760206], [-3.7514303723999998, -3.6235326617, 0.1420265309], [-4.2742381249, -1.6362645438999999, 0.7831130084], […	[[-0.0417856333, 0.09934903140000001, 0.3253799141], [0.1903432448, 0.0486337452, 0.1759918658], [0.1129466122, 0.050617612900000004, 0.0229316713], [0.0846753459, 0.2745640006, 0.040847113500000004], [-0.0629270287, 0.12021229300000001, 0.0480368019], [-0.0025321877000000002, 0.029708583400000002, 0.0121145969], [0.0174609669, 0.12175987240000001, 0.014019209000000001], [-0.058271523000000006, -…	33	3531	con_9	-2804.9	-62.6995	-67.2463	-230.063	-233.182	-209.527
[30, 8, 7, 6, 1, 6, 1, 6, 1, 6, 1, 6, 6, 8, 8, 1, 1, 8, 7, 6, 1, 6, 1, 6, 1, 6, 1, 6, 6, 8, 8, 1, 1]	3531_con_1	[[-0.08946057880000001, 0.8001110724, 0.0163773177], [0.5513438165, 2.8696930035, 0.7854256334], [-1.2238441272, -0.8676671781, -0.3640242641], [-0.8757383619, -2.1382136251, -0.5239948451], [0.170450654, -2.3302049244, -0.7213616028000001], [-1.7880417940000002, -3.175640872, -0.4444578021], [-1.4590292222, -4.1946104689, -0.573797769], [-3.1205232759, -2.878841504, -0.191754333], [-3.8551046177…	[[-0.1320836156, -0.1558787792, 0.2394174791], [-0.0770346563, -0.1995878925, 0.0819809158], [0.1028428635, 0.0920800667, 0.0711676218], [-0.11157092310000001, 0.2491589657, 0.056826551600000004], [-0.1302151436, 0.0348507492, 0.0156004251], [-0.009131963, 0.011613809800000001, 0.0084755189], [-0.0532428048, 0.1095249422, 0.0160906544], [-0.0490069351, -0.0476735371, 0.0041841592], [0.0804203413,…	33	3531	con_1	-2804.91	-62.7052	-67.2525	-233.819	-238.885	-209.693
[30, 8, 7, 6, 1, 6, 1, 6, 1, 6, 1, 6, 6, 8, 8, 1, 1, 8, 7, 6, 1, 6, 1, 6, 1, 6, 1, 6, 6, 8, 8, 1, 1]	3531_con_11	[[0.0651841167, -0.209937691, -0.4049963856], [0.8747146381, -2.1696248511, -1.3502194073], [-1.8104995689, -0.9637903146000001, -0.1868204515], [-2.257380265, -2.2118526358, -0.1743160252], [-1.5612333618, -2.9721878399, -0.49583379650000003], [-3.5460188011, -2.5340397113, 0.2158889819], [-3.8689545054, -3.5632225351, 0.2158783588], [-4.4042380276, -1.5155116709, 0.6063829119], [-5.4134902881, …	[[-0.09976085, 0.1279768387, 0.3040331048], [0.2054101032, 0.08226039930000001, 0.2347170916], [0.1095361895, 0.054348227900000004, 0.026916330500000002], [0.0899606688, 0.2763503574, 0.0100354577], [-0.0639283924, 0.128706865, 0.0339827877], [-0.0095741782, 0.0341167448, 0.0051499329], [0.0170042686, 0.12116566050000001, 0.0072791591], [-0.0646723619, -0.026302441200000002, 0.0202765081], [0.107…	33	3531	con_11	-2804.89	-62.6962	-67.2443	-227.769	-230.184	-209.4
[30, 8, 7, 6, 1, 6, 1, 6, 1, 6, 1, 6, 6, 8, 8, 1, 1, 8, 7, 6, 1, 6, 1, 6, 1, 6, 1, 6, 6, 8, 8, 1, 1]	3531_con_6	[[-0.0043134302, 0.009287768600000001, 0.0058378972], [0.031169757000000003, 1.2853294625, 1.8977843992], [-1.8525027454, -0.7093321874, 0.4629936479], [-2.2124355225, -1.7595602489000002, 1.1878411658], [-1.4152851472, -2.2557959557, 1.7224314292], [-3.5250181883, -2.1968827676, 1.2469360156], [-3.7825374117, -3.0568580902, 1.8449257136], [-4.4929114262, -1.5131565584, 0.5232526113], [-5.5249686…	[[-0.0032524011000000003, -0.0027783643000000003, -0.0075913432000000005], [-0.1056790028, -0.1088762062, 0.0677776362], [0.1457970026, 0.0634303489, -0.0079807756], [0.0418472015, 0.2181506305, -0.1783380641], [-0.0951562249, 0.09094961630000001, -0.082924126], [0.0042152812000000005, 0.0113637815, -0.019368757900000002], [0.0107594582, 0.1005408514, -0.0734356015], [-0.057758071, -0.0186169739,…	33	3531	con_6	-2804.91	-62.7007	-67.2486	-232.694	-233.083	-209.693
[30, 7, 7, 6, 1, 1, 6, 1, 1, 6, 1, 1, 1, 6, 1, 1, 1, 6, 1, 1, 1, 6, 1, 1, 1, 6, 1, 1, 6, 1, 1, 6, 1, 6, 1, 1, 1, 6, 1, 1, 1, 6, 1, 1, 1]	5499_con_44	[[0.4641138689, 0.7806396201, 0.13466090420000001], [1.2646304366, -1.44799743, -0.315383107], [-1.6021649323, -0.5525830273, -0.35523982], [0.8887751653, 1.0163784141, 2.1672626576], [0.19922276600000002, 1.7065239132999999, 2.6639279662], [0.83421243, 0.0878052604, 2.7427278497], [1.0950234958, 1.9648706603, -1.4709975618], [0.84141723, 3.008699134, -1.2590136097], [2.1895987976, 1.931915875800…	[[-0.22844402590000001, -0.1101783592, -0.1013718665], [0.0844801605, -0.1864475482, -0.0048797588], [-0.20574226550000002, -0.107792257, -0.0729679993], [0.10704908910000001, 0.06390220640000001, 0.2891254189], [0.1360138834, -0.0182860318, 0.0229252037], [0.0814646358, 0.1252414634, -0.0110256907], [0.2049581056, 0.2567560942, -0.145335295], [0.022286047, -0.046205818700000005, -0.1350907689], …	45	5499	con_44	-2364.13	-47.3475	-48.685	48.9605	-0.97969	-208.663
[30, 7, 7, 6, 1, 1, 6, 1, 1, 6, 1, 1, 1, 6, 1, 1, 1, 6, 1, 1, 1, 6, 1, 1, 1, 6, 1, 1, 6, 1, 1, 6, 1, 6, 1, 1, 1, 6, 1, 1, 1, 6, 1, 1, 1]	5499_con_8	[[0.7719956303000001, 0.6976181488000001, -0.094407102], [1.3843309168, -1.6255744240999999, -0.3809591788], [-1.4151902705000001, -0.4736343269, -0.1258620215], [1.5063801437, 1.174158045, 1.8059889813], [2.5195887828, 0.7666182108, 1.8845596233], [1.6379775305000002, 2.2593010994, 1.8671019312000001], [0.8976680279, 1.5049883204999999, -2.0157622298], [1.9500893903, 1.6846063230000001, -2.26037…	[[-0.2062247892, -0.11821696100000001, 0.0560265812], [0.0730776102, -0.1963315843, 0.0016949833], [-0.2361223456, -0.0612310264, -0.0297619091], [0.2484493144, 0.1232464302, 0.2572398828], [-0.1053367775, 0.0413544389, 0.1017985798], [-0.0145506087, -0.0827470574, 0.113447186], [0.0827001561, 0.1480952938, -0.3054425757], [-0.1127104809, 0.0658589914, -0.0496018737], [0.008229236800000001, 0.139…	45	5499	con_8	-2364.13	-47.3516	-48.689	43.3607	-5.91602	-208.796
[30, 7, 7, 6, 1, 1, 6, 1, 1, 6, 1, 1, 1, 6, 1, 1, 1, 6, 1, 1, 1, 6, 1, 1, 1, 6, 1, 1, 6, 1, 1, 6, 1, 6, 1, 1, 1, 6, 1, 1, 1, 6, 1, 1, 1]	5499_con_42	[[0.4348631356, 0.7911229732, 0.1319986266], [1.2759057291, -1.4461420055, -0.30559702240000003], [-1.5981127972, -0.5916153713, -0.3682439936], [0.9432879438, 1.0348156655, 2.1454930405], [0.27994734720000003, 1.7561060414, 2.6344931387], [0.8708221694, 0.1229883336, 2.74488757], [0.5435874551000001, 2.1180385203, -1.483476561], [-0.45210065930000004, 2.5133634949, -1.7089308826], [1.1178927868,…	[[-0.1035721966, -0.1906243772, -0.0854214053], [0.08932051690000001, -0.2100291427, 0.0030455993], [-0.18074005610000002, -0.0824810967, -0.0779916726], [0.1013826892, 0.091195775, 0.2921682129], [0.13283144060000002, -0.021382694, 0.0261840876], [0.0831281667, 0.12089532630000001, -0.0164694856], [0.0001418809, 0.31292967, -0.1797736495], [0.11992291000000001, -0.0189518647, -0.0779098441], [-0…	45	5499	con_42	-2364.13	-47.3478	-48.6854	48.3426	-1.88121	-208.67
[30, 7, 7, 6, 1, 1, 6, 1, 1, 6, 1, 1, 1, 6, 1, 1, 1, 6, 1, 1, 1, 6, 1, 1, 1, 6, 1, 1, 6, 1, 1, 6, 1, 6, 1, 1, 1, 6, 1, 1, 1, 6, 1, 1, 1]	5499_con_5	[[0.7126289854000001, 0.5894600021, 0.0553839334], [1.2996642113, -1.7234203249000002, -0.3755284298], [-1.4869793183, -0.5014457452000001, -0.24294122640000002], [1.0409660861, 0.8486938242000001, 2.1020561531], [0.1070136181, 1.0211090865, 2.6453997458], [1.4782194074000001, -0.0422642567, 2.5610931987], [1.0332150032, 1.5517547555, -1.769141308], [2.106840669, 1.6924832589, -1.9319202398000002…	[[-0.117208105, -0.0925275732, -0.015771345000000003], [0.0632025048, -0.2043545756, -0.006432384], [-0.2217519993, -0.0536379327, -0.039162884200000005], [0.0784992516, 0.0397543723, 0.3465789206], [0.1378049579, 0.0383496975, 0.0072916859], [0.0082827253, 0.1519718271, 0.016836726700000002], [0.09190433340000001, 0.17133114670000002, -0.3036138775], [-0.1068632085, 0.0767838044, -0.0488596803],…	45	5499	con_5	-2364.14	-47.3516	-48.6881	42.8088	-5.9864	-208.822
[30, 8, 7, 6, 1, 6, 6, 6, 1, 6, 1, 6, 1, 6, 1, 6, 1, 1, 1, 6, 1, 6, 1, 1, 6, 1, 1, 1, 8, 7, 6, 1, 6, 6, 6, 1, 6, 1, 6, 1, 6, 1, 6, 1, 1, 1, 6, 1, 6, 1, 1, 6, 1, 1, 1]	5459_con_67	[[-0.0009418846, -0.0036848463, -0.1943006878], [-1.3928600984, -0.6864818418, -1.1743751318], [-1.0382981974, 1.3397286675, 0.8282513812000001], [-2.3263976554, 1.3145585871, 0.7685957542], [-2.8783341492, 2.0213462473, 1.4015812555], [-2.6434543761000002, -0.4707980846, -0.9704839299], [-3.1498813989, 0.4757741554, -0.027046572600000002], [-4.5465221856, 0.6169360070000001, 0.11786906770000001]…	[[-0.0003273439, 8.41708e-05, -0.5304708487], [0.2824717639, 0.3163876715, 0.4704177158], [0.0262216512, 0.0481961138, 0.010760389300000001], [0.14264011710000002, -0.0887604179, -0.0783852242], [0.034389092, -0.044782635700000004, -0.0439145266], [0.2761336146, 0.10137511610000001, 0.0818552624], [0.0744799189, 0.054979467000000004, 0.0453423096], [-0.0527968672, -0.0352087667, -0.0463585289], […	55	5459	con_67	-2894.51	-76.0031	-78.2331	-50.9295	-71.9099	-318.086
[30, 8, 7, 6, 1, 6, 6, 6, 1, 6, 1, 6, 1, 6, 1, 6, 1, 1, 1, 6, 1, 6, 1, 1, 6, 1, 1, 1, 8, 7, 6, 1, 6, 6, 6, 1, 6, 1, 6, 1, 6, 1, 6, 1, 1, 1, 6, 1, 6, 1, 1, 6, 1, 1, 1]	5459_con_126	[[-0.0490845638, 0.1608392729, -0.32355674030000003], [-1.3750597199999999, -0.5834095108, -1.3573513187000001], [-1.2119436617, 1.2884372499, 0.7976391967], [-2.4898702575, 1.2744750607, 0.6379352498], [-3.0907094317, 1.9449882373, 1.2657594551], [-2.6417080938, -0.3951948233, -1.2326176405], [-3.2366409315, 0.4801331559, -0.27190687280000003], [-4.6418989773, 0.5985117538, -0.2302634291], [-5.0…	[[0.0316146031, -0.0215267763, -0.4523911725], [0.2492624017, 0.3469290598, 0.4673031127], [0.0200194151, 0.0221372523, -0.025502474400000003], [0.1577952875, -0.061774636300000005, -0.0912594255], [0.028144770500000003, -0.0369774795, -0.0436024358], [0.2616704407, 0.10066333670000001, 0.105634843], [0.0778748512, 0.036478225, 0.0732133661], [-0.0568117595, -0.037010077, -0.0497473159], [0.05103…	55	5459	con_126	-2894.51	-76.0015	-78.2308	-53.8765	-73.3632	-318.013
[30, 8, 7, 6, 1, 6, 6, 6, 1, 6, 1, 6, 1, 6, 1, 6, 1, 1, 1, 6, 1, 6, 1, 1, 6, 1, 1, 1, 8, 7, 6, 1, 6, 6, 6, 1, 6, 1, 6, 1, 6, 1, 6, 1, 1, 1, 6, 1, 6, 1, 1, 6, 1, 1, 1]	5459_con_34	[[0.0003766047, 0.0006625703, -0.0761148589], [-1.2876499644, -0.7968388665, 0.9738192761000001], [-1.1411139953, 1.4299199775, -0.8259785766000001], [-2.1933946993, 1.7606518378, -0.156373922], [-2.6919296803, 2.6999485742, -0.4262426676], [-2.3299420522, -0.1916353322, 1.4194644156], [-2.8180332181, 1.0471550105, 0.8992368335], [-3.9818312151, 1.6148988512, 1.4599962056], [-4.3366885158, 2.5543…	[[0.0005726515, -0.0016238441, 0.7291164750000001], [0.31589712070000003, 0.4650234673, -0.35551589850000004], [-0.053482078700000005, -0.0110210939, 0.0052368616], [0.20481455780000002, -0.1012448714, 0.00021603720000000002], [0.0289452167, -0.040425596700000004, 0.0242628993], [0.2445172418, 0.0810019342, -0.1546629484], [0.025446714500000002, -0.0034500482000000003, -0.11963963820000001], [-0.…	55	5459	con_34	-2894.51	-76.004	-78.2324	-49.9802	-71.4874	-318.027
[30, 8, 7, 6, 1, 6, 6, 6, 1, 6, 1, 6, 1, 6, 1, 6, 1, 1, 1, 6, 1, 6, 1, 1, 6, 1, 1, 1, 8, 7, 6, 1, 6, 6, 6, 1, 6, 1, 6, 1, 6, 1, 6, 1, 1, 1, 6, 1, 6, 1, 1, 6, 1, 1, 1]	5459_con_131	[[0.0520257374, -0.1561480567, -0.2841360504], [-1.3777091686, -1.0181134981, -1.0468469208], [-0.966308244, 1.2995938944, 0.5635561633], [-2.1983643888, 1.5058293607, 0.2471510063], [-2.6933334526, 2.4097440178, 0.6140807665], [-2.5721914559, -0.5473943887, -1.1569921613], [-3.0259843733, 0.6587657196000001, -0.5392611420000001], [-4.365391627, 1.0600578235, -0.7260552857], [-4.6931925711, 1.977…	[[-0.0412861044, 0.0199583262, -0.4772756071], [0.2749320121, 0.4639261462, 0.3227710561], [0.050995328300000003, -0.0227545218, 0.0069079771000000005], [0.09208951200000001, -0.0760520126, -0.0945051512], [0.045503395700000004, -0.0637384364, -0.0388097327], [0.2854024673, 0.0857425876, 0.0785399898], [0.0756587029, 0.0225658561, 0.09752121770000001], [-0.0580570761, -0.038291276900000004, -0.04…	55	5459	con_131	-2894.51	-76.0014	-78.2308	-53.8015	-73.1779	-318.007
[30, 8, 7, 6, 1, 6, 6, 6, 1, 6, 1, 6, 1, 6, 1, 6, 1, 1, 1, 6, 1, 6, 1, 1, 6, 1, 1, 1, 8, 7, 6, 1, 6, 6, 6, 1, 6, 1, 6, 1, 6, 1, 6, 1, 1, 1, 6, 1, 6, 1, 1, 6, 1, 1, 1]	5459_con_181	[[-0.0418561665, 0.0924995549, -0.10804127790000001], [-1.3514459594, -0.8426945124, -0.9944085534], [-1.186037065, 1.5282904753, 0.6517639725000001], [-2.4459735503, 1.5141256898000002, 0.3715030084], [-3.0488190932, 2.3582477341, 0.7307876108], [-2.6073589097000003, -0.5751221279000001, -1.0149017582], [-3.1906201161, 0.548926451, -0.3548353033], [-4.584458139, 0.7496854375, -0.4505417107000000…	[[-0.0010243876, -0.0705562049, -0.6158040684], [0.2584561151, 0.4176524058, 0.3893591991], [-0.0179150071, 0.0493906472, 0.033364010900000005], [0.1617349444, -0.0964247973, -0.0498399184], [0.0301975469, -0.050525576700000005, -0.0277456184], [0.2718466155, 0.1134201091, 0.0740108355], [0.0720201246, 0.0733028124, 0.0734464718], [-0.0544020953, -0.050022947500000005, -0.0418224107], [0.04835209…	55	5459	con_181	-2894.51	-75.9995	-78.23	-48.8168	-70.0209	-317.974
[30, 8, 7, 6, 1, 6, 6, 6, 1, 6, 1, 6, 1, 6, 1, 6, 1, 1, 1, 6, 1, 6, 1, 1, 6, 1, 1, 1, 8, 7, 6, 1, 6, 6, 6, 1, 6, 1, 6, 1, 6, 1, 6, 1, 1, 1, 6, 1, 6, 1, 1, 6, 1, 1, 1]	5459_con_60	[[-0.0201033725, 0.1551294473, -0.1254180175], [-1.3301645756, -0.48975014990000004, -1.2488482539], [-1.1857997693, 1.3102036218, 0.9674969891], [-2.4556015978, 1.3494478264, 0.7532179387], [-3.0572350497, 2.0271488103, 1.3718837624], [-2.5931196059, -0.2564167671, -1.1729046169], [-3.1939452768, 0.6114087373, -0.2096926618], [-4.593707112, 0.785889571, -0.2234959059], [-5.0320424615, 1.44956558…	[[0.0645557175, 0.00035451440000000003, -0.5008793397], [0.2526434133, 0.3055245858, 0.49014510390000005], [0.0030438672, 0.0145186451, -0.0251244231], [0.1947476455, -0.0563811012, -0.0719991603], [0.0215145332, -0.0371966731, -0.0392327205], [0.24913848730000002, 0.0841399478, 0.1216483467], [0.0683404383, 0.0357050223, 0.06845468610000001], [-0.0501878692, -0.033913085600000004, -0.05461090940…	55	5459	con_60	-2894.51	-76.0033	-78.2328	-55.2732	-74.2708	-318.073
[30, 8, 7, 6, 1, 6, 6, 6, 1, 6, 1, 6, 1, 6, 1, 6, 1, 1, 1, 6, 1, 6, 1, 1, 6, 1, 1, 1, 8, 7, 6, 1, 6, 6, 6, 1, 6, 1, 6, 1, 6, 1, 6, 1, 1, 1, 6, 1, 6, 1, 1, 6, 1, 1, 1]	5459_con_172	[[0.08734455790000001, 0.3814810698, 0.5810239392000001], [-1.0350046819, -0.7864152876, 1.4490163196], [-1.2572665121, 1.7481859962000001, 0.11680957510000001], [-2.4917196952, 1.3795713404, 0.0975513853], [-3.2387705406, 2.1159914543, -0.2262195848], [-2.276419014, -0.8982897276, 1.1342067986], [-3.0286667374, 0.1160332194, 0.4639618264], [-4.3935192478000005, -0.11072445600000001, 0.189372163]…	[[0.0204523198, -0.3337670392, 0.3326702868], [0.2196065332, 0.48196659500000005, -0.4487995517], [0.0009675245, 0.0121757706, -0.009580187], [0.2041359986, -0.1105028574, 0.0318931605], [0.0337922957, -0.0442397558, 0.0147230072], [0.24320778780000002, 0.18980194760000002, -0.07686998290000001], [0.0687796416, 0.10665798080000001, 0.0074201630000000005], [-0.0494219302, -0.06674315900000001, 0.0…	55	5459	con_172	-2894.51	-75.9997	-78.2292	-51.0454	-73.0952	-317.94
[30, 8, 7, 6, 1, 6, 6, 6, 1, 6, 1, 6, 1, 6, 1, 6, 1, 1, 1, 6, 1, 6, 1, 1, 6, 1, 1, 1, 8, 7, 6, 1, 6, 6, 6, 1, 6, 1, 6, 1, 6, 1, 6, 1, 1, 1, 6, 1, 6, 1, 1, 6, 1, 1, 1]	5459_con_154	[[-0.0037068738, 0.274322724, -0.1780123509], [-1.2783314794, -0.2991133617, -1.3771211026999999], [-1.2104603384, 1.2987772342000001, 0.9995287633000001], [-2.486970784, 1.1741368767, 0.8614882610000001], [-3.1290248185, 1.7020731947, 1.5783236493000001], [-2.5511232871000002, -0.24912460300000003, -1.2061729531], [-3.1891650997, 0.4344886583, -0.1251023545], [-4.5975806793, 0.4146008011, -0.038…	[[0.0598006829, -0.0440673854, -0.5268142543000001], [0.26134779999999996, 0.2456846541, 0.5468124806], [-0.0353894752, 0.06815556240000001, 0.025992393500000002], [0.17834435210000002, -0.0465143432, -0.0719025182], [0.0371107601, -0.0327624579, -0.0463661937], [0.23589233850000002, 0.0953360641, 0.13558589240000002], [0.0671697395, 0.045796864300000004, 0.0415464159], [-0.0415828341, -0.0318703…	55	5459	con_154	-2894.51	-76.0005	-78.2309	-52.553	-72.8504	-317.98
[30, 8, 7, 6, 1, 6, 6, 6, 1, 6, 1, 6, 1, 6, 1, 6, 1, 1, 1, 6, 1, 6, 1, 1, 6, 1, 1, 1, 8, 7, 6, 1, 6, 6, 6, 1, 6, 1, 6, 1, 6, 1, 6, 1, 1, 1, 6, 1, 6, 1, 1, 6, 1, 1, 1]	5459_con_63	[[0.024560801700000003, -0.14964067150000002, -0.1090321766], [-1.4455446286, -0.9983912347, -0.8091578905], [-0.9228510973, 1.4338261662, 0.5925216707000001], [-2.102854806, 1.7100333662, 0.15425979110000002], [-2.5285319743, 2.6954467136, 0.3649137403], [-2.5878027237, -0.4486327349, -1.0414078309], [-2.9627153336000003, 0.8515571441, -0.5840028157], [-4.2482741906, 1.3409564967, -0.89588899999…	[[-0.068925659, 0.0003341204, -0.5118264100000001], [0.3110286377, 0.47640402660000003, 0.27844077640000003], [0.0492423985, 0.019058908700000002, -0.0257385368], [0.1142874755, -0.0852256012, -0.0830841169], [0.037198018400000005, -0.0729737053, -0.0403197568], [0.2829436879, 0.0835820822, 0.08188163700000001], [0.0564571185, 0.0145066125, 0.1086146223], [-0.0521513469, -0.041168186600000004, -0…	55	5459	con_63	-2894.51	-76.0032	-78.2327	-55.2171	-74.1702	-318.073
[30, 8, 7, 6, 1, 6, 6, 6, 1, 6, 1, 6, 1, 6, 1, 6, 1, 1, 1, 6, 1, 6, 1, 1, 6, 1, 1, 1, 8, 7, 6, 1, 6, 6, 6, 1, 6, 1, 6, 1, 6, 1, 6, 1, 1, 1, 6, 1, 6, 1, 1, 6, 1, 1, 1]	5459_con_119	[[-0.0823769693, 0.1113628395, -0.19961427040000002], [-1.3949521545999999, -0.6280626017000001, -1.2603276357], [-1.255242582, 1.3183593389000001, 0.8257135149], [-2.5244442327, 1.344788557, 0.6070353884], [-3.1248331408, 2.0682722504, 1.1733186835], [-2.6586707143, -0.3949493777, -1.1982455298999999], [-3.2619181118, 0.5374948126, -0.2988134228], [-4.662446066, 0.7050248404, -0.3228087916000000…	[[0.0582912883, -0.0218996147, -0.49031424560000003], [0.24594463460000002, 0.3450323675, 0.46051548330000003], [0.0072886757, 0.0473187055, -0.0249029526], [0.163537953, -0.0646792867, -0.0786652011], [0.0285364297, -0.0405301961, -0.040412170000000004], [0.2543618804, 0.0953827731, 0.11208739820000001], [0.0720032592, 0.0356065146, 0.0720648299], [-0.053677267, -0.037660549200000004, -0.0512880…	55	5459	con_119	-2894.51	-76.0019	-78.2317	-54.3474	-73.6645	-318.033
[30, 8, 7, 6, 1, 6, 6, 6, 1, 6, 1, 6, 1, 6, 1, 6, 1, 1, 1, 6, 1, 6, 1, 1, 6, 1, 1, 1, 8, 7, 6, 1, 6, 6, 6, 1, 6, 1, 6, 1, 6, 1, 6, 1, 1, 1, 6, 1, 6, 1, 1, 6, 1, 1, 1]	5459_con_95	[[-0.0391937512, 0.07939944680000001, 0.4352272378], [-1.3381480077, -0.9938850572000001, 1.1616589171], [-1.2153907251, 1.5932785516, -0.028941331400000003], [-2.4946629677, 1.4618486603, 0.0285432293], [-3.1124602966, 2.3205517171, -0.2643748335], [-2.6060477363, -0.8490535810000001, 1.0025000743], [-3.2214478448, 0.314335908, 0.44423706220000003], [-4.6266291563, 0.3601026658, 0.3306736824], […	[[0.0248708917, -0.1869043927, 0.40253322350000004], [0.2457576105, 0.48591706160000003, -0.3477325106], [0.0403629467, -0.0191998638, 0.024048194800000002], [0.1566491315, -0.1065741863, 0.0454073709], [0.0294071171, -0.0529099575, 0.018147336], [0.2637850815, 0.1396638021, -0.0555180872], [0.0839925373, 0.0852951586, -0.0169532328], [-0.0616173878, -0.0559742838, 0.0267276395], [0.0535533707000…	55	5459	con_95	-2894.51	-76.0023	-78.2329	-55.2937	-74.3007	-318.047
[30, 8, 7, 6, 1, 6, 6, 6, 1, 6, 1, 6, 1, 6, 1, 6, 1, 1, 1, 6, 1, 6, 1, 1, 6, 1, 1, 1, 8, 7, 6, 1, 6, 6, 6, 1, 6, 1, 6, 1, 6, 1, 6, 1, 1, 1, 6, 1, 6, 1, 1, 6, 1, 1, 1]	5459_con_173	[[0.032835730300000004, 0.1870062869, -0.1503033081], [-1.1508453334, -0.6803310651000001, -1.2600419808], [-1.2413515358, 1.4341034948, 0.716920698], [-2.488093583, 1.3488410079, 0.3897486726], [-3.1689134758, 2.0989725575, 0.8121441437], [-2.4268469755, -0.5454118538, -1.2603131773], [-3.1265750128, 0.4125362186, -0.4635727698], [-4.5335873046, 0.4822779668, -0.5562968978], [-5.0492895116, 1.21…	[[0.062248803400000004, -0.039981613, -0.6305991089], [0.2343224377, 0.3669906135, 0.4913903243], [-0.0459964805, 0.0796783091, 0.038332547700000004], [0.1746962219, -0.0673135665, -0.046371191900000004], [0.036837504300000004, -0.044578988, -0.0328327267], [0.2166598147, 0.11884287290000001, 0.1078126824], [0.0652871731, 0.060499736500000005, 0.0634022431], [-0.0425093499, -0.047575476000000005,…	55	5459	con_173	-2894.51	-75.9997	-78.2298	-48.7733	-70.5683	-317.98
[30, 8, 7, 6, 1, 6, 6, 6, 1, 6, 1, 6, 1, 6, 1, 6, 1, 1, 1, 6, 1, 6, 1, 1, 6, 1, 1, 1, 8, 7, 6, 1, 6, 6, 6, 1, 6, 1, 6, 1, 6, 1, 6, 1, 1, 1, 6, 1, 6, 1, 1, 6, 1, 1, 1]	5459_con_15	[[0.0405801362, 0.2073558311, 0.1163196388], [-1.0715648353, -0.6335659548, 1.3245218244], [-1.2363501209, 1.6209924275, -0.434122887], [-2.458256267, 1.5742396790000002, -0.026573738200000002], [-3.1267457174, 2.3899981302, -0.33047532430000004], [-2.3363251391, -0.450825266, 1.4516170082], [-3.0655769587, 0.5895601649000001, 0.7963236385], [-4.4550097999, 0.6965986977, 1.0156471619], [-4.990656…	[[0.20054180870000002, -0.1429534936, 0.5793349285], [0.1978782081, 0.3895343638, -0.47999409740000004], [-0.0338727287, 0.0666009976, 0.0515793052], [0.2206238391, -0.0720837926, 0.014878977500000001], [0.0219392783, -0.041700900900000004, 0.025634466600000003], [0.2133190247, 0.1126003398, -0.1356301292], [0.0524330083, 0.059825515100000004, -0.0490131454], [-0.034272884, -0.0470037949, 0.05143…	55	5459	con_15	-2894.51	-76.0051	-78.2334	-51.8321	-72.9663	-318.1
[30, 8, 7, 6, 1, 6, 6, 6, 1, 6, 1, 6, 1, 6, 1, 6, 1, 1, 1, 6, 1, 6, 1, 1, 6, 1, 1, 1, 8, 7, 6, 1, 6, 6, 6, 1, 6, 1, 6, 1, 6, 1, 6, 1, 1, 1, 6, 1, 6, 1, 1, 6, 1, 1, 1]	5459_con_144	[[-0.0660778477, -0.0293811257, 0.215445045], [-1.4433286575, -1.1806163876, 0.5999546090000001], [-1.1653452198, 1.5894464635999999, -0.0523972172], [-2.4014478256, 1.5839190747, 0.3143337456], [-2.9495685315999998, 2.5337610054, 0.26798281360000004], [-2.6515323695, -0.8479550555, 0.8860911626], [-3.1684980098, 0.4792409916, 0.7665308359], [-4.5157289411, 0.7235950643, 1.1081705315], [-4.889922…	[[-0.0507867352, -0.2680528532, 0.5289646805], [0.2991479086, 0.5594918272, -0.1125315738], [-0.0077006994, -0.0041024715000000005, -0.050296663900000003], [0.1577354558, -0.1084392958, 0.0252805437], [0.0288913205, -0.0578219024, 0.00559613], [0.269550308, 0.1252479123, -0.0472768394], [0.0697800248, 0.061478692800000005, -0.0774491778], [-0.0574464094, -0.055576686400000005, 0.0248560777], [0.0…	55	5459	con_144	-2894.51	-76.0007	-78.2313	-54.3348	-72.8442	-318
[30, 8, 8, 8, 8, 1, 8, 7, 7, 1, 6, 6, 1, 1, 6, 1, 1, 1, 6, 6, 6, 6, 1, 1, 8, 8, 8, 8, 1, 7, 7, 1, 6, 6, 1, 1, 6, 1, 1, 1, 6, 6, 6, 6]	5470_con_24	[[-0.0142584648, 0.0336699093, 1.2001941387], [0.9488074661, 1.6873548093, 1.1134632252], [2.8131280073, 2.4766273735, 0.1978669567], [5.5295182605, -0.4930083887, -1.7085258732000002], [4.8986507433, 1.539362873, -1.0471981931], [4.1421155362, 2.0056436806, -0.5679421216], [0.9220807457, -0.2316932532, 3.1888273997], [1.5233852599, -0.8547836265000001, 0.2995696661], [3.2551624204, -1.6847526130…	[[-0.0632979987, 0.22743881430000001, -0.197275834], [0.1218695348, -0.4323031607, -0.2214036268], [-0.3684485458, -0.43872613190000004, 0.140656726], [-0.2854243864, 0.23288399240000002, 0.18537912850000002], [-0.22319251410000002, -0.22009899260000002, 0.0717415108], [0.1690275119, 0.1321066413, -0.0558911637], [-0.098863511, 0.0758320687, -0.0676892078], [-0.0025357842, 0.1064536175, -0.023435…	44	5470	con_24	-3218.79	-87.2068	-94.2697	-368.897	-380.218	-276.844
[30, 8, 8, 8, 8, 1, 8, 7, 7, 1, 6, 6, 1, 1, 6, 1, 1, 1, 6, 6, 6, 6, 1, 1, 8, 8, 8, 8, 1, 7, 7, 1, 6, 6, 1, 1, 6, 1, 1, 1, 6, 6, 6, 6]	5470_con_76	[[0.0080736246, -0.1949806403, -0.4652335849], [0.8727823572000001, 1.4481375787, 0.0744917112], [2.8491662335, 2.2494910481, 0.7191993827000001], [6.178656165, -0.7408679066, 0.877545843], [5.2445933583, 1.2662136498, 1.1312919604], [4.3653474901, 1.7421170444, 1.0097804622], [-0.42478449420000003, -1.3915500785, -2.2933745777], [1.8609823692, -0.9885384683, -0.3909315665], [3.8293384512, -1.862…	[[-0.1734853007, 0.08425833170000001, 0.2977758589], [0.20155819960000002, -0.379989946, -0.0114314911], [-0.3496981183, -0.4104963465, -0.1950394058], [-0.33271414650000003, 0.23854397670000002, -0.032818908200000003], [-0.2171285613, -0.1993269763, -0.11556807370000001], [0.1716323254, 0.11088631580000001, 0.0810980964], [-0.1940088167, 0.0093340308, 0.1397661189], [-0.024736528900000002, 0.064…	44	5470	con_76	-3218.78	-87.2003	-94.2635	-364.299	-376.216	-276.625
[30, 8, 8, 8, 8, 1, 8, 7, 7, 1, 6, 6, 1, 1, 6, 1, 1, 1, 6, 6, 6, 6, 1, 1, 8, 8, 8, 8, 1, 7, 7, 1, 6, 6, 1, 1, 6, 1, 1, 1, 6, 6, 6, 6]	5470_con_60	[[0.0505511507, 0.11354808250000001, -1.1221051404], [1.1956639789, 1.6704952244, -1.0750750888], [3.2114040654, 2.2742125793, -0.3517986114], [5.6522487073, -0.9459172169000001, 1.5680441445], [5.2491704618, 1.1063863736, 0.7990465493000001], [4.5247446264, 1.6474167271, 0.3522344009], [0.7376729121000001, -0.1380592843, -3.1877515497], [1.4766450891, -0.8297246559, -0.1118259145], [3.1338862467…	[[-0.0841703508, 0.0190056235, 0.24203561650000002], [0.1193118683, -0.4315834047, 0.22895353840000002], [-0.431363021, -0.3817790467, -0.0683080531], [-0.2606357395, 0.26175306930000003, -0.18191395740000002], [-0.25521675990000003, -0.1847740923, -0.0394835646], [0.1874364242, 0.09582279340000001, 0.0366558939], [-0.0625409454, 0.0285555512, -0.052925263900000005], [-0.0385886108, 0.0617737802,…	44	5470	con_60	-3218.79	-87.2058	-94.2696	-370.48	-380.234	-276.884
[30, 8, 8, 8, 8, 1, 8, 7, 7, 1, 6, 6, 1, 1, 6, 1, 1, 1, 6, 6, 6, 6, 1, 1, 8, 8, 8, 8, 1, 7, 7, 1, 6, 6, 1, 1, 6, 1, 1, 1, 6, 6, 6, 6]	5470_con_23	[[-0.0522460348, -0.44607641680000004, -1.1147005357], [0.8954155511, 1.1064723373, -1.7122342036], [2.795052336, 2.1705014689, -1.2685089951], [5.5889916406, 0.1909033129, 1.5795899361], [4.9295921847, 1.7887614177, 0.1732170886], [4.1543553265, 2.0315185205, -0.4262274822], [0.8558649585, -1.4817009012, -2.8498564066], [1.5155828322, -0.9052703667, 0.025070673300000002], [3.284154018, -1.271246…	[[-0.0597316036, 0.28585927980000003, 0.0765889771], [0.13706769530000001, -0.315439744, 0.3638248082], [-0.37397176, -0.4533855254, 0.0600791606], [-0.29427266820000003, 0.1434054767, -0.253783352], [-0.2263518357, -0.2276708348, 0.0293627106], [0.1726059665, 0.1410140498, -0.0039293999], [-0.1048617689, 0.0983868289, 0.0431720843], [-0.005679742000000001, 0.1069491292, -0.0174092396], [-0.16635…	44	5470	con_23	-3218.79	-87.2068	-94.2695	-368.917	-380.28	-276.831
[30, 8, 8, 8, 8, 1, 8, 7, 7, 1, 6, 6, 1, 1, 6, 1, 1, 1, 6, 6, 6, 6, 1, 1, 8, 8, 8, 8, 1, 7, 7, 1, 6, 6, 1, 1, 6, 1, 1, 1, 6, 6, 6, 6]	5470_con_22	[[-0.032083646800000004, -0.8468425163000001, -0.920285612], [0.9291743639000001, 0.3129387407, -2.1000702008], [2.7588563332, 1.5736410522000002, -2.0557808455], [5.4765099648, 1.0520543296, 1.4297462799], [4.8363204343, 1.9085291223, -0.5252910092], [4.0814746174, 1.8510407571, -1.1935706396], [0.9003633255, -2.5147175602000003, -2.0354376941], [1.5044027413999999, -0.7554561628, 0.3481976358],…	[[-0.0561068735, 0.3070353631, -0.0290161188], [0.11444671170000001, -0.1277986496, 0.4777976413], [-0.3675102295, -0.4014256761, 0.227030262], [-0.2833023886, 0.014859303300000001, -0.2984812565], [-0.22347672840000002, -0.2024624632, 0.10838615380000001], [0.1735336238, 0.13245002620000002, -0.052790352900000004], [-0.0973922867, 0.09767999170000001, -0.010612502400000001], [-0.0068273714000000…	44	5470	con_22	-3218.79	-87.2069	-94.2692	-367.946	-380.893	-276.864
[30, 8, 8, 8, 8, 1, 8, 7, 7, 1, 6, 6, 1, 1, 6, 1, 1, 1, 6, 6, 6, 6, 1, 1, 8, 8, 8, 8, 1, 7, 7, 1, 6, 6, 1, 1, 6, 1, 1, 1, 6, 6, 6, 6]	5470_con_10	[[0.020876662, 0.791085585, -0.9814441173], [1.5400370512000001, 1.9689132965, -1.0778624054], [3.7015998716, 2.0895047641, -0.5578684232000001], [5.4826702774000005, -1.6468868037000002, 1.1617058929], [5.5075661565, 0.45597346050000004, 0.42515655150000004], [4.8989601003, 1.1583134241, 0.0397493503], [-0.8709753351, 2.3694384300999998, -2.2463895776], [1.3123781342, -0.5142355307, -0.119484029…	[[-0.17875952620000002, -0.30159123190000003, 0.0042631533], [0.1609277154, -0.4255584396, 0.1782198713], [-0.47181013650000003, -0.2743020127, -0.0078316012], [-0.2146772133, 0.3158912394, -0.1555973367], [-0.3009785793, -0.1287972117, -0.0151127768], [0.20208555520000002, 0.0574672237, 0.0166637925], [0.0940211609, -0.1048642179, -0.0056240146], [-0.0853535166, 0.1072508523, -0.0507305758000000…	44	5470	con_10	-3218.79	-87.207	-94.2692	-367.832	-380.729	-276.864
[30, 8, 8, 8, 8, 1, 8, 7, 7, 1, 6, 6, 1, 1, 6, 1, 1, 1, 6, 6, 6, 6, 1, 1, 8, 8, 8, 8, 1, 7, 7, 1, 6, 6, 1, 1, 6, 1, 1, 1, 6, 6, 6, 6]	5470_con_53	[[-0.1340306283, -0.540600972, -0.9647146781], [0.8146133821, 0.917012775, -1.7643268595000001], [2.7322008949, 2.0049019338, -1.4877772793], [5.6106917288, 0.2821072338, 1.4400010508], [4.9204220364, 1.7351546535, -0.10227167940000001], [4.1227297297, 1.9315379501, -0.6888968174], [0.7800878750000001, -1.7985258752000002, -2.5478882809], [1.4413583838, -0.8628579919, 0.2129361877], [3.257686412,…	[[-0.060764549200000004, 0.3120168983, 0.0067157385], [0.1330054575, -0.281924616, 0.38870249700000004], [-0.37743848750000003, -0.4354577942, 0.123391077], [-0.3008626466, 0.1194069606, -0.252278902], [-0.2296653962, -0.2127723689, 0.0630162995], [0.17686517810000002, 0.1348035099, -0.027323953600000003], [-0.11065503980000001, 0.1150972009, 0.0351751955], [-0.013059619000000001, 0.0786487695000…	44	5470	con_53	-3218.79	-87.2059	-94.2679	-368.144	-379.753	-276.804
[30, 8, 8, 8, 8, 1, 8, 7, 7, 1, 6, 6, 1, 1, 6, 1, 1, 1, 6, 6, 6, 6, 1, 1, 8, 8, 8, 8, 1, 7, 7, 1, 6, 6, 1, 1, 6, 1, 1, 1, 6, 6, 6, 6]	5470_con_20	[[-0.0401390271, -0.3549195834, -1.2920129909], [1.0150020389, 1.1389265301, -1.8767985259], [2.9109820929, 2.1585009754, -1.3236703778], [5.4046318664, 0.1897994858, 1.8034781177], [4.9148009851, 1.751982669, 0.29154847570000003], [4.1965663623000005, 1.9984461977999999, -0.3738476322], [0.842740903, -1.4325474715, -3.0013460902], [1.4234986271, -0.8187167368, -0.0288417038], [3.0724418607, -1.2…	[[-0.0601357769, 0.234100947, 0.1612703157], [0.1172297387, -0.3022627699, 0.3862377239], [-0.3967678228, -0.4383856893, 0.0492129657], [-0.2676695061, 0.1423625282, -0.28322417040000003], [-0.235798419, -0.2214271055, 0.021550104], [0.17641221640000002, 0.13128532880000002, 0.004545496], [-0.0794889319, 0.0597229414, 0.0036530517000000003], [-0.0377128588, 0.0961765859, -0.0210386265], [-0.16523…	44	5470	con_20	-3218.79	-87.207	-94.2699	-369.669	-381.127	-276.871
[30, 8, 8, 8, 8, 1, 8, 7, 7, 1, 6, 6, 1, 1, 6, 1, 1, 1, 6, 6, 6, 6, 1, 1, 8, 8, 8, 8, 1, 7, 7, 1, 6, 6, 1, 1, 6, 1, 1, 1, 6, 6, 6, 6]	5470_con_45	[[-0.0365000527, 0.2016132685, -1.2000768145], [1.343142845, 1.4979849458, -1.5878745232], [3.3927499797, 2.102801368, -0.9576739827], [5.5191061114, -0.8170328783, 1.7015053676], [5.3072050239, 1.0465465481, 0.49773577410000003], [4.6427810095, 1.53649639, -0.0779221605], [-0.8463052229, 0.9519992596, -3.1062229097], [1.3687694472, -0.6803645126, -0.0490041869], [2.9238095558, -1.6274476223, 1.1…	[[-0.1795494923, -0.1239902229, 0.1949252907], [0.15277168230000002, -0.351068356, 0.30659181420000003], [-0.4340887907, -0.3528270476, 0.0198905653], [-0.2383439286, 0.2324262635, -0.2374355605], [-0.2736702695, -0.1698367872, -0.0036910812], [0.1894162752, 0.0883376136, 0.0155580879], [0.0755519305, -0.052639596500000004, -0.0016534307], [-0.09394447980000001, 0.0656009906, -0.02787004650000000…	44	5470	con_45	-3218.79	-87.2058	-94.2683	-369.119	-380.033	-276.857
[30, 8, 8, 1, 1, 8, 8, 1, 8, 7, 7, 6, 6, 6, 1, 6, 6, 6, 1, 1, 1, 8, 8, 1, 1, 8, 8, 1, 8, 7, 7, 6, 6, 6, 1, 6, 6, 6, 1, 1, 1]	2102_con_7	[[0.00023348300000000001, -0.0021653863, 0.0030949326], [-0.9888101322, 1.2672584244, 1.1517793029], [0.4712639986, -1.1295722639, 1.884068115], [0.0482359097, -0.6270776625000001, 2.588690072], [0.16050457710000002, -2.038142793, 1.9366355303], [-3.0602524702, 1.8789354689, 1.6738276592], [-5.4245908028, 1.0729467095, 1.0673713114], [-4.5224423578, 1.4600794835, 1.3562104266000001], [-6.34229294…	[[5.8520600000000003e-05, 0.0008904524, -0.0001624032], [-0.3582109723, -0.28473916120000003, -0.1963504908], [-0.1658149566, 0.0176719834, 0.0019829844000000003], [0.07851779140000001, 0.052447019000000004, -0.0497749284], [0.063994203, 0.0102962143, -0.0682866894], [0.3744317124, -0.2966717155, -0.1982897545], [0.1024200822, -0.3061464548, -0.20473763590000002], [-0.1180796667, 0.1275253517, 0.…	41	2102	con_7	-3216.6	-85.9574	-93.608	-397.236	-408.067	-258.914
[30, 8, 8, 1, 1, 8, 8, 1, 8, 7, 7, 6, 6, 6, 1, 6, 6, 6, 1, 1, 1, 8, 8, 1, 1, 8, 8, 1, 8, 7, 7, 6, 6, 6, 1, 6, 6, 6, 1, 1, 1]	2102_con_3	[[-0.063516142, 1.2780861496, 0.021934514500000002], [-0.8463104049, 0.4497711471, -1.5943624238], [-1.0760882749, 3.1159734708, -0.7898319796000001], [-0.26676795340000004, 3.5154907683000003, -1.1348300557], [-1.5123951052, 2.745705141, -1.5654696274000002], [-2.4109237286000003, -1.0060000298, -2.2046353204], [-4.362324542, -2.2148306612, -1.0597297629], [-3.610235341, -1.7747938152, -1.597905…	[[0.09250780700000001, -0.2076200748, -0.2219655101], [-0.1991685664, -0.1322891341, 0.37933574140000004], [0.0736897885, -0.1903562928, -0.0699724841], [-0.0558176008, -0.0284518461, 0.0621164763], [0.035357805900000004, 0.0379363374, 0.0646588327], [0.2967088265, 0.3391670271, 0.3280812795], [0.06464294970000001, 0.15014007640000002, 0.3435481797], [-0.10443925500000001, -0.1174757334, -0.13363…	41	2102	con_3	-3216.6	-85.9609	-93.6081	-398.195	-411.851	-258.86
[30, 8, 8, 1, 1, 8, 8, 1, 8, 7, 7, 6, 6, 6, 1, 6, 6, 6, 1, 1, 1, 8, 8, 1, 1, 8, 8, 1, 8, 7, 7, 6, 6, 6, 1, 6, 6, 6, 1, 1, 1]	2102_con_12	[[0.026612404500000002, 0.2409483413, 0.8904922926000001], [-0.7340488835000001, 1.4535429042999999, -0.4781598676], [-0.5068635728, 1.9602807274, 2.2206648691], [-0.7592570433, 2.5624085957, 1.5111482916], [0.2656472948, 2.3374266757, 2.6499880297000002], [-2.5710227663, 1.7858757187, -1.6785322043000002], [-4.8271323787, 0.5934589847, -1.9713132261], [-3.9570533001, 1.1273128963, -1.924975899],…	[[-0.0091490415, -0.0824367332, -0.31923904680000004], [-0.2888355017, -0.29101421110000003, 0.0761184819], [0.0514478151, 0.0467453824, -0.1586603069], [0.0009786078, -0.10506339440000001, 0.06719892570000001], [-0.043483576600000004, -0.0830742845, -0.027702231], [0.31954785700000005, -0.19478352740000002, 0.375882011], [0.0492452826, -0.2577171291, 0.2829112245], [-0.0941361953, 0.0833988978, …	41	2102	con_12	-3216.59	-85.9552	-93.6003	-393.994	-405.096	-258.621
[30, 7, 7, 7, 7, 8, 8, 8, 8, 8, 6, 6, 6, 6, 6, 6, 6, 6, 6, 6, 6, 6, 6, 6, 6, 6, 6, 6, 6, 6, 6, 1, 1, 1, 1, 1, 1, 1, 1, 1, 1, 1, 1, 1, 1, 1, 1, 1, 1, 1, 1, 1, 1, 1, 1, 1, 1]	3926_con_51	[[-1.8049926401, -0.29575351110000003, 0.2651587989], [-0.05906792600000001, -0.1079472729, 1.3184702995], [2.0249502971, 0.2833538434, 1.8670913567], [-1.3580649007, 1.5743806053, -0.4793534501], [-0.1627774417, 2.7693008445, -1.8739881456], [2.2292344048, 1.4987182576, -0.8008641269000001], [-2.9782665481, -0.7382165411, -1.3672524708], [-0.8388655082, -1.1422274795, -1.3585005007], [-2.5365985…	[[-0.1720177098, -0.3681731233, -0.26099624520000003], [0.0008476086, -0.0374612052, 0.0081404098], [0.07182786790000001, 0.0248939552, -0.07165630790000001], [0.0066113660000000005, -0.08237694250000001, -0.1705248408], [0.0108755855, 0.064608072, -0.0177690263], [-0.1954156048, -0.29850502230000003, -0.0800663543], [0.7252883986, -0.1101838292, -0.0350667763], [-0.7086784041, 0.2378759647, -0.0…	57	3926	con_51	-3190.44	-90.9931	-95.5843	-145.435	-158.405	-337.605
[30, 7, 7, 7, 7, 8, 8, 8, 8, 8, 6, 6, 6, 6, 6, 6, 6, 6, 6, 6, 6, 6, 6, 6, 6, 6, 6, 6, 6, 6, 6, 1, 1, 1, 1, 1, 1, 1, 1, 1, 1, 1, 1, 1, 1, 1, 1, 1, 1, 1, 1, 1, 1, 1, 1, 1, 1]	3926_con_33	[[-1.5970288414, -0.7485307947000001, 0.24836785050000001], [-0.060868047700000004, -0.5111941695000001, 1.5737248567000002], [1.1416173153, 0.698183054, 2.9471783263], [-0.3698332911, 0.2331883301, -1.0759659307], [0.8259298721, 1.8751464155000002, -1.8917683723], [2.3470261152, 1.8908364887, 0.5842915263], [-2.7984489576, -1.5625606224, -1.1917784204], [-1.2256209049, -2.7029214614, -0.20569955…	[[-0.2751917795, -0.1352265857, 0.037140094900000004], [-0.1361316641, 0.0504566675, 0.0243174939], [0.0261156707, 0.0399613929, 0.044351638400000004], [0.035242997000000005, -0.049100124700000004, -0.0714184759], [0.031133131300000002, 0.0252820685, -0.0183799553], [0.0521785125, -0.2908726864, -0.0463962913], [0.5228947864, -0.4045309221, 0.3307124407], [-0.5565189423, 0.4104278944, -0.38928790…	57	3926	con_33	-3190.43	-90.9943	-95.5843	-144.091	-156.798	-337.518
[30, 7, 7, 7, 7, 8, 8, 8, 8, 8, 6, 6, 6, 6, 6, 6, 6, 6, 6, 6, 6, 6, 6, 6, 6, 6, 6, 6, 6, 6, 6, 1, 1, 1, 1, 1, 1, 1, 1, 1, 1, 1, 1, 1, 1, 1, 1, 1, 1, 1, 1, 1, 1, 1, 1, 1, 1]	3926_con_42	[[-1.7661360130000001, -0.4135118045, 0.4164719857], [-0.6081124699, 0.0114232407, 2.0454439301], [1.3122428194, -0.1923650815, 3.0803497629], [-0.6450392340000001, 1.0212278339, -0.5539015082000001], [1.0330293185, 2.2264422707, -1.2812476099], [2.6369757302, 0.7102228997000001, 0.6541081807], [-0.4146776797, -1.9113563715000002, -0.11232645690000001], [-2.2008193184, -2.3010632787, 1.0694150227…	[[-0.1596023201, -0.4120102668, 0.0491119479], [0.0200905051, -0.1917929199, -0.0597953434], [0.0358661044, 0.022495451000000003, 0.0523175813], [0.022916071000000003, 0.0440817425, -0.0585127937], [0.0943536023, -0.0212212024, 0.0136112674], [-0.2028666772, -0.27106942300000003, -0.1402218708], [-0.541769038, -0.119548844, 0.48401262180000004], [0.6301688756, 0.1353206057, -0.36658034030000003],…	57	3926	con_42	-3190.44	-90.9932	-95.5844	-145.643	-158.55	-337.611
[30, 8, 1, 1, 7, 7, 7, 7, 7, 7, 6, 1, 6, 1, 6, 1, 6, 6, 6, 6, 6, 1, 6, 1, 6, 1, 6, 1, 8, 1, 1, 7, 7, 7, 7, 7, 7, 6, 1, 6, 1, 6, 1, 6, 6, 6, 6, 6, 1, 6, 1, 6, 1, 6, 1]	3093_con_3	[[0.0005925756, 0.308932751, 0.0221635746], [-0.4934044401, 1.7725960026, 1.7054899623000002], [-1.4597822307000001, 1.7300511339, 1.6178314804], [-0.2549502738, 2.7024487231, 1.7329098107], [-0.18724011540000002, -0.9981011482000001, -1.6368298720999999], [-0.9789395391000001, -2.5430898582, -3.7979805006], [-3.732580152, -0.3463406618, -1.1796960325], [-2.9347526384, 0.9744212088, 0.4406607668]…	[[-0.0019102627, -0.3397550045, -0.0259691879], [-0.1394416517, 0.0111214207, -0.1686718456], [0.1513174135, -0.1253187506, -0.0212038336], [0.0107862125, -0.0395960657, -0.0073651631000000006], [0.07496026830000001, 0.0730727681, 0.12708691800000002], [0.0493467417, 0.1904833803, 0.2619919564], [0.18130598450000002, 0.2440911011, 0.3169084937], [-0.0165596299, -0.3062592564, -0.4068270185], [0.2…	55	3093	con_3	-3435.99	-100.13	-104.632	156.929	132.949	-346.022
[30, 8, 1, 1, 7, 7, 7, 7, 7, 7, 6, 1, 6, 1, 6, 1, 6, 6, 6, 6, 6, 1, 6, 1, 6, 1, 6, 1, 8, 1, 1, 7, 7, 7, 7, 7, 7, 6, 1, 6, 1, 6, 1, 6, 6, 6, 6, 6, 1, 6, 1, 6, 1, 6, 1]	3093_con_9	[[-0.0103077364, 0.3135042494, 0.0438674612], [-0.5217934469000001, 1.7560352718, 1.7399018228], [-0.2889408438, 2.6852124228000003, 1.8071169299], [-1.4874842831000001, 1.7102210837, 1.6461584925000001], [-0.18537057680000002, -0.9847666497, -1.6238168432], [-0.9600373863, -2.5108811958, -3.8044632166], [-3.7343141377, -0.3364553014, -1.1901796032], [-2.9505250574, 0.9651161271, 0.45236181620000…	[[-0.0009190264, -0.3375975396, -0.0334291334], [-0.13802950760000002, 0.0106021465, -0.16574764320000002], [0.0112781179, -0.0387857256, -0.0093104504], [0.1533732006, -0.1262456371, -0.023153323], [0.0741873703, 0.0720867141, 0.1276221294], [0.0476432005, 0.1882965459, 0.2641213301], [0.1775430879, 0.2401258181, 0.3210636275], [-0.012617092600000001, -0.3022492342, -0.4090351652], [0.2277506821…	55	3093	con_9	-3435.99	-100.129	-104.632	157.304	133.464	-346.009
[30, 8, 1, 1, 7, 7, 7, 7, 7, 7, 6, 1, 6, 1, 6, 1, 6, 6, 6, 6, 6, 1, 6, 1, 6, 1, 6, 1, 8, 1, 1, 7, 7, 7, 7, 7, 7, 6, 1, 6, 1, 6, 1, 6, 6, 6, 6, 6, 1, 6, 1, 6, 1, 6, 1]	3093_con_21	[[0.295650741, -0.7901028677, -0.9790038553], [0.6833342782, 1.0534700409, -2.4724090102], [-0.0570574801, 1.6562718083, -2.359865696], [1.3964264527, 1.4229747643000001, -1.9239286112], [-0.9035929838000001, -2.1222168503, -2.076706356], [-2.9427918278, -3.6868047737, -3.1187576342], [-3.6095882943, -0.1686457576, -0.6443001385], [-1.9018869026, 1.0471651582, 0.1364933853], [-1.3998346855000001,…	[[-0.17276227600000002, 0.08891565130000001, 0.3682779808], [0.027501115000000003, 0.036573484600000004, 0.23280243550000002], [0.0648967753, -0.0413292769, -0.0106851529], [-0.0942596109, -0.1125119567, -0.06575600350000001], [0.003987099, -0.06642275830000001, 0.011660901900000001], [0.22789719690000002, 0.1924251995, 0.1329740803], [0.38904141950000004, 0.2440283425, 0.1519604705], [-0.3436287…	55	3093	con_21	-3435.98	-100.123	-104.629	159.778	134.402	-345.809
[30, 8, 8, 7, 7, 6, 6, 1, 7, 6, 1, 7, 6, 1, 6, 1, 6, 6, 1, 6, 6, 1, 6, 1, 6, 6, 1, 6, 1, 1, 1, 6, 6, 1, 6, 1, 6, 1, 6, 1, 6, 6, 1, 6, 6, 1, 6, 1, 6, 6, 1, 6, 1, 1, 1]	1355_con_52	[[0.2989939157, -0.6982638535, 0.7258828127], [-0.6540368781, -1.7677335861999999, -0.6263971414], [1.6508813222, -1.7981581968, 1.3459337272], [-1.4683787394, 0.2012215896, 0.978522769], [0.015991435000000002, 0.5851914877000001, 2.5633657554], [-1.5321420412, -1.3218411381, -1.4246810725], [-1.633795872, -1.8809217095, -2.7364843568], [-0.9228197104, -2.6536277132, -2.9866356851], [1.3663912333…	[[0.1624186523, -0.1084462806, -0.13099170840000002], [-0.018057333300000002, 0.4023217025, 0.1202875141], [-0.1603485209, 0.3045084037, -0.38107095150000003], [0.0784163835, 0.0703619317, -0.038107830700000005], [-0.0871938559, 0.1314617794, 0.0727524017], [0.1395692375, 0.10292022940000001, 0.2552087142], [-0.08530125940000001, 0.072728133, -0.0631948398], [-0.0882800831, 0.0837596899, 0.016279…	55	1355	con_52	-3152.79	-87.354	-89.7825	44.609	30.6988	-350.666
[30, 8, 8, 7, 7, 6, 6, 1, 7, 6, 1, 7, 6, 1, 6, 1, 6, 6, 1, 6, 6, 1, 6, 1, 6, 6, 1, 6, 1, 1, 1, 6, 6, 1, 6, 1, 6, 1, 6, 1, 6, 6, 1, 6, 6, 1, 6, 1, 6, 6, 1, 6, 1, 1, 1]	1355_con_54	[[0.31453378400000004, -0.7021656096000001, 0.7640058853], [-0.6175777958, -1.8190514844, -0.5639799888], [1.6889433325, -1.7823760261000001, 1.3676777251], [-1.4589655984, 0.1975651622, 0.9681217868], [0.0042332918, 0.6278184178, 2.5608971028000003], [-1.4848965064000001, -1.399698542, -1.3880771288], [-1.5688010358, -2.0026926434, -2.6814784906], [-0.8553473469, -2.7841752642, -2.8950200561], […	[[0.1761506668, -0.11843298520000001, -0.16415124420000002], [-0.012786809000000001, 0.4102227553, 0.1060174745], [-0.17559780660000002, 0.28762206970000004, -0.38931205820000003], [0.0817085438, 0.0770807137, -0.0541783325], [-0.0930166122, 0.1490722098, 0.0696838706], [0.1272827008, 0.1139120827, 0.251809289], [-0.086053957, 0.0693152635, -0.0653102096], [-0.08683287540000001, 0.0849316552, 0.0…	55	1355	con_54	-3152.79	-87.3539	-89.7824	45.3075	31.0526	-350.659
[30, 8, 8, 7, 7, 6, 6, 1, 7, 6, 1, 7, 6, 1, 6, 1, 6, 6, 1, 6, 6, 1, 6, 1, 6, 6, 1, 6, 1, 1, 1, 6, 6, 1, 6, 1, 6, 1, 6, 1, 6, 6, 1, 6, 6, 1, 6, 1, 6, 6, 1, 6, 1, 1, 1]	1355_con_44	[[0.0766032631, -0.9528811810000001, 0.0420621085], [-1.1076508626, -1.6680123074000002, -1.335011086], [1.2214248987, -2.325110822, 0.5088526251000001], [-1.5301128006, -0.0179420722, 0.762031153], [0.2849380295, 0.1911176914, 2.0032042241], [-2.3300910039, -1.44025493, -1.5972279879], [-2.9171132531, -2.0635668606, -2.7416102343], [-2.2766163721, -2.7170486797, -3.3143850548], [1.4150960504, 0.…	[[0.1976846464, -0.0269542411, 0.21595083780000002], [-0.0897252862, 0.2530331892, 0.2370197084], [-0.1013172831, 0.5505742704000001, -0.14982196790000002], [0.1664981327, 0.0259527794, 0.0225642278], [-0.0251151942, 0.0668368548, -0.0274697757], [0.2087087367, 0.0457416048, 0.2052164143], [-0.1466883, 0.0369699052, -0.0316774832], [-0.0814466086, 0.0717905291, 0.057776203000000005], [-0.14148486…	55	1355	con_44	-3152.8	-87.3565	-89.7871	38.2936	26.446	-350.892
[30, 8, 8, 8, 8, 8, 8, 8, 8, 7, 7, 7, 7, 7, 7, 6, 6, 6, 1, 6, 1, 6, 1, 6, 1, 6, 1, 6, 1, 1, 6, 1, 1, 6, 1, 1, 6, 1, 1, 6, 1, 1, 6, 1, 1, 6, 6, 6, 1, 6, 1, 6, 1, 6, 1, 6, 1]	5671_con_449	[[1.4164048973, 0.5635041873000001, 0.7083641975], [-3.0117752559, -3.0456870169, 0.07886620800000001], [-3.2621114297, -0.1677434293, 1.2267803859], [2.376486264, -1.0054965761, 1.5357419414], [0.3752466957, -0.5284206426, 2.0518967375], [1.2976562481, -2.2546446654, 2.8810209232], [2.9368955608, 1.4749249114, -0.18680462050000002], [2.4901034937, 1.7708256593, 1.8676839408], [4.1625844226, 2.75…	[[0.6006970525, -0.0754925192, 0.6563251763], [0.0855627188, 0.2259812068, 0.1141870921], [-0.06532118170000001, -0.17992499820000002, 0.2216612591], [-1.1187707405, 0.0254687813, 0.4365447294], [1.1039900881, -0.6561784656, -0.1799420376], [0.0339604577, 0.8364300757, -0.6354028942000001], [0.0591859651, 0.4844869176, 1.2826531101], [0.39879650640000003, -0.0352858909, -1.1343745495], [-0.855082…	57	5671	con_449	-3484.83	-104.644	-111.531	-58.8769	-50.1978	-343.225
[30, 8, 8, 8, 8, 8, 8, 8, 8, 7, 7, 7, 7, 7, 7, 6, 6, 6, 1, 6, 1, 6, 1, 6, 1, 6, 1, 6, 1, 1, 6, 1, 1, 6, 1, 1, 6, 1, 1, 6, 1, 1, 6, 1, 1, 6, 6, 6, 1, 6, 1, 6, 1, 6, 1, 6, 1]	5671_con_168	[[1.4990719875, 0.9206218700000001, 0.5440676807], [-3.215987994, -1.546931214, 2.0572969424], [-3.8311784284, 0.8075381939, 0.3632573521], [1.9391482692, 2.8598215689, 0.7877507066], [0.4639941797, 1.8855853267, 1.9633697142000002], [0.9189895339, 3.9324655227000003, 2.315971187], [3.1204038004, 0.4557454235, 1.6364154334], [3.0906004536, 0.3324681317, -0.4821603438], [4.8605892914, -0.168991224…	[[0.6801203473, 0.4633813404, 0.5101649944000001], [-0.21205763630000002, -0.1804821505, -0.0996116268], [-0.24695774850000002, -0.19882448390000002, 0.0169150401], [-0.8339829031, -0.31485384520000004, 0.7577190062], [0.8224719337, 0.9497237613, -0.5436052125], [0.162756758, -0.8688155838, -0.5682830993], [0.2037530458, -0.15966639430000001, -1.147632811], [0.3975994574, -0.1008012083, 1.3009581…	57	5671	con_168	-3484.84	-104.647	-111.53	-59.2771	-51.4918	-343.378
[30, 8, 8, 8, 8, 8, 8, 8, 8, 7, 7, 7, 7, 7, 7, 6, 6, 6, 1, 6, 1, 6, 1, 6, 1, 6, 1, 6, 1, 1, 6, 1, 1, 6, 1, 1, 6, 1, 1, 6, 1, 1, 6, 1, 1, 6, 6, 6, 1, 6, 1, 6, 1, 6, 1, 6, 1]	5671_con_333	[[2.1594393003, -0.0041233533, 0.0686980531], [-3.1646268405, -0.3947550788, -2.9191572900000002], [-4.316034625, -2.1077214475, -0.5530871866], [2.1065984295, -1.5534716257999999, -1.2172615999], [3.4595937406, 0.0663141207, -1.4537339659000001], [3.3716222315, -1.4706319233, -2.9219191202], [2.8134487552, 1.4645644022, 1.2319737128], [3.6798620889, -0.47376835170000003, 1.2606366006], [4.463399…	[[0.8830615129, -0.1789604931, -0.123090138], [-0.0414961492, -0.27547647680000004, -0.0950241589], [-0.0274842419, 0.2653411209, -0.2041230459], [0.8162078164000001, 0.8456449841, -0.5394691441], [-0.6858562188, -0.9784684901, -0.0746116004], [-0.3718235703, 0.4557564264, 0.9335676570000001], [0.7771281161, -1.049559508, 0.3436263557], [-0.34794575310000003, 1.1437750177, 0.1143697332], [-0.7223…	57	5671	con_333	-3484.84	-104.645	-111.533	-57.3398	-51.1768	-343.318
[30, 8, 8, 8, 8, 8, 8, 8, 8, 7, 7, 7, 7, 7, 7, 6, 6, 6, 1, 6, 1, 6, 1, 6, 1, 6, 1, 6, 1, 1, 6, 1, 1, 6, 1, 1, 6, 1, 1, 6, 1, 1, 6, 1, 1, 6, 6, 6, 1, 6, 1, 6, 1, 6, 1, 6, 1]	5671_con_271	[[1.7401295104, 1.1450021158, -0.16069647210000002], [-2.8810361503, -1.2640900777000001, -1.0255697024], [-2.1142022169, -2.0022887479, 1.5734716076000002], [1.4240620761, 2.1157805368, -1.8811448420999999], [2.1988249023, 3.0878355515, -0.1591817076], [1.9584706606000002, 4.1706964677, -1.9756877956], [2.7032677501, 0.5981079713, 1.503975501], [3.6777583817, 0.7490093364, -0.3763336688], [4.791…	[[0.8219508572, 0.5106735964, -0.0470837502], [-0.047251831300000005, -0.1231991072, -0.0970228471], [-0.1279967329, 0.020894386, 0.1178868249], [0.44164783900000004, 0.9824487167, 0.8329125729], [-0.38659005420000003, -0.345028533, -1.0388428109], [-0.0929905731, -0.8840791589, 0.5753096115], [0.9594439543000001, -0.0760595356, -0.9662284413000001], [-0.3667928988, -0.11070788940000001, 1.109133…	57	5671	con_271	-3484.83	-104.646	-111.529	-56.2553	-53.0319	-343.212
[30, 8, 8, 8, 8, 8, 8, 8, 8, 7, 7, 7, 7, 7, 7, 6, 6, 6, 1, 6, 1, 6, 1, 6, 1, 6, 1, 6, 1, 1, 6, 1, 1, 6, 1, 1, 6, 1, 1, 6, 1, 1, 6, 1, 1, 6, 6, 6, 1, 6, 1, 6, 1, 6, 1, 6, 1]	5671_con_118	[[1.5265849619, 0.7392813848, 0.4087729665], [-3.0646889123, -2.1322500714, -0.7599571469], [-3.1730035209, -1.0515691886, 2.1760499873], [1.3422611157, -0.4344068806, 2.025488707], [2.1549807806, 1.5245487922, 2.1354399025], [2.0927940414, 0.29956114240000004, 3.8742446382], [3.4581001892, 0.37287482710000003, -0.011564822300000001], [2.3538611342, 1.9231287455000001, -0.9475994916], [4.40482099…	[[0.9078679987, 0.0855819409, 0.4076010621], [0.15827508070000001, -0.1784474027, 0.0695675805], [-0.1100173177, -0.26361952180000003, -0.2205643707], [0.5227832416, 1.1449525494, 0.4889910551], [-0.3982773925, -1.1083812846, 0.1479553006], [-0.2179179954, 0.16682242960000002, -1.0415922983], [-0.40596105660000004, 0.9677490357, -0.6637263399000001], [0.9089287887, -0.8678913136, 0.29603004580000…	57	5671	con_118	-3484.84	-104.647	-111.533	-64.294	-53.5849	-343.345
[30, 8, 8, 8, 8, 8, 8, 8, 8, 7, 7, 7, 7, 7, 7, 6, 6, 6, 1, 6, 1, 6, 1, 6, 1, 6, 1, 6, 1, 1, 6, 1, 1, 6, 1, 1, 6, 1, 1, 6, 1, 1, 6, 1, 1, 6, 6, 6, 1, 6, 1, 6, 1, 6, 1, 6, 1]	5671_con_76	[[1.7129842509, 0.6475020862, 0.5827357057], [-3.2608280806, -1.7313833983, 0.6612045724000001], [-4.7784922358, 0.9413466281, 0.6436077737], [3.1553747304, -0.3608602461, 1.5459985974000001], [1.3292326515, 0.166523474, 2.4913092993], [2.8118322376, -0.9081485441, 3.5727308312], [2.7775057053000003, 2.3286326949, 0.8019767483], [2.712326686, 1.2418944492, -1.0205464677], [3.8943556476000003, 3.0…	[[0.8056533974000001, 0.2592974659, 0.36293834280000004], [-0.036267874400000004, -0.1779348962, -0.2111091803], [-0.0662222614, -0.2801303728, 0.0951273867], [-0.9363725548, 0.1775364065, 0.777613026], [1.1441364593, -0.5515323963000001, -0.2670690223], [-0.326028672, 0.43587393360000004, -0.8938332198000001], [0.1035055232, -0.4348508256, -1.1129528601], [0.2433642396, 0.9563294109, 0.943960692…	57	5671	con_76	-3484.84	-104.648	-111.532	-63.7032	-53.5413	-343.285
[30, 8, 8, 8, 8, 8, 8, 8, 8, 7, 7, 7, 7, 7, 7, 6, 6, 6, 1, 6, 1, 6, 1, 6, 1, 6, 1, 6, 1, 1, 6, 1, 1, 6, 1, 1, 6, 1, 1, 6, 1, 1, 6, 1, 1, 6, 6, 6, 1, 6, 1, 6, 1, 6, 1, 6, 1]	5671_con_583	[[1.8107927327, -0.25865409640000003, 0.3887270665], [-2.6943514661, -1.3204713298000001, -3.120318398], [-3.4550635442, -1.4265015921, -0.2457589402], [3.0918604522, -1.6082602216000002, -0.3855830073], [1.0909330135, -2.126011004, 0.10181531790000001], [2.3763956652, -3.5749346808, -0.769987442], [3.0644289534, 1.1780371843, 0.9363730983], [2.7352364526, -0.5453042284, 2.1324243608], [4.1477455…	[[0.6519186857, -0.6144150349, 0.3682151576], [-0.1589641731, -0.2739076897, 0.0474111094], [-0.020526313600000002, -0.3015632173, 0.0675130669], [-1.0633667916, -0.5577191141, 0.20388337380000002], [1.1399231371, -0.0036790494000000003, -0.5068587185], [-0.18720822280000002, 1.0151126714, 0.3495256919], [0.0729229982, -0.8772460666, 1.0323706942], [0.3326717623, 1.0139161328, -0.5408028048], [-0…	57	5671	con_583	-3484.84	-104.643	-111.527	-51.9472	-47.104	-343.305
[30, 8, 8, 8, 8, 8, 8, 8, 8, 7, 7, 7, 7, 7, 7, 6, 6, 6, 1, 6, 1, 6, 1, 6, 1, 6, 1, 6, 1, 1, 6, 1, 1, 6, 1, 1, 6, 1, 1, 6, 1, 1, 6, 1, 1, 6, 6, 6, 1, 6, 1, 6, 1, 6, 1, 6, 1]	5671_con_38	[[2.0408068381, 0.7630603499, 0.5648403932], [-2.7915087893, -2.4450278971, -0.5062807838], [-4.4163515394, 0.0975768609, -1.2512813868000001], [2.6775568554999998, 1.8969731864, 2.0832368339], [2.1976888667, -0.1585512625, 2.3218964289], [2.92380186, 0.9590315446000001, 3.9774033148], [3.9401788528, 0.6188258534000001, -0.045016099500000004], [2.532816754, 1.903242585, -0.9810112718], [4.5444108…	[[0.8341984529, 0.2996152481, 0.2456550644], [-0.1742162214, 0.0139534889, 0.24572501800000002], [0.0827266656, -0.2653841829, -0.1458275244], [-0.1784449063, -1.1092493142, 0.3635496469], [0.3318492726, 1.2562301972, 0.2505170789], [-0.2933648344, -0.029090447000000002, -1.036483038], [-0.6070975907, 0.7773941822, -0.6534342793], [1.1105358761, -0.7188389528, 0.2905995648], [-0.7471733738, -0.37…	57	5671	con_38	-3484.84	-104.649	-111.534	-59.8439	-55.4721	-343.371
[30, 8, 8, 8, 8, 8, 8, 8, 8, 7, 7, 7, 7, 7, 7, 6, 6, 6, 1, 6, 1, 6, 1, 6, 1, 6, 1, 6, 1, 1, 6, 1, 1, 6, 1, 1, 6, 1, 1, 6, 1, 1, 6, 1, 1, 6, 6, 6, 1, 6, 1, 6, 1, 6, 1, 6, 1]	5671_con_68	[[1.677425134, -0.11004554820000001, 0.9781180387], [-2.8544881951, -2.8334160623, -2.8519334618], [-3.5542814686, -1.0567873883, -0.4376403775], [0.9719439984, -1.5840956575, 2.1505795228], [1.9723892572000001, 0.1136319811, 2.9414606646], [1.2519429996, -1.4010750465, 4.2502099301000005], [2.8919802496, 1.2964529184, 0.25847084400000003], [3.5799365372, -0.6482002084, 0.759714262], [4.946103065…	[[0.7424429947000001, -0.1227220425, 0.5530717900000001], [-0.24090026250000002, 0.0235621021, 0.1861918507], [-0.14469140590000001, 0.23506356620000002, -0.0465094845], [0.4656780256, 0.9000078383000001, 0.8477603530000001], [-0.5872725665, -1.0447245596, -0.2127559836], [0.1094631645, 0.3979037439, -0.9661862307], [0.8276965052, -1.094239195, 0.1453355312], [-0.2087750884, 1.1243996478, -0.3400…	57	5671	con_68	-3484.84	-104.648	-111.532	-63.4659	-53.5542	-343.278
[30, 8, 8, 8, 8, 8, 8, 8, 8, 7, 7, 7, 7, 7, 7, 6, 6, 6, 1, 6, 1, 6, 1, 6, 1, 6, 1, 6, 1, 1, 6, 1, 1, 6, 1, 1, 6, 1, 1, 6, 1, 1, 6, 1, 1, 6, 6, 6, 1, 6, 1, 6, 1, 6, 1, 6, 1]	5671_con_244	[[1.6222269996, 0.85117387, 0.3042729979], [-3.3873530672, -1.5387196232, 0.6306043452], [-3.4136693787, 1.1511336982, 1.7342154723], [3.0275514268, 0.543197916, 1.6962544352000002], [1.1766033146, 1.4830156086000001, 2.1444773177], [2.6329606466, 1.2240956113, 3.6721815184], [2.6480134994, 2.4498237522, -0.34192401840000003], [2.6416424864, 0.5968948549, -1.3775313645], [3.7419641401, 2.24242274…	[[0.7555970418, 0.48453912990000003, 0.1710005822], [-0.1417722004, -0.1435747895, 0.241341238], [-0.1893572521, 0.11689847140000001, -0.0900118131], [-0.9480946293, 0.5780780153, 0.5227523021], [1.1751038545, -0.5634884242, 0.10682203180000001], [-0.2990334887, -0.1420822765, -1.0034080899], [0.1223303391, -0.9328122583, -0.7569689104], [0.1752438455, 1.2956843597, 0.3329103888], [-0.6444987367,…	57	5671	con_244	-3484.84	-104.646	-111.528	-56.3378	-50.3788	-343.298
[30, 8, 8, 8, 8, 8, 8, 8, 8, 7, 7, 7, 7, 7, 7, 6, 6, 6, 1, 6, 1, 6, 1, 6, 1, 6, 1, 6, 1, 1, 6, 1, 1, 6, 1, 1, 6, 1, 1, 6, 1, 1, 6, 1, 1, 6, 6, 6, 1, 6, 1, 6, 1, 6, 1, 6, 1]	5671_con_297	[[1.7679010161000002, 1.0221765786, 0.2379526882], [-3.2751003269, -0.1648345655, -2.7491575722], [-4.8420942419, 0.6991865407000001, -0.22718220260000002], [3.3509866314, 0.6096746373, -0.9314463148000001], [3.08175604, -0.26557924990000004, 0.9835549101000001], [4.7819911647, -0.7774271811, -0.1856648856], [2.6376315911, 2.7531166965000002, 0.7212439092], [1.0950600087, 2.6345099928, -0.7318806…	[[0.7293267916, 0.4955973623, -0.3306157099], [-0.2459825796, -0.1824189383, -0.0282701951], [0.0788375902, -0.022204242500000002, -0.31841094400000003], [0.0389767767, -0.6184096785000001, 0.9925619544000001], [0.5125347006000001, 0.2514332152, -1.2411938271], [-0.9024464488, 0.5348965942, 0.07608749520000001], [-0.8002876529, 0.1659496011, -0.8538486265], [0.970287415, 0.43846803100000004, 0.84…	57	5671	con_297	-3484.84	-104.646	-111.531	-58.132	-51.0255	-343.285
[30, 8, 8, 8, 8, 8, 8, 8, 8, 7, 7, 7, 7, 7, 7, 6, 6, 6, 1, 6, 1, 6, 1, 6, 1, 6, 1, 6, 1, 1, 6, 1, 1, 6, 1, 1, 6, 1, 1, 6, 1, 1, 6, 1, 1, 6, 6, 6, 1, 6, 1, 6, 1, 6, 1, 6, 1]	5671_con_233	[[1.7003644039, 0.8839996722000001, 0.1223610573], [-3.2868921974, -3.0637900604, -1.7129528749], [-3.0526148501, -1.53354919, 1.1457704847], [1.6755743264, 2.2725821909, -1.3155137039], [3.3434689623000002, 0.9951830823000001, -1.0058254673], [3.4071316504, 2.4773528091, -2.5312368147], [2.3490666999, -0.2605944193, 1.630463696], [2.664557573, 1.8383660256, 1.578658244], [3.3853946206, 0.6940374…	[[0.8628813241000001, 0.3436980512, 0.1546477993], [0.0405085371, 0.1268923935, 0.2560958538], [-0.2810061814, -0.14979582760000001, -0.0423674119], [1.2057363009, -0.6181524257000001, -0.1728768154], [-0.8078373115, 0.8167267163, -0.3407172385], [-0.5060487754, -0.5036873497000001, 0.7672891061], [0.351846284, 1.2979149103, 0.3890654007], [-0.0976213278, -1.1709658977, 0.2063949958], [-0.5229227…	57	5671	con_233	-3484.84	-104.646	-111.531	-62.9226	-53.3178	-343.245
[30, 8, 8, 8, 8, 8, 8, 8, 8, 7, 7, 7, 7, 7, 7, 6, 6, 6, 1, 6, 1, 6, 1, 6, 1, 6, 1, 6, 1, 1, 6, 1, 1, 6, 1, 1, 6, 1, 1, 6, 1, 1, 6, 1, 1, 6, 6, 6, 1, 6, 1, 6, 1, 6, 1, 6, 1]	5671_con_452	[[1.1122427899, 0.2035178098, 0.5138266494], [-2.4012538279, -0.5937208986, -3.1697744898], [-3.4249103982999998, 0.5927201769, -0.7454636446], [1.3791341657, 2.2163822353000002, 0.5673524987], [0.1277031089, 1.3010490597, -0.8772942495], [0.3029124875, 3.4187131481, -0.8226073701000001], [2.8821114599, 0.1632267295, -0.44566624130000004], [2.6738927543, -0.2482022033, 1.6274426282999999], [4.604…	[[0.6814610632, 0.6618675233, -0.3598636756], [0.1735090447, 0.2763854128, -0.1747926151], [-0.1776502301, 0.20899455700000003, -0.1336189474], [-0.7642696161, -0.25585090850000003, -0.8869333563], [0.5182937471, 0.8533030261000001, 0.7042939295], [0.2234290153, -0.9405647495, 0.3951606825], [0.1403730661, -0.23012455040000002, 1.1535418636], [0.5286014204, 0.2031278389, -1.2224004296], [-1.08210…	57	5671	con_452	-3484.84	-104.644	-111.527	-52.3874	-45.3858	-343.292
[30, 8, 8, 8, 8, 8, 8, 8, 8, 7, 7, 7, 7, 7, 7, 6, 6, 6, 1, 6, 1, 6, 1, 6, 1, 6, 1, 6, 1, 1, 6, 1, 1, 6, 1, 1, 6, 1, 1, 6, 1, 1, 6, 1, 1, 6, 6, 6, 1, 6, 1, 6, 1, 6, 1, 6, 1]	5671_con_589	[[1.7473199485, 0.7022993549000001, 0.3414038213], [-4.1853676635, -2.1359769106, -1.400303041], [-3.1795090793, -0.9892794116, 1.2503055234], [3.5295306785, -0.1632863629, 0.6710481119], [1.8948121327, -0.4234786159, 1.9982726354], [3.7938317208, -1.2528751497, 2.4784874309], [2.605533985, 2.4001429781, 0.9926925608], [2.1599591208, 2.0437274002, -1.0525108151], [3.0738879287, 3.8728905881999998…	[[0.7795862807, 0.39304846, 0.42548473410000004], [0.2153950283, 0.1888009319, 0.1551216122], [-0.1743369572, 0.0438962153, 0.1000072036], [-0.7181865123000001, -0.2934156478, 0.9479076491], [1.1177220255, -0.0866094169, -0.5481390088], [-0.6156842151, 0.5268540775, -0.6612417265], [-0.1803400256, 0.009306567200000001, -1.1887351992], [0.3467223694, 0.5819198005, 1.1294013455], [-0.42197354600000…	57	5671	con_589	-3484.83	-104.643	-111.528	-63.4679	-52.2336	-343.119
[30, 8, 8, 8, 8, 8, 8, 8, 8, 7, 7, 7, 7, 7, 7, 6, 6, 6, 1, 6, 1, 6, 1, 6, 1, 6, 1, 6, 1, 1, 6, 1, 1, 6, 1, 1, 6, 1, 1, 6, 1, 1, 6, 1, 1, 6, 6, 6, 1, 6, 1, 6, 1, 6, 1, 6, 1]	5671_con_293	[[1.6730560051, 0.8350973777, 0.2672597787], [-3.4023748374, -1.901440875, -2.1695119303], [-4.0904172945, -0.6006283299, 1.118444099], [2.6520780498, 1.9488278756000001, 1.6136619298000001], [2.3683333059000002, -0.1407593936, 1.8635345600000002], [3.4680421148000002, 0.9595335932000001, 3.3118944375], [3.326246074, 0.8438747596, -0.86692795], [1.6390725687, 2.0582730294, -1.2971782529], [3.3474…	[[0.8819577674, 0.351025709, 0.017886913600000002], [0.21451865120000002, -0.0866992948, 0.0575299133], [-0.0319325852, -0.2281961958, -0.1675119207], [-0.030986287100000003, -1.1338955784, 0.3477064159], [0.3512907387, 1.3074545382, 0.2259571624], [-0.5658180776, -0.009230464, -0.8842536464], [-0.8282812818, 0.7542910651, -0.4441457771], [1.2032031298, -0.6611622163, -0.0853248994], [-0.48661940…	57	5671	con_293	-3484.83	-104.646	-111.531	-62.1089	-52.5188	-343.232
[30, 8, 8, 8, 8, 8, 8, 8, 8, 7, 7, 7, 7, 7, 7, 6, 6, 6, 1, 6, 1, 6, 1, 6, 1, 6, 1, 6, 1, 1, 6, 1, 1, 6, 1, 1, 6, 1, 1, 6, 1, 1, 6, 1, 1, 6, 6, 6, 1, 6, 1, 6, 1, 6, 1, 6, 1]	5671_con_110	[[1.537733711, 0.40813875980000003, 0.5074998176000001], [-2.9681160013000003, -1.0459608071, -2.6527267537], [-4.0441394159, -0.6535080912, 0.0959879144], [1.9577348373, -0.9009825677000001, 1.9622466816], [2.4389382958, 1.1600821433, 2.1295966894], [2.9406147768, -0.17981664590000002, 3.7042434123], [1.7831214542, 1.9247218326, -0.7768402155], [3.2934573158, 0.47111333200000005, -0.4385930669],…	[[0.9185862730000001, 0.31146569560000004, 0.1863845029], [-0.20968600780000002, -0.2354883446, -0.044038131], [-0.2624390289, 0.1406625872, -0.1186507586], [0.4012349026, 1.1771703882, 0.5166543783], [-0.1569594674, -1.2062026185999999, 0.12260400440000001], [-0.4378859095, 0.1920819615, -0.9235905872], [1.1488879819, -0.7442479442000001, -0.1447418868], [-0.7326582242, 0.9092906381, -0.34150806…	57	5671	con_110	-3484.84	-104.647	-111.529	-56.5775	-49.2788	-343.471
[30, 8, 8, 8, 8, 8, 8, 8, 8, 7, 7, 7, 7, 7, 7, 6, 6, 6, 1, 6, 1, 6, 1, 6, 1, 6, 1, 6, 1, 1, 6, 1, 1, 6, 1, 1, 6, 1, 1, 6, 1, 1, 6, 1, 1, 6, 6, 6, 1, 6, 1, 6, 1, 6, 1, 6, 1]	5671_con_550	[[1.7136566013999999, 0.0623467588, 0.7180800972], [-2.7027032461, -3.5098249631, -0.8086332336000001], [-3.8019143691, -0.1829877288, -0.0559536008], [3.1510982566, -1.2444198163, 1.2453290654], [1.1622459165, -1.4173535703, 1.968960451], [2.6348848202, -2.8250264914, 2.5737712256], [2.537206859, 1.3181033961, 2.0514169229], [2.8066676379, 1.5172845538000002, -0.0452047765], [3.7715002684, 2.870…	[[0.7238370506, 0.0187228329, 0.6865042385], [0.2274841689, 0.0662060155, 0.0067673219000000005], [-0.1427503222, -0.0624154159, 0.14799157100000002], [-1.0302797072, -0.2952414263, 0.5419304284], [1.2165055348, -0.2552636103, -0.2954566335], [-0.288877759, 0.8619534615000001, -0.5933009925], [0.27937093960000003, 0.29184016, -1.1118152722], [0.024746259700000002, 0.2335715875, 1.3571139815], [-0…	57	5671	con_550	-3484.83	-104.643	-111.53	-59.4113	-50.3469	-343.165
[30, 8, 8, 8, 8, 8, 8, 8, 8, 7, 7, 7, 7, 7, 7, 6, 6, 6, 1, 6, 1, 6, 1, 6, 1, 6, 1, 6, 1, 1, 6, 1, 1, 6, 1, 1, 6, 1, 1, 6, 1, 1, 6, 1, 1, 6, 6, 6, 1, 6, 1, 6, 1, 6, 1, 6, 1]	5671_con_18	[[1.4447543354, 0.7194591703000001, -0.2009684494], [-2.7980022098, 0.224454343, -3.2857950567], [-3.6347387226, 0.6871307215, -0.3685368882], [3.0084604294, 1.4827004773999999, -1.1710736225], [3.2226971055, 0.1852703202, 0.4956206164], [4.9469434658, 1.0239199871, -0.4230834653], [1.1621206399, 2.4076489288, 0.8691655179000001], [-0.0825746213, 1.8977178032, -0.7682818928], [-0.8357242559, 3.13…	[[0.0949825272, 0.8921674469, 0.2377847861], [-0.3216513788, 0.0230799296, 0.1377861032], [0.0053530613, 0.3417346385, 0.0539522712], [0.4243419819, -0.6859395072000001, 0.8985951865], [0.3013730096, 0.8094922906, -1.0362829523000001], [-1.0497738295, -0.11317877330000001, 0.0266553588], [-0.991795881, -0.295833459, -0.7370038382], [0.3369884137, 0.36331407600000004, 1.3157270374], [0.7912980958,…	57	5671	con_18	-3484.83	-104.649	-111.538	-54.6553	-47.4465	-343.179
[30, 8, 8, 8, 8, 8, 8, 8, 8, 7, 7, 7, 7, 7, 7, 6, 6, 6, 1, 6, 1, 6, 1, 6, 1, 6, 1, 6, 1, 1, 6, 1, 1, 6, 1, 1, 6, 1, 1, 6, 1, 1, 6, 1, 1, 6, 6, 6, 1, 6, 1, 6, 1, 6, 1, 6, 1]	5671_con_471	[[1.5665514463, 0.8983904914, 0.5345039048], [-2.6727742984000002, -2.4526625405, 1.6765614602999999], [-4.4836106225, 0.0032447443, -0.3024143734], [0.657439847, 1.5501651897, 2.2184284865], [1.9242063912, 2.79770886, 1.0574970988], [1.0539884516, 3.5390283673000003, 2.8534185381], [3.3555335316, 0.4226082501, 1.3117474492], [3.0101596122, 0.5778958914, -0.7767556693000001], [4.9489145445, 0.084…	[[0.7595188093, 0.4260790387, 0.47250221330000003], [-0.10551526700000001, 0.1431798739, 0.0999874867], [0.2043248194, -0.029250431700000003, 0.0823602434], [0.6591919049, 1.0951023876, -0.43571990380000003], [-0.7170169499, -0.5124738936000001, 0.7613530765000001], [0.11437290160000001, -0.7703804447, -0.7154579440000001], [0.0190111698, 0.0066572767, -1.1926656681], [0.5884072361, -0.2325092921…	57	5671	con_471	-3484.83	-104.644	-111.53	-60.8678	-52.2563	-343.172
[30, 8, 8, 8, 8, 8, 8, 8, 8, 7, 7, 7, 7, 7, 7, 6, 6, 6, 1, 6, 1, 6, 1, 6, 1, 6, 1, 6, 1, 1, 6, 1, 1, 6, 1, 1, 6, 1, 1, 6, 1, 1, 6, 1, 1, 6, 6, 6, 1, 6, 1, 6, 1, 6, 1, 6, 1]	5671_con_50	[[1.7072815583, 0.7322621529000001, 0.7749013213], [-2.666387489, -3.7799120926, 0.5163769178000001], [-4.3963727853, -0.5950169218, 0.2733644722], [2.1252080529, 2.2455509601, 2.0202039495], [1.0214200351, 0.5462446254000001, 2.6552025586], [1.4859555418000001, 2.0872198489000002, 4.0440016592], [2.9597494656, 1.0971237509, -0.7261942934000001], [3.5660732888, 0.061536473, 1.0242899071], [4.9722…	[[0.7800992608, 0.1811085138, 0.5364253351], [-0.2229033679, 0.11928411900000001, 0.1335568747], [0.16563683640000001, 0.1249973718, -0.1516037079], [-0.6158958281, -0.8290465898, 0.5667513865], [0.5958286535, 1.2009435386, -0.0245651846], [0.032581746, -0.3768916148, -0.9903212056], [0.7771518427, -0.7004141756000001, 0.8914832747], [-0.1750925902, 0.545504599, -1.0482724447], [-0.9743210483, 0.…	57	5671	con_50	-3484.84	-104.649	-111.534	-65.2223	-55.6807	-343.298
[30, 8, 8, 8, 8, 8, 8, 8, 8, 7, 7, 7, 7, 7, 7, 6, 6, 6, 1, 6, 1, 6, 1, 6, 1, 6, 1, 6, 1, 1, 6, 1, 1, 6, 1, 1, 6, 1, 1, 6, 1, 1, 6, 1, 1, 6, 6, 6, 1, 6, 1, 6, 1, 6, 1, 6, 1]	5671_con_579	[[1.6063540657000002, 0.7836914343, 0.21211047730000002], [-2.4743618773, -1.1128810068, -0.4846402601], [-3.6199851971, -1.1196090564, 2.3708864791], [1.6001979791, -0.2835259364, 1.9135968079], [2.2206658971, 1.7470154998, 1.8561377958], [2.2966829074, 0.6623448157, 3.6852756821], [3.5458203891, 0.582908135, -0.2710298996], [2.2606730718, 1.9771907831000002, -1.223706439], [4.3106861821999995, …	[[0.8886535842000001, 0.2163761656, 0.3582734332], [0.0503413537, -0.24607426470000002, -0.063734329], [-0.1687760442, -0.14839577480000002, -0.1957996226], [0.4048035748, 1.2161594138, 0.3963235532], [-0.2940630905, -1.1232545451, 0.24355646], [-0.2472748378, 0.0626807955, -1.0475368952], [-0.5302130907, 0.886360816, -0.6808688137000001], [1.018456556, -0.7771365639000001, 0.3004753765], [-0.793…	57	5671	con_579	-3484.83	-104.643	-111.528	-60.8778	-51.7721	-343.086
[30, 8, 8, 8, 8, 8, 8, 8, 8, 7, 7, 7, 7, 7, 7, 6, 6, 6, 1, 6, 1, 6, 1, 6, 1, 6, 1, 6, 1, 1, 6, 1, 1, 6, 1, 1, 6, 1, 1, 6, 1, 1, 6, 1, 1, 6, 6, 6, 1, 6, 1, 6, 1, 6, 1, 6, 1]	5671_con_470	[[1.3708061703, 0.3434403122, 0.8010439776], [-3.419027377, -3.0845595188, -0.582729876], [-3.4620237039, -0.1758185167, -0.0950160852], [0.3432424491, -1.0450232046, 1.8609905], [1.4384004974, 0.5079662035, 2.8072335798], [0.3431282644, -0.8909488630000001, 3.9802133347], [2.7950082380000003, 1.6207371825, 0.2357433229], [3.2416575119, -0.32971754210000004, 0.9371763771], [4.8202934345, 1.031595…	[[0.6292975556, -0.15327045220000002, 0.7358571528000001], [0.2811648598, -0.0575032861, 0.0030816301], [-0.1564818197, 0.0681070346, 0.1677935119], [0.4373113348, 0.7682091402, 0.9228248080000001], [-0.6833391038000001, -0.9017906718, -0.33269811590000004], [0.2970293365, 0.3837100793, -0.9851254771000001], [0.6610608235000001, -1.0524526692, 0.3286987851], [-0.0044070776, 1.1687946743, -0.37741…	57	5671	con_470	-3484.83	-104.644	-111.532	-63.006	-51.914	-343.265
[30, 8, 8, 8, 8, 8, 8, 8, 8, 7, 7, 7, 7, 7, 7, 6, 6, 6, 1, 6, 1, 6, 1, 6, 1, 6, 1, 6, 1, 1, 6, 1, 1, 6, 1, 1, 6, 1, 1, 6, 1, 1, 6, 1, 1, 6, 6, 6, 1, 6, 1, 6, 1, 6, 1, 6, 1]	5671_con_90	[[1.6421802950000002, 0.8520700197000001, 0.10991452480000001], [-2.0217295644, -0.4976764695, -2.9947642058], [-3.7119132338, 0.9894944357000001, -0.8210071480000001], [1.4041617, 2.8508335621, 0.1308769004], [0.6758665551, 1.6620939623000002, -1.4690429601], [0.3946170983, 3.7682443286, -1.5050139808], [3.518929505, 1.1266469312, -0.5269264651000001], [3.0386096511, 0.6469430465, 1.4845010666],…	[[0.5739425926, 0.6045201582, -0.3421085126], [-0.0637933671, 0.2717778388, -0.17583284270000002], [-0.24600656170000001, -0.1798250744, -0.0142179223], [-0.47250175980000003, -0.43731252610000004, -0.9586578107], [0.2395209399, 1.0166559621, 0.7824595282], [0.3636683545, -0.8750832048, 0.4920845099], [-0.0173992143, -0.2580519605, 1.2199153212], [0.6504609618, 0.26322754400000004, -1.1246434701]…	57	5671	con_90	-3484.84	-104.648	-111.532	-56.6549	-51.3274	-343.318
[30, 8, 8, 8, 8, 8, 8, 8, 8, 7, 7, 7, 7, 7, 7, 6, 6, 6, 1, 6, 1, 6, 1, 6, 1, 6, 1, 6, 1, 1, 6, 1, 1, 6, 1, 1, 6, 1, 1, 6, 1, 1, 6, 1, 1, 6, 6, 6, 1, 6, 1, 6, 1, 6, 1, 6, 1]	5671_con_10	[[1.4035722985999999, 0.6390502162, -0.0468940269], [-2.5861829404, -0.2649996221, -2.9318518832000002], [-3.7583130467, 0.6397842362, -0.2502750865], [3.1342573687, 0.0248245656, 0.7264255863], [3.0418999288, 1.2483812101, -1.0059614234], [4.9295080944, 0.6949533169000001, -0.19441258560000002], [1.1837921751, 2.416149855, 0.8855436824], [-0.0117819503, 1.8702320983, -0.776658433], [-0.753000845…	[[0.1144687523, 0.9489630034000001, 0.11399246800000001], [-0.3040428791, -0.0633263383, -0.0307659674], [-0.0277111217, 0.3307083682, -0.0794334994], [0.4151441132, 0.7329421637, -1.0616420002], [0.3251808067, -0.6779992127000001, 0.9286027585000001], [-1.0508749782, -0.0378200441, 0.0058891296], [-0.974740267, -0.2832374394, -0.7607909650000001], [0.36858573440000003, 0.45179403960000003, 1.307…	57	5671	con_10	-3484.84	-104.65	-111.534	-51.9422	-45.934	-343.258
[30, 8, 8, 8, 8, 8, 8, 8, 8, 7, 7, 7, 7, 7, 7, 6, 6, 6, 1, 6, 1, 6, 1, 6, 1, 6, 1, 6, 1, 1, 6, 1, 1, 6, 1, 1, 6, 1, 1, 6, 1, 1, 6, 1, 1, 6, 6, 6, 1, 6, 1, 6, 1, 6, 1, 6, 1]	5671_con_13	[[1.859394675, 1.0264521376, 0.0786773161], [-2.6568489314, -0.3737829555, -2.7776075196], [-4.7004562486, -1.2919551824, -0.5676637482], [2.2977773518999998, 2.9568538267, 0.3608971807], [1.2821425776, 2.2792855592, -1.3767814323], [1.7656875987, 4.3388285513, -1.1672451676], [2.9927834864, 0.1221532513, 1.4402404653], [3.7442243993, 0.6889676318, -0.4620891286], [5.0229080307, -0.268651843, 0.9…	[[0.7534946959000001, 0.4498250616, -0.1992143302], [-0.0530006197, -0.19665640410000002, -0.1676688564], [0.1951485266, 0.08748029160000001, -0.1634869776], [-0.555961553, -0.1315208914, -1.0342803969], [0.5566696176, 0.7867095281, 0.933951924], [0.0009052822, -0.9823021054000001, 0.399245542], [0.8526350746, 0.14582453780000001, -1.0775981891], [-0.2571131193, -0.40010087510000003, 1.0902151355…	57	5671	con_13	-3484.83	-104.649	-111.535	-63.6725	-54.9806	-343.292
[30, 8, 8, 8, 8, 8, 8, 8, 8, 7, 7, 7, 7, 7, 7, 6, 6, 6, 1, 6, 1, 6, 1, 6, 1, 6, 1, 6, 1, 1, 6, 1, 1, 6, 1, 1, 6, 1, 1, 6, 1, 1, 6, 1, 1, 6, 6, 6, 1, 6, 1, 6, 1, 6, 1, 6, 1]	5671_con_317	[[1.6909555188, 0.7960920227, 0.1917604617], [-3.1526220933999998, -2.5200293659, -2.7870736239], [-3.4687631445, -1.6086437403, 0.1617233813], [3.3035142614, 1.1709266858, -0.9393009177], [1.5721659085000002, 2.3999844753, -0.9912137498], [3.252274396, 2.8832134595000003, -2.2010748663], [2.3826151047, -0.5309249355, 1.5173150492], [2.6852561033, 1.5568212468, 1.7438280480000001], [3.4756925447,…	[[0.8300223207, 0.43613722250000003, 0.1879994768], [-0.231560601, 0.06326776370000001, 0.1927296197], [0.0339882597, -0.3118580805, 0.1157282131], [-0.8478412954000001, 0.8224124464, -0.20159551750000002], [1.2072679534, -0.5375586691, -0.2877629666], [-0.4681813447, -0.6599877995, 0.6971072806], [0.31334668450000003, 1.1626755078, 0.5263997134], [-0.042315057, -1.2371779363, 0.0582365192], [-0.…	57	5671	con_317	-3484.84	-104.645	-111.53	-60.2013	-51.3541	-343.318
[30, 8, 8, 8, 8, 8, 8, 8, 8, 7, 7, 7, 7, 7, 7, 6, 6, 6, 1, 6, 1, 6, 1, 6, 1, 6, 1, 6, 1, 1, 6, 1, 1, 6, 1, 1, 6, 1, 1, 6, 1, 1, 6, 1, 1, 6, 6, 6, 1, 6, 1, 6, 1, 6, 1, 6, 1]	5671_con_363	[[1.3416027384, 0.46398935700000005, 0.8135606285], [-3.402323275, -2.4637955922, -0.2385069974], [-3.3667915718, 0.1095779971, 1.0710719163], [2.1353742925, -1.2155876156, 1.6038467094], [0.1311590131, -0.6422582318, 1.9951372454], [0.8128256089, -2.5668191575, 2.582544349], [2.3893591547, 1.5516373476, 2.125564754], [2.9899462411, 1.2901293549, 0.10582429980000001], [4.203540309, 2.4227331962, …	[[0.5570128872, -0.22800221510000002, 0.6237147590000001], [0.2068461601, -0.1872719346, 0.10201235410000001], [-0.0691365201, -0.1403489336, 0.2387070805], [-1.1721368361, 0.0347578635, 0.2789181817], [1.0625169491, -0.7612331195, -0.20219696750000002], [0.1739769185, 0.9207048467000001, -0.468514702], [0.5377386048, 0.006063255500000001, -1.0781205048], [-0.0587390137, 0.4029116834, 1.304285274…	57	5671	con_363	-3484.84	-104.645	-111.531	-56.6173	-49.6825	-343.318
[30, 8, 8, 8, 8, 8, 8, 8, 8, 7, 7, 7, 7, 7, 7, 6, 6, 6, 1, 6, 1, 6, 1, 6, 1, 6, 1, 6, 1, 1, 6, 1, 1, 6, 1, 1, 6, 1, 1, 6, 1, 1, 6, 1, 1, 6, 6, 6, 1, 6, 1, 6, 1, 6, 1, 6, 1]	5671_con_4	[[1.6879934187, 0.2607026888, 0.6110090452], [-1.5060652679, -3.5123193972999998, -2.3507942024], [-2.9008806455, -1.8814580099, 0.5290970018], [1.4834318982, -1.7119180303000001, 1.013203286], [2.5157328276, -0.3895632994, 2.3139901985], [2.434853415, -2.4704056333, 2.7565065555], [2.609136252, 2.0029871878, 0.3580031844], [3.5088705372, 0.1675633776, -0.2120312006], [4.5759051331, 1.9925706344,…	[[0.9753857234000001, -0.3632389535, 0.1508964341], [0.17901872500000002, -0.0599851089, 0.20864003650000001], [-0.14959563850000002, 0.08838097410000001, -0.2469766327], [0.6692477718000001, 0.4574325401, 1.0384225434], [-0.5003098497, -0.8801268619, -0.5867467547], [-0.2696055446, 0.8307312446, -0.6208963255000001], [0.8639981255, -0.8661700546000001, -0.5075063233], [-0.351488505, 1.1545688896…	57	5671	con_4	-3484.84	-104.65	-111.536	-62.7858	-55.3888	-343.431
[30, 8, 8, 8, 8, 8, 8, 8, 8, 7, 7, 7, 7, 7, 7, 6, 6, 6, 1, 6, 1, 6, 1, 6, 1, 6, 1, 6, 1, 1, 6, 1, 1, 6, 1, 1, 6, 1, 1, 6, 1, 1, 6, 1, 1, 6, 6, 6, 1, 6, 1, 6, 1, 6, 1, 6, 1]	5671_con_505	[[1.5233512168, 0.8296900133, 0.3515274771], [-3.0095579007, -2.4592785765, 1.2650558014], [-3.7377885204, 0.7905306237, 0.9999462871], [2.1322326538, -0.1700836685, 2.000598138], [0.1710038949, 0.6267109376000001, 1.8599915733999999], [0.7536856903, -0.4421556036, 3.6022966419999998], [3.2890578819, 1.0943633127, -0.5032779953000001], [2.5571721637, 2.3940242028, 1.0075264575], [4.5036880596, 2.…	[[0.45839917480000003, 0.3637054093, 0.7755137594], [-0.047822859, 0.2999625714, 0.039921338800000004], [0.0035970536, -0.1520706971, 0.3510805732], [-1.1243090551, 0.3448808695, 0.1486578791], [0.9593435760000001, -0.7053894402, 0.3603021906], [0.2205584438, 0.3835750845, -0.9817991808000001], [-0.0860317096, 1.013495667, 0.8686191023000001], [0.6209020297, -0.6597152438, -0.8716072129], [-0.927…	57	5671	con_505	-3484.83	-104.644	-111.53	-58.7357	-51.1497	-343.125
[30, 8, 8, 8, 8, 8, 8, 8, 8, 7, 7, 7, 7, 7, 7, 6, 6, 6, 1, 6, 1, 6, 1, 6, 1, 6, 1, 6, 1, 1, 6, 1, 1, 6, 1, 1, 6, 1, 1, 6, 1, 1, 6, 1, 1, 6, 6, 6, 1, 6, 1, 6, 1, 6, 1, 6, 1]	5671_con_150	[[1.6903710874, 0.9269755638, 0.43776611860000003], [-2.7097911105, -2.2438624842, 1.0401147069], [-4.678309017, 0.0295262115, 0.0340038588], [2.3060870063, 2.6876047096, 1.1783573704], [1.3445642798000002, 1.2367445845, 2.3937390115], [2.0446374569, 3.0476568427, 3.2597387717], [3.5907442542, 0.2988750424, 0.5832325347], [2.7169881912, 0.9117326490000001, -1.2519659956], [4.754152053, 0.30722985…	[[0.8719062155, 0.33847262, 0.34827566530000004], [-0.2202768578, -0.13152492300000002, -0.16538206800000002], [0.21314930440000002, -0.19232920550000002, 0.0240704321], [-0.4916524386, -0.6417011594, 0.8456696946000001], [0.578313827, 1.1419112304, -0.4307269631], [-0.1471207247, -0.5923189663, -0.8580360768], [-0.2769418789, 0.2979274571, -1.110007868], [0.8745734558, -0.49702635440000004, 0.92…	57	5671	con_150	-3484.84	-104.647	-111.532	-61.9381	-53.1248	-343.292
[30, 8, 8, 8, 8, 8, 8, 8, 8, 7, 7, 7, 7, 7, 7, 6, 6, 6, 1, 6, 1, 6, 1, 6, 1, 6, 1, 6, 1, 1, 6, 1, 1, 6, 1, 1, 6, 1, 1, 6, 1, 1, 6, 1, 1, 6, 6, 6, 1, 6, 1, 6, 1, 6, 1, 6, 1]	5671_con_379	[[1.2603830037, -0.053543767400000004, 0.9166540790000001], [-2.7485304139, -3.2295821862, -2.2536938574], [-3.0320665527, 0.3979480446, -1.7663354106], [-0.6832197050000001, -0.6771300478000001, 1.1796226], [0.4080436154, 0.279206085, 2.7230428342], [-1.7074124734, 0.074137769, 2.8803280763], [3.1178394988, 0.42127751020000004, 1.4049320959], [2.3117904542, -1.4968205104, 1.8230920746], [4.26351…	[[-0.052186443400000004, -0.34049211020000003, 0.9263647506], [-0.1766198974, 0.10087296820000001, 0.2121198027], [0.0691378451, -0.1752882507, 0.16774234030000001], [0.1952963824, 0.7614615407, 0.9500853031000001], [-0.8330706789000001, -0.3821530929, -0.7790501579], [0.8988948319000001, -0.1559101474, -0.5936496782], [-0.089302563, -1.2445859827, 0.44179479930000004], [0.6499483998000001, 1.059…	57	5671	con_379	-3484.82	-104.645	-111.531	-59.529	-50.3109	-342.999
[30, 8, 8, 8, 8, 8, 8, 8, 8, 7, 7, 7, 7, 7, 7, 6, 6, 6, 1, 6, 1, 6, 1, 6, 1, 6, 1, 6, 1, 1, 6, 1, 1, 6, 1, 1, 6, 1, 1, 6, 1, 1, 6, 1, 1, 6, 6, 6, 1, 6, 1, 6, 1, 6, 1, 6, 1]	5671_con_298	[[1.6701404963000002, 0.9853957824, -0.12347524800000001], [-3.4811365343, 2.6069387346, 0.2498421404], [-3.380994413, -0.2185471249, -0.6004764633], [0.7144474219, 2.4842996999, -1.0628151248], [2.6900099689, 1.8990734542, -1.5734274485], [1.7634663907, 3.5203954395, -2.5943948516], [2.7184897149, 2.0165889995, 1.2367679838], [3.1316698495, -0.0113583359, 0.7645746662], [4.3160655258, 1.00230691…	[[0.6402719207, 0.6109401054, -0.014560002800000001], [-0.2428674738, -0.058679746000000005, 0.1549145412], [-0.0882370185, -0.15545069150000002, -0.1999230481], [1.2150946217, -0.08459992150000001, -0.6544872746], [-1.0549528709, 0.4651619287, 0.1189496765], [-0.024553754400000002, -0.7846908245, 0.7075292662], [0.39757401880000004, -1.1114658865, -0.0885869497], [0.0218729121, 1.2333296885, 0.5…	57	5671	con_298	-3484.83	-104.646	-111.529	-57.7576	-51.7345	-343.258
[30, 8, 8, 8, 8, 8, 8, 8, 8, 7, 7, 7, 7, 7, 7, 6, 6, 6, 1, 6, 1, 6, 1, 6, 1, 6, 1, 6, 1, 1, 6, 1, 1, 6, 1, 1, 6, 1, 1, 6, 1, 1, 6, 1, 1, 6, 6, 6, 1, 6, 1, 6, 1, 6, 1, 6, 1]	5671_con_115	[[1.6302564088, 0.7701288754000001, 0.2852409808], [-3.2232279759, -1.0003995887, -2.5564362618], [-3.2761512945, -2.0492752061, 0.9801061223], [2.4448999637, -0.3580657559, 1.7210036631999999], [2.6764518632, 1.7518322152999999, 1.6752809746000001], [3.6128968930000003, 0.6117004784, 3.2089011618], [3.1919596973, 0.9669300113, -0.9560518815000001], [1.4674765441, 2.198723388, -1.0863517762], [3.…	[[0.8705356237, 0.4507069047, 0.0182992355], [-0.1865206386, -0.2327565576, 0.1260473112], [0.0178530259, 0.1961264373, -0.1315562488], [0.34609464440000004, 1.2733208157, 0.3657971782], [-0.0023434594, -1.172059914, 0.2035804817], [-0.6144778511, 0.0711413971, -0.8446867984], [-0.8637549194, 0.7854409823, -0.2656109951], [1.217863006, -0.6181742356000001, -0.2560323939], [-0.42490546690000003, -…	57	5671	con_115	-3484.84	-104.647	-111.532	-65.9591	-54.5733	-343.298
[30, 8, 8, 8, 8, 8, 8, 8, 8, 7, 7, 7, 7, 7, 7, 6, 6, 6, 1, 6, 1, 6, 1, 6, 1, 6, 1, 6, 1, 1, 6, 1, 1, 6, 1, 1, 6, 1, 1, 6, 1, 1, 6, 1, 1, 6, 6, 6, 1, 6, 1, 6, 1, 6, 1, 6, 1]	5671_con_552	[[1.5192714402, 0.280491139, 0.5854389168], [-2.9761338493, -1.1550068329, -2.8766930343], [-3.7445642483, 1.376889846, -1.1981911887], [3.2331846972, -0.7615694281000001, 0.42785622910000004], [1.6749836343000002, -1.341518924, 1.7471583228], [3.4459615585, -2.5118772694000002, 1.6186124098999999], [2.5147525946, 1.6341615602, 1.6788075721], [2.0494572953, 1.9336594760999999, -0.3711094492], [3.…	[[0.896139291, 0.1579209181, 0.29116245100000004], [-0.1422690356, -0.1943774244, 0.10477396060000001], [-0.3142317925, -0.1876843635, -0.0289968387], [-0.7242497445, -0.5503077728, 0.8399621775], [1.0885927806, -0.0194224143, -0.7416866377], [-0.5634097878000001, 0.8102214656000001, -0.3235778647], [-0.1361314177, 0.40284107500000005, -1.1623742852], [0.398337828, 0.1744252273, 1.2864737828], [-…	57	5671	con_552	-3484.83	-104.643	-111.527	-58.7981	-49.106	-343.212
[30, 8, 8, 8, 8, 8, 8, 8, 8, 7, 7, 7, 7, 7, 7, 6, 6, 6, 1, 6, 1, 6, 1, 6, 1, 6, 1, 6, 1, 1, 6, 1, 1, 6, 1, 1, 6, 1, 1, 6, 1, 1, 6, 1, 1, 6, 6, 6, 1, 6, 1, 6, 1, 6, 1, 6, 1]	5671_con_313	[[1.8057489238, 0.18802072900000003, 0.5373508371], [-2.8232710951, -2.2376071576, -1.9942210606000002], [-3.609743188, 0.6553310219, -1.2885182091], [3.5848709031, -0.7392657196, 0.4539886521], [1.9898807227000002, -1.4594796502, 1.6569052834], [3.8596640009, -2.4705049436, 1.66093491], [2.6346208214, 1.4910827864, 1.8200565734], [2.2760672261, 1.9621183494, -0.21799717100000002], [3.1681041779,…	[[0.8492606799, 0.1836036278, 0.4603170748], [-0.1917066477, -0.0448968794, 0.1865078657], [-0.30370781900000005, -0.1874423863, -0.0060125442], [-0.7257911966, -0.5723355928, 0.7317490658], [1.2073683457, 0.1012509651, -0.6319002158], [-0.6132117906, 0.7778311515, -0.3775926492], [-0.09482767900000001, 0.511423142, -1.1209292133], [0.2771618737, 0.086857426, 1.3052643429], [-0.42735347630000003,…	57	5671	con_313	-3484.84	-104.645	-111.529	-57.8811	-51.6548	-343.338
[30, 8, 8, 8, 8, 8, 8, 8, 8, 7, 7, 7, 7, 7, 7, 6, 6, 6, 1, 6, 1, 6, 1, 6, 1, 6, 1, 6, 1, 1, 6, 1, 1, 6, 1, 1, 6, 1, 1, 6, 1, 1, 6, 1, 1, 6, 6, 6, 1, 6, 1, 6, 1, 6, 1, 6, 1]	5671_con_438	[[1.5239495975000001, 0.2881908845, 0.7287557703], [-2.5866371672, -2.9598287405, -1.2606935513], [-3.7384396297, 0.4406305655, -1.3936827997], [1.3174469594, -1.2206783879, 2.0363787431], [2.3623560384, 0.5623374797, 2.5206103648], [2.3491084069, -1.0659856568, 3.889336822], [2.401364898, 1.7130844451, -0.3541124747], [3.3598012418, -0.1349761922, 0.062387442800000005], [4.3661776176, 1.35116102…	[[0.9763441133, -0.1636511084, 0.2970138832], [-0.0269492183, 0.09557701910000001, -0.28847404660000003], [-0.08726861620000001, -0.0534024528, 0.22679230820000001], [0.674950138, 0.8763148777, 0.623034889], [-0.45176376170000004, -1.1233968549, -0.0763661327], [-0.29989830240000004, 0.4399564052, -0.9207074019], [0.8961384263000001, -1.0017869068, -0.0281570726], [-0.3934999121, 1.0800037243, -0…	57	5671	con_438	-3484.84	-104.644	-111.53	-59.9804	-49.1893	-343.298
[30, 8, 8, 8, 8, 8, 8, 8, 8, 7, 7, 7, 7, 7, 7, 6, 6, 6, 1, 6, 1, 6, 1, 6, 1, 6, 1, 6, 1, 1, 6, 1, 1, 6, 1, 1, 6, 1, 1, 6, 1, 1, 6, 1, 1, 6, 6, 6, 1, 6, 1, 6, 1, 6, 1, 6, 1]	5671_con_106	[[1.6742040208, 0.873429455, 0.0221866439], [-3.044806715, -0.7451506326, -1.9438476433], [-3.669173455, 2.0449861763, -0.7754755756], [2.6689819304, 0.0876686329, 1.5651031747], [2.4510391068, 2.1854292289, 1.3238562484], [3.5272028763, 1.4126637685, 2.9891529263], [1.2388210505, 2.1324082994, -1.4735311626], [3.1592375232, 1.2582588123, -1.2384489092], [2.8030002258, 2.6304728171000002, -2.8248…	[[0.7038484082, 0.6610548584, -0.022938176600000002], [-0.2498012129, -0.1611249646, 0.18081728600000002], [-0.2945242769, -0.17760036340000002, -0.10628846730000001], [0.0678830666, 1.3470385174000001, 0.2550526182], [0.20812806080000001, -1.1154691643, 0.3276008449], [-0.5693828073, -0.1284068462, -0.8647854407000001], [1.3178007225, -0.3637565834, -0.2041022109], [-0.9979129925, 0.588889953500…	57	5671	con_106	-3484.84	-104.648	-111.53	-58.9912	-52.6288	-343.391
[30, 8, 8, 8, 8, 8, 8, 8, 8, 7, 7, 7, 7, 7, 7, 6, 6, 6, 1, 6, 1, 6, 1, 6, 1, 6, 1, 6, 1, 1, 6, 1, 1, 6, 1, 1, 6, 1, 1, 6, 1, 1, 6, 1, 1, 6, 6, 6, 1, 6, 1, 6, 1, 6, 1, 6, 1]	5671_con_524	[[0.8121079804, -0.2004162126, 0.7353426266], [-2.3705455615, -0.8517751068, -3.0990426385], [-2.500465496, 2.4351130803, -1.4318523337], [0.5127460294, -1.5126935039, 2.1999416581], [-1.0992710831, -0.8766161748, 0.9685049126], [-1.4680681368, -2.1581598934, 2.6206614929], [2.7012138597, 0.40466098640000003, 0.7351790477], [1.3496592565, 1.036394193, -0.7795944302000001], [3.4086136692, 1.538511…	[[-0.0333004168, 0.0661890522, -0.0684911676], [-0.0292371386, 0.2846030053, -0.1680042564], [-0.0543515849, -0.1990317168, 0.1119060515], [-1.2298078009, 0.1132091031, -0.4846165998], [0.6780215309000001, -0.45476526030000003, 0.9135378948], [0.6278552414, 0.5622673920000001, -0.6000159588], [-0.46887934330000003, 0.5886503473, -1.1057418469], [1.0199375165, -0.3056722214, 0.6566425265], [-0.804…	57	5671	con_524	-3484.83	-104.644	-111.531	-56.3498	-47.9628	-342.966
[30, 8, 8, 8, 8, 8, 8, 8, 8, 7, 7, 7, 7, 7, 7, 6, 6, 6, 1, 6, 1, 6, 1, 6, 1, 6, 1, 6, 1, 1, 6, 1, 1, 6, 1, 1, 6, 1, 1, 6, 1, 1, 6, 1, 1, 6, 6, 6, 1, 6, 1, 6, 1, 6, 1, 6, 1]	5671_con_33	[[1.6786842423000001, 0.9803854684000001, 0.0589658429], [-3.3155871120000002, -1.294510799, -0.7521335049000001], [-3.3645809923, 1.6153572084, -0.9376431751000001], [2.9060046752, 1.3733805818, -1.4770935085999999], [0.9551258476000001, 2.2031239804, -1.3565526748], [2.2081049925, 2.6760737666, -3.0079054839], [2.9785504209, 0.25076560670000003, 1.3768060135], [2.6487974791999997, 2.3356091242,…	[[0.650130717, 0.6859363993, -0.0917185675], [-0.1238304404, -0.1371437618, -0.1824592551], [-0.1965446694, 0.0730505944, 0.1201337663], [-1.0239297087, 0.5704421482, -0.1548444122], [1.2252401442, -0.35283457030000004, -0.4426714122], [-0.1501296218, -0.5336273355, 0.8996950021000001], [0.0787924092, 1.3497844393, 0.1973872009], [0.3155658471, -1.1331490093, 0.2646461261], [-0.7427959387, -0.168…	57	5671	con_33	-3484.84	-104.649	-111.531	-58.9286	-53.1439	-343.338
[30, 8, 8, 8, 8, 8, 8, 8, 8, 7, 7, 7, 7, 7, 7, 6, 6, 6, 1, 6, 1, 6, 1, 6, 1, 6, 1, 6, 1, 1, 6, 1, 1, 6, 1, 1, 6, 1, 1, 6, 1, 1, 6, 1, 1, 6, 6, 6, 1, 6, 1, 6, 1, 6, 1, 6, 1]	5671_con_544	[[1.7248688452, 1.0075674198, -0.0151024947], [-3.9451083604, -1.5625026929999999, -2.4876239851], [-3.9462212314, 1.6602465704, -0.7801661677], [3.0467252382, 1.4685910424, -1.4433709832], [1.0795209072, 2.2674643196, -1.4341196745], [2.4563563272, 2.8586706659, -2.9425112234], [2.9085131963, 0.19363728700000002, 1.3633697536], [2.633231309, 2.2919562355, 1.2062775637], [3.9319166606, 1.49777432…	[[0.6946149737, 0.6850764504, -0.0285251987], [0.041873884800000004, -0.0284119346, 0.253825228], [0.0386967551, -0.2446768833, 0.032716593], [-1.0200479948, 0.5617163769, -0.195895217], [1.2694247372, -0.3168382052, -0.3535890124], [-0.21847961, -0.5975762461, 0.8488714546], [0.0763021519, 1.3453782494, 0.2856019079], [0.2410810105, -1.134299981, 0.23570178490000002], [-0.6840075349, -0.12169625…	57	5671	con_544	-3484.83	-104.644	-111.53	-65.9288	-54.8533	-343.046
[30, 8, 8, 8, 8, 8, 8, 8, 8, 7, 7, 7, 7, 7, 7, 6, 6, 6, 1, 6, 1, 6, 1, 6, 1, 6, 1, 6, 1, 1, 6, 1, 1, 6, 1, 1, 6, 1, 1, 6, 1, 1, 6, 1, 1, 6, 6, 6, 1, 6, 1, 6, 1, 6, 1, 6, 1]	5671_con_16	[[1.3413098058, 0.8840898292, 0.1525833965], [-2.8599272843, -0.5532262569, -2.3097996492], [-3.6829537862, 2.0692442969, -0.9316794920000001], [2.4486887465000002, 2.5088251832, 0.4766738855], [2.8997989598, 0.627489843, 1.3510982423], [4.1882823141, 2.2860843007, 1.6816274329], [2.2289952152, 0.5203031572, -1.6236153229], [0.28350589130000003, 1.3497791348, -1.4934487656], [0.8434511091, 0.2484…	[[0.5131701132, 0.1852998981, -0.7446554011000001], [0.15914837980000002, 0.0888217962, -0.29773504440000004], [-0.19082424050000002, -0.2129369154, -0.2027288344], [0.495176168, -0.9108372662, 0.6130934292], [0.0715910178, 1.3065636198, -0.3293055842], [-0.8787578793, -0.3922624543, -0.4312791473], [-1.2465462523, 0.2091783264, -0.10003075560000001], [1.0111497298, -0.8888893694000001, -0.393225…	57	5671	con_16	-3484.83	-104.649	-111.538	-54.8192	-47.4537	-343.179
[30, 8, 8, 8, 8, 8, 8, 8, 8, 7, 7, 7, 7, 7, 7, 6, 6, 6, 1, 6, 1, 6, 1, 6, 1, 6, 1, 6, 1, 1, 6, 1, 1, 6, 1, 1, 6, 1, 1, 6, 1, 1, 6, 1, 1, 6, 6, 6, 1, 6, 1, 6, 1, 6, 1, 6, 1]	5671_con_197	[[1.5001879276999999, 0.9230420509, 0.09285121860000001], [-2.6289310613, -2.0956635333, -2.1035813171], [-4.1657751964, 0.898905766, -0.8612417714], [2.0217897541, 2.8484703894, 0.3469670627], [1.0166704894, 2.1820482756, -1.4000536557], [1.6185393243, 4.2143692307, -1.2345189175], [3.4064931409, 0.5894887583, -0.44867213510000004], [2.6535760467, 0.1089833728, 1.4771780377], [4.6996015364, -0.2…	[[0.8759817823, 0.5410552058, -0.1573687356], [0.0223966482, 0.052584481200000005, -0.20530552840000002], [-0.047489566600000005, -0.1693114209, 0.223556091], [-0.5343744349, -0.1444602203, -1.0321933094], [0.5796869652000001, 0.7835111439, 0.9249807664], [-0.0776499831, -0.9569240027, 0.4363611211], [-0.20521362, -0.3368639235, 1.1100875485], [0.8199734852, 0.1039345115, -1.0905847009], [-0.9523…	57	5671	con_197	-3484.84	-104.646	-111.531	-61.0477	-51.0361	-343.298
[30, 8, 8, 8, 8, 8, 8, 8, 8, 7, 7, 7, 7, 7, 7, 6, 6, 6, 1, 6, 1, 6, 1, 6, 1, 6, 1, 6, 1, 1, 6, 1, 1, 6, 1, 1, 6, 1, 1, 6, 1, 1, 6, 1, 1, 6, 6, 6, 1, 6, 1, 6, 1, 6, 1, 6, 1]	5671_con_296	[[1.5703372797, 0.6584093554, 0.7379796314], [-2.9335335125, -3.0466374219, 1.5498187109], [-3.7161910088, -0.3418303364, -0.6799086102], [0.7019021771, 0.6066537790000001, 2.5643213593], [1.7909358042, 2.2937125696000003, 1.8738311376999999], [0.9320037231, 2.3044671432, 3.8215238235], [3.4345832992, 0.1312356941, 1.261000582], [2.9561251688, 0.942322525, -0.6412328626], [4.9720811798, 0.4539034…	[[0.7336774993, 0.314442685, 0.5711548802], [0.2302012156, 0.0634515348, -0.0057947087], [-0.1736507975, 0.0727193144, 0.1110135664], [0.5185502814, 1.2430667944, -0.056561471], [-0.6398460109, -0.8023038689, 0.5478589534], [0.1587801744, -0.47239685540000004, -0.9327624001], [-0.0482666595, 0.417590181, -1.1131863872], [0.6793448876, -0.5506340208, 1.0478084846], [-1.0140865835, 0.0189140884, 0.…	57	5671	con_296	-3484.83	-104.646	-111.531	-62.1847	-52.4	-343.205
[30, 8, 8, 8, 8, 8, 8, 8, 8, 7, 7, 7, 7, 7, 7, 6, 6, 6, 1, 6, 1, 6, 1, 6, 1, 6, 1, 6, 1, 1, 6, 1, 1, 6, 1, 1, 6, 1, 1, 6, 1, 1, 6, 1, 1, 6, 6, 6, 1, 6, 1, 6, 1, 6, 1, 6, 1]	5671_con_469	[[1.7240858472, 0.8449457857, 0.0532388522], [-0.7351530780000001, -2.6928610607, 2.2296250743], [-2.8280210171, -0.5924310358, 2.9008960957000003], [2.231003626, 1.7001122059, -1.6742268542], [3.6579354502, 0.7374313603, -0.4314207967], [4.2761023052, 1.649450484, -2.2521682128], [2.1384505657, 2.3003017025, 1.3587750052], [1.8254019885, 0.2885495175, 1.96058993], [2.284278919, 1.770839580900000…	[[0.7537921806, 0.32534163180000003, 0.34458449080000003], [-0.23795425280000002, -0.0832715058, 0.1793652356], [-0.2839027087, -0.10208908230000001, -0.053619916600000005], [1.1869128205, -0.5187433312, 0.4418274951], [-0.6201653899, 0.5652035013, -0.8238146158], [-0.7488680078000001, -0.26881285850000003, 0.6960029109], [-0.1320937981, -1.0372045341, 0.5636125738000001], [0.21072859430000002, 1…	57	5671	con_469	-3484.83	-104.644	-111.53	-56.994	-51.0608	-343.265
[30, 8, 8, 8, 8, 8, 8, 8, 8, 7, 7, 7, 7, 7, 7, 6, 6, 6, 1, 6, 1, 6, 1, 6, 1, 6, 1, 6, 1, 1, 6, 1, 1, 6, 1, 1, 6, 1, 1, 6, 1, 1, 6, 1, 1, 6, 6, 6, 1, 6, 1, 6, 1, 6, 1, 6, 1]	5671_con_122	[[1.5957859908, 0.6609193781, 0.1077978645], [-2.6264536401000003, 0.2196488145, -2.9726136523], [-3.6035280288, -0.8183843922, -0.1922071038], [2.6872198518, 1.7085452536, 1.4360500144000001], [3.0659824706, -0.3331223034, 1.0058419858], [4.3142476343, 0.7111035328, 2.3762054027], [0.5319962526, 2.1545430638, -0.7097700229], [2.5218440157, 1.7159031786, -1.3066479775], [1.5075423335, 3.39232127,…	[[0.612718212, 0.8018589376, -0.011216155700000001], [-0.28191047080000003, -0.0095072252, 0.22268537400000002], [-0.0068939959, 0.22670620100000002, 0.0821395353], [0.4376156386, -1.1456014944, -0.0781395649], [0.0228061181, 1.1456608212, 0.55787818], [-0.8282269976000001, -0.0059240645, -0.6268713566], [1.1583095225, 0.027523968700000002, -0.6419460893000001], [-1.109605351, 0.4136890763, 0.228…	57	5671	con_122	-3484.84	-104.647	-111.533	-64.2866	-53.6722	-343.345
[30, 8, 8, 8, 8, 8, 8, 8, 8, 7, 7, 7, 7, 7, 7, 6, 6, 6, 1, 6, 1, 6, 1, 6, 1, 6, 1, 6, 1, 1, 6, 1, 1, 6, 1, 1, 6, 1, 1, 6, 1, 1, 6, 1, 1, 6, 6, 6, 1, 6, 1, 6, 1, 6, 1, 6, 1]	5671_con_187	[[1.6678566885000001, 0.9735624332, 0.0224299596], [-3.2237407827, -1.8246718006, -1.1999787774], [-4.1323947306, 1.6660077274, -0.8757102080000001], [1.0712169505, 2.2219717168, -1.4457115492], [3.0159744013, 1.371989081, -1.3959984918], [2.4762304438, 2.7034187320000003, -2.9663476847], [2.6085389498, 2.2625084778, 1.2352838039], [2.8179104289, 0.1576623325, 1.4108991150999999], [3.8846539056, …	[[0.7313192443000001, 0.591631287, -0.0273000365], [-0.1497514496, 0.0173948562, -0.1452753007], [0.10862648750000001, -0.22271909680000002, 0.1455479777], [1.2643920398000001, -0.35611656150000004, -0.3671082766], [-1.0027809238, 0.5554299182, -0.2182818205], [-0.243918931, -0.5449578761, 0.8659554428], [0.2459132941, -1.1224742847, 0.2841413143], [0.09523959500000001, 1.3507559596, 0.2320921284…	57	5671	con_187	-3484.83	-104.647	-111.531	-65.2649	-54.7067	-343.165
[30, 8, 8, 8, 8, 8, 8, 8, 8, 7, 7, 7, 7, 7, 7, 6, 6, 6, 1, 6, 1, 6, 1, 6, 1, 6, 1, 6, 1, 1, 6, 1, 1, 6, 1, 1, 6, 1, 1, 6, 1, 1, 6, 1, 1, 6, 6, 6, 1, 6, 1, 6, 1, 6, 1, 6, 1]	5671_con_435	[[1.8380607269, 0.7644835195, -0.1504289909], [-3.3666973479, 1.7436088223000001, -0.1539632252], [-4.5009143909, -0.6271577814, -1.5448521425], [2.7398205107, 1.1641256377, -1.8958552706], [0.9005044881000001, 2.0751158725, -1.352756682], [1.8114753351, 2.5556390013, -3.2122116370000002], [3.1229026939, 2.0013612519, 0.7598625168], [3.2942903211, -0.1125793202, 0.8509707236], [4.7350562356, 1.11…	[[0.6509989984, 0.5777290205, -0.19932775600000002], [-0.12731553610000002, 0.19008890380000001, -0.14215220350000002], [0.2954005093, 0.0894059693, 0.0276976207], [-1.0013125753, 0.6104550601000001, 0.0780072646], [1.0659428812, -0.3915693538, -0.7018124516], [-0.0012285536, -0.5615196241, 0.9031622094], [0.29392569, -1.164189701, 0.19388105460000002], [0.1893743504, 1.3276010798, 0.1873480593],…	57	5671	con_435	-3484.83	-104.645	-111.529	-58.7472	-51.8562	-343.159
[30, 8, 8, 8, 8, 8, 8, 8, 8, 7, 7, 7, 7, 7, 7, 6, 6, 6, 1, 6, 1, 6, 1, 6, 1, 6, 1, 6, 1, 1, 6, 1, 1, 6, 1, 1, 6, 1, 1, 6, 1, 1, 6, 1, 1, 6, 6, 6, 1, 6, 1, 6, 1, 6, 1, 6, 1]	5671_con_596	[[1.7788197234, 0.8136710184, 0.3851929075], [-3.5099616764, -1.2406856388, -2.0220595175], [-4.2462663249, -2.0031695487, 0.9331960334], [1.4388712028000001, 2.2285053897, -0.9897662611], [3.1200552264, 0.9350161589, -1.093285536], [2.7886447937, 2.374026558, -2.6250478744], [3.0741017312, 1.7406312345, 1.5943506198000001], [2.7357919698, -0.3538513229, 1.6672750444000002], [4.1800558225, 0.5316…	[[0.8392295209, 0.27761903520000003, -0.06612838580000001], [-0.2227129321, -0.24466629820000002, 0.02063867], [0.0661012091, -0.08405059000000001, -0.29797045720000004], [1.1066014534, -0.6623131320000001, -0.4960515814], [-0.8776962616, 0.7895769596000001, -0.1535933105], [-0.2915906907, -0.48693324530000004, 0.8936820546], [-0.009769209000000001, -1.1890306388, 0.2125537357], [0.4375697591, 1.…	57	5671	con_596	-3484.83	-104.643	-111.529	-57.4953	-49.1382	-343.192
[30, 8, 8, 8, 8, 8, 8, 8, 8, 7, 7, 7, 7, 7, 7, 6, 6, 6, 1, 6, 1, 6, 1, 6, 1, 6, 1, 6, 1, 1, 6, 1, 1, 6, 1, 1, 6, 1, 1, 6, 1, 1, 6, 1, 1, 6, 6, 6, 1, 6, 1, 6, 1, 6, 1, 6, 1]	5671_con_557	[[1.6205801081, 0.730850533, 0.3128427031], [-3.1639839767, -1.0108513216, -1.5497398092], [-3.2931849317, -1.2021757903, 1.3517254753999999], [2.434849977, 2.017404372, 1.6244165650000002], [1.9630066265, 0.0133967472, 2.1467364757], [2.832241298, 1.3089813705, 3.5907719912], [1.9571177510000002, 1.6805661754, -1.4134207354], [3.4418537127, 0.4950945144, -0.46877521380000003], [3.8818731197, 1.4…	[[0.9071133058, 0.3163676865, 0.171760075], [-0.0944796038, -0.2072223666, -0.11446496], [-0.1663244751, 0.1278599537, 0.0800078946], [-0.1889910977, -1.0504766374, 0.5187953294000001], [0.3802950845, 1.3041926436, 0.0865253185], [-0.3885723014, -0.14233423580000001, -0.9828908579000001], [1.1091056431, -0.6728984413, 0.2057151449], [-0.6895589683000001, 0.7428249695, -0.7007355235], [-0.66705551…	57	5671	con_557	-3484.84	-104.643	-111.527	-58.8377	-51.1808	-343.238
[30, 8, 8, 8, 8, 8, 8, 8, 8, 7, 7, 7, 7, 7, 7, 6, 6, 6, 1, 6, 1, 6, 1, 6, 1, 6, 1, 6, 1, 1, 6, 1, 1, 6, 1, 1, 6, 1, 1, 6, 1, 1, 6, 1, 1, 6, 6, 6, 1, 6, 1, 6, 1, 6, 1, 6, 1]	5671_con_228	[[1.5686941759000002, 0.9928980739000001, 0.2011084443], [-2.727202186, -1.3115411634, 2.6113167346], [-4.4496933248, 0.5431314326000001, -0.0167219208], [2.0318863572, 2.9250945929, 0.5087236058], [0.8622947200000001, 1.8146969260999999, 1.8899856031], [1.3431446657000001, 3.8443809822, 2.2999581417], [3.4242526415, 0.5588673359, 0.8347996796], [2.8731948933, 0.5487556471, -1.215356876], [4.8767…	[[0.8173787385, 0.49358845100000004, 0.3654584829], [-0.2639501789, -0.0538189315, -0.1409272412], [0.2445999396, -0.0341533547, 0.15355949060000001], [-0.6527603367, -0.4130878169, 0.9062801664000001], [0.6113045049, 0.9756834952000001, -0.6261977408], [0.0409682825, -0.8449882851, -0.667481447], [-0.0909849829, -0.0688630015, -1.182854421], [0.7028559821, -0.1657234913, 1.1676270804], [-1.00047…	57	5671	con_228	-3484.84	-104.646	-111.532	-64.1259	-54.4731	-343.258
[30, 8, 8, 8, 8, 8, 8, 8, 8, 7, 7, 7, 7, 7, 7, 6, 6, 6, 1, 6, 1, 6, 1, 6, 1, 6, 1, 6, 1, 1, 6, 1, 1, 6, 1, 1, 6, 1, 1, 6, 1, 1, 6, 1, 1, 6, 6, 6, 1, 6, 1, 6, 1, 6, 1, 6, 1]	5671_con_352	[[1.7057125745000001, 0.7533484599, 0.23624635700000002], [-3.2744399612, -1.6682349161, -1.5303176517], [-4.0581357611, -0.3721229102, 0.947648802], [3.2979598769000003, 0.7013556367, -0.9865757975], [1.6577853308, 2.0106464651, -1.3100411699], [3.2915750058, 2.0013349575, -2.6704636031], [2.4283281915, -0.2926207186, 1.7832678234000001], [2.7915103930000003, 1.7858351218, 1.5457349434], [3.6330…	[[0.8902654555, 0.2977019007, 0.0655008985], [-0.1249409588, -0.2777680239, 0.013321638700000001], [-0.1612533912, -0.2211456789, -0.11604038920000001], [-0.7972892038, 0.8218110877, -0.40554312600000003], [1.1461396017, -0.7064514291, -0.1826869949], [-0.45608823940000004, -0.3964265353, 0.84873757], [0.4303154221, 1.3018732872, 0.2476041978], [-0.0911318636, -1.1529539626, 0.293770176], [-0.600…	57	5671	con_352	-3484.84	-104.645	-111.527	-55.3948	-48.7011	-343.345
[30, 8, 8, 8, 8, 8, 8, 8, 8, 7, 7, 7, 7, 7, 7, 6, 6, 6, 1, 6, 1, 6, 1, 6, 1, 6, 1, 6, 1, 1, 6, 1, 1, 6, 1, 1, 6, 1, 1, 6, 1, 1, 6, 1, 1, 6, 6, 6, 1, 6, 1, 6, 1, 6, 1, 6, 1]	5671_con_182	[[1.2658978592999999, 0.008748074100000001, 0.9221700015000001], [-2.6265430261000002, -1.8640363933000001, -1.6172616477], [-4.2821454063, 0.28091588770000003, -0.17791546200000002], [-0.3201430294, -0.7057202055, 1.9761071797], [1.1008670589, 0.6166263224, 2.8293444742], [-0.5383829439, -0.0781530217, 3.996095785], [3.0852602559, 0.6676958768, 0.4800934087], [2.7757551714, -1.1511910632, 1.5318…	[[0.4228634839, -0.23893849920000002, 0.8191458998000001], [-0.1103316104, -0.1820059919, 0.055289676700000005], [0.1783390128, -0.15250831680000002, -0.0497260506], [0.5427832051, 0.841237412, 0.7856124156000001], [-0.9214901512, -0.7224341553, -0.2355605294], [0.49780517770000005, 0.034363819500000004, -0.9017659384000001], [0.2636805205, -1.1892497384, 0.6188911429], [0.35269400170000004, 0.96…	57	5671	con_182	-3484.83	-104.647	-111.531	-64.0361	-52.5083	-343.212
[30, 8, 8, 8, 8, 8, 8, 8, 8, 7, 7, 7, 7, 7, 7, 6, 6, 6, 1, 6, 1, 6, 1, 6, 1, 6, 1, 6, 1, 1, 6, 1, 1, 6, 1, 1, 6, 1, 1, 6, 1, 1, 6, 1, 1, 6, 6, 6, 1, 6, 1, 6, 1, 6, 1, 6, 1]	5671_con_364	[[1.4107849496, 0.9157226983000001, -0.2455472538], [-2.9317696775, -0.0629484006, 2.3152274163], [-3.4847648489000003, 2.2825394257, 0.5169939312], [1.6801264401, 2.9006231322, -0.0868882271], [0.3880652678, 1.8452735662, 1.2250816897], [0.7211319567000001, 3.9243385813, 1.5152342508999999], [3.1231287444, 0.697434999, 0.7746846356], [2.9761444031, 0.3731454743, -1.3179948675], [4.8488786959, 0.…	[[0.6251114074, 0.49727059290000003, 0.46160504020000004], [0.164270246, 0.11097304220000001, 0.2778509052], [-0.1946649204, -0.1259178809, 0.2272844339], [-0.7225068383000001, -0.3709334784, 0.8742312022000001], [0.6048879451, 0.9132727346, -0.5852631524], [0.1655372112, -0.9141907207000001, -0.5756671791], [0.16345382660000002, -0.2152137705, -1.1633818356], [0.4540076255, 0.0715831054, 1.26481…	57	5671	con_364	-3484.84	-104.645	-111.533	-57.2938	-49.672	-343.292
[30, 8, 8, 8, 8, 8, 8, 8, 8, 7, 7, 7, 7, 7, 7, 6, 6, 6, 1, 6, 1, 6, 1, 6, 1, 6, 1, 6, 1, 1, 6, 1, 1, 6, 1, 1, 6, 1, 1, 6, 1, 1, 6, 1, 1, 6, 6, 6, 1, 6, 1, 6, 1, 6, 1, 6, 1]	5671_con_595	[[1.4679662022, 0.7972098176, 0.09446173590000001], [-2.9659274806, -1.4393057754, 1.4416884022], [-3.9776906706, 1.2870143927, 0.47190841240000003], [0.18114743060000002, 0.8287103209000001, 1.6749686823], [1.5701990758000002, 2.394723896, 1.3238021091], [0.08379968360000001, 2.6030144614, 2.8325978523], [3.1883251673, 0.9962846968000001, -0.8633187493000001], [3.0750424668, 0.1240825777, 1.0691…	[[0.47808940050000004, 0.3073538816, 0.8532733123], [0.0584380467, 0.0658818402, 0.344524494], [-0.1035543109, -0.043234922, 0.3216457385], [0.5124759436, 1.1199736995, 0.0113326619], [-0.8892132143, -0.7481906216, 0.3804033502], [0.4443274809, -0.6160436952, -0.8172050306], [0.361748343, -0.5590851075000001, 1.1461713269], [0.2804390419, 0.49450580860000004, -1.0592997844], [-1.0965585836, 0.067…	57	5671	con_595	-3484.83	-104.643	-111.529	-51.0573	-45.8323	-343.225
[30, 8, 8, 8, 8, 8, 8, 8, 8, 7, 7, 7, 7, 7, 7, 6, 6, 6, 1, 6, 1, 6, 1, 6, 1, 6, 1, 6, 1, 1, 6, 1, 1, 6, 1, 1, 6, 1, 1, 6, 1, 1, 6, 1, 1, 6, 6, 6, 1, 6, 1, 6, 1, 6, 1, 6, 1]	5671_con_318	[[1.6903172513, 0.6929795567, 0.6221948459000001], [-3.2736286995, -2.657067603, 1.1792742548], [-4.2777429241, 0.6746898037, 0.1196583511], [3.0646146925, 0.16907438100000002, 1.9894919312], [1.0784991892, 0.679088166, 2.5409606365], [2.5031595042, 0.19624699550000002, 4.0425626678], [2.5416976053, 2.5097936315, 0.5725724079], [2.8381512629000003, 1.0563975546, -0.9456141788], [3.8017956889, 2.9…	[[0.70735155, 0.5253004134, 0.4292955614], [0.1711634589, 0.10937641740000001, 0.065821302], [-0.0937970987, -0.2255918214, 0.1783707491], [-1.0190108055, 0.2422327856, 0.5331750916], [1.2662638008, -0.4060546524, 0.06350923800000001], [-0.2504188958, 0.1010134726, -1.0245381284], [0.27520795470000003, -0.6448770611, -0.956576771], [0.0217466387, 1.1731724839, 0.7073274459000001], [-0.6585269853,…	57	5671	con_318	-3484.83	-104.646	-111.531	-62.2118	-53.0904	-343.225
[30, 8, 8, 8, 8, 8, 8, 8, 8, 7, 7, 7, 7, 7, 7, 6, 6, 6, 1, 6, 1, 6, 1, 6, 1, 6, 1, 6, 1, 1, 6, 1, 1, 6, 1, 1, 6, 1, 1, 6, 1, 1, 6, 1, 1, 6, 6, 6, 1, 6, 1, 6, 1, 6, 1, 6, 1]	5671_con_43	[[1.7449145934999999, 0.8898564687, 0.4067608583], [-3.0924220164, -0.9829084412, 1.7880938922], [-4.2858517149, 0.8999576634, -0.0283027312], [2.8570497446000003, 0.7279718152, 2.0662595378], [0.8921646377, 1.5321461803, 2.1067296845], [2.0331484774, 1.4313605234, 3.8977489964], [3.1274035978, 0.6647564562, -1.0062954896], [2.7589986147000003, 2.5365043819, -0.0756479275], [4.2783554322, 2.36575…	[[0.6245627064, 0.6103610046, 0.36264414440000003], [-0.2481741039, -0.047092219500000004, -0.1035180985], [-0.11613115090000001, -0.0531868146, 0.2151283739], [-1.0435820129, 0.47652923070000003, 0.2681805045], [1.1998397055, -0.4628133967, 0.3774665776], [-0.0853717735, -0.1995726222, -1.0394092922], [0.07509129340000001, 1.3360896392, 0.295261589], [0.3365893075, -0.9607884658, -0.6316494348],…	57	5671	con_43	-3484.84	-104.649	-111.531	-59.7531	-53.0734	-343.331
[30, 8, 8, 8, 8, 8, 8, 8, 8, 7, 7, 7, 7, 7, 7, 6, 6, 6, 1, 6, 1, 6, 1, 6, 1, 6, 1, 6, 1, 1, 6, 1, 1, 6, 1, 1, 6, 1, 1, 6, 1, 1, 6, 1, 1, 6, 6, 6, 1, 6, 1, 6, 1, 6, 1, 6, 1]	5671_con_19	[[1.8050124759, 0.7858765118000001, 0.8526795650000001], [-3.3538865742, -3.6021361166, 0.8519871545000001], [-3.8543669317, -0.7168269635000001, -0.1228437955], [0.9672774190000001, 1.0530627309, 2.6659671903], [2.2240457622, 2.5090878737, 1.7666373115], [1.4003290219, 2.8606658164, 3.6972517536], [3.5991766765, 0.0808169634, 1.3920953602], [3.1764293734, 0.766711252, -0.571669793], [5.125589981…	[[0.7243733365, 0.28895228300000003, 0.47428088830000004], [-0.21486451720000002, 0.216171837, 0.0692266902], [-0.12334002740000001, -0.08121805110000001, -0.3154498047], [0.6649962439, 1.1625907408, -0.22778880310000002], [-0.7121489823, -0.6563143472, 0.6556512608], [0.0990211595, -0.5984601607000001, -0.8660356982], [-0.013766502600000001, 0.32085585980000003, -1.147998553], [0.6228734052, -0.…	57	5671	con_19	-3484.84	-104.649	-111.533	-60.9327	-54.1348	-343.345
[30, 8, 8, 8, 8, 8, 8, 8, 8, 7, 7, 7, 7, 7, 7, 6, 6, 6, 1, 6, 1, 6, 1, 6, 1, 6, 1, 6, 1, 1, 6, 1, 1, 6, 1, 1, 6, 1, 1, 6, 1, 1, 6, 1, 1, 6, 6, 6, 1, 6, 1, 6, 1, 6, 1, 6, 1]	5671_con_215	[[1.4580241185, 0.9072362504, 0.22088873590000002], [-3.6547070036, -1.5715592527000002, -2.3625958346], [-3.5720386259, 1.3183705115, -0.1464167568], [2.4613619691, 2.6306191761, 0.3464758994], [3.2868146080000002, 0.7691891590000001, 0.9477306711000001], [4.4812916822, 2.5278687166, 1.0052439528], [1.9014371203, 0.7396850172, -1.7470760273], [0.0017279676000000002, 1.407616636, -1.089852653], […	[[0.2541221279, 0.4485943498, -0.8621995141000001], [0.2437518071, 0.0206745005, 0.1462191022], [0.0518757076, 0.0578739026, -0.2577585204], [0.7542749984, -0.9338570153, 0.39823625430000004], [-0.1403823705, 1.2632822344, -0.25871360800000004], [-0.9372513676, -0.4636134047, -0.1951708798], [-1.2681184651000001, 0.1242419421, 0.24155377050000001], [0.9252788848, -0.7654179529, -0.6741537807], [0…	57	5671	con_215	-3484.82	-104.647	-111.533	-50.8067	-45.6817	-342.933
[30, 8, 8, 7, 7, 7, 7, 8, 8, 8, 8, 6, 6, 6, 6, 6, 6, 6, 6, 6, 6, 6, 6, 6, 6, 6, 6, 6, 6, 6, 6, 6, 6, 6, 6, 6, 6, 1, 1, 1, 1, 1, 1, 1, 1, 1, 1, 1, 1, 1, 1, 1, 1, 1, 1, 1, 1, 1, 1]	2438_con_3	[[-0.0009164549, -0.3179929238, -0.0016278187], [1.4575230073, 0.9710579828, 0.1890778508], [2.4846165508, 0.4521014158, 2.0899072808], [1.6357900226000002, -1.7285714425, 0.0320124528], [0.4528193861, -0.5419360274, -2.0358356517], [-1.6362958907, -1.727817001, -0.0497148197], [-0.4540582271, -0.5616469489, 2.030004681], [-1.4571705349, 0.9736620009, -0.1795542309], [-2.4859806416, 0.4721529547,…	[[-0.0053938427, 0.2681158043, 0.0013617254], [-0.0242716745, -0.48366778130000004, 0.1872955346], [0.0034207934000000002, 0.1058907906, -0.5816015535], [0.0130250415, 0.1452795027, 0.0151572285], [0.2355997397, -0.0323028039, -0.0180876516], [-0.0110437299, 0.1469771588, -0.0129626337], [-0.2349713716, -0.031940291, 0.017026906300000002], [0.0267909091, -0.4853589373, -0.1910647605], [-0.0014102…	59	2438	con_3	-3453.67	-103.545	-108.511	-96.536	-103.771	-380.156
[30, 8, 8, 7, 7, 7, 7, 8, 8, 8, 8, 6, 6, 6, 6, 6, 6, 6, 6, 6, 6, 6, 6, 6, 6, 6, 6, 6, 6, 6, 6, 6, 6, 6, 6, 6, 6, 1, 1, 1, 1, 1, 1, 1, 1, 1, 1, 1, 1, 1, 1, 1, 1, 1, 1, 1, 1, 1, 1]	2438_con_4	[[-0.0060254309, -1.0163580881, -0.0040279482], [1.3466881973, 0.3608492029, 0.25636002410000003], [1.0043019385, 1.3718412930000001, 2.205063627], [1.5203478339, -2.5269926395, 0.1621434789], [0.5446224622, -1.2806800852, -2.0039934692], [-1.5281017302, -2.5284878632, -0.1786273429], [-0.5544843315, -1.2929832641, 1.9944610102], [-1.3559650005, 0.36283606300000004, -0.2570939236], [-1.0096156876…	[[-0.0038197699, 0.20082739970000002, 0.0004216944], [-0.4463360448, -0.12830069400000002, 0.16382241], [0.21587886380000001, 0.0811390209, -0.6073260337], [0.0035185904, 0.0077224581, 0.0007212477000000001], [0.10061774350000001, -0.1912312658, 0.0195141755], [-0.0014940279, 0.007858487800000001, 3.81822e-05], [-0.10048335550000001, -0.1902678308, -0.021224636], [0.45082251700000003, -0.13096883…	59	2438	con_4	-3453.67	-103.541	-108.513	-105.912	-108.814	-380.216
[6, 6, 1, 6, 1, 6, 1, 6, 1, 6, 1, 6, 6, 1, 6, 1, 1, 6, 1, 1, 6, 1, 1, 6, 1, 1, 6, 1, 1, 6, 1, 6, 1, 1, 6, 1, 1, 6, 1, 1, 6, 1, 1, 6, 1, 1, 6, 6, 1, 6, 1, 6, 1, 6, 1, 6, 1, 7, 7, 30]	1176_con_34	[[-0.7020212828, -2.1733941112, -0.031129258000000003], [-1.3595724829, -3.2981817795, -0.5726987958], [-2.3378861104, -3.0817411435, -0.979863378], [-0.9809208056000001, -4.61667704, -0.7084496958000001], [-1.7037357432, -5.2524071382, -1.2074739746], [0.1523279065, -5.253350201, -0.2322317429], [0.1962564068, -6.3288935476, -0.3392941876], [1.2373005275, -4.6336219693, 0.3653788548], [2.0148502…	[[0.0814229026, 0.15074912840000002, -0.0569731253], [0.096919479, -0.0136134416, 0.0560925228], [0.076537637, -0.023770985600000002, 0.018442588700000002], [-0.0393934278, 0.0691826413, -0.0432280971], [0.06735784140000001, 0.0390581331, 0.037472077300000003], [-0.0062949149, 0.1016581003, 0.0039617759], [-0.0032736723, 0.0954769879, 0.009260332000000001], [0.045955719900000004, 0.06730961020000…	60	1176	con_34	-2860.66	-76.2571	-77.2703	65.7844	49.1559	-340.455
[6, 6, 1, 6, 1, 6, 1, 6, 1, 6, 1, 6, 6, 1, 6, 1, 1, 6, 1, 1, 6, 1, 1, 6, 1, 1, 6, 1, 1, 6, 1, 6, 1, 1, 6, 1, 1, 6, 1, 1, 6, 1, 1, 6, 1, 1, 6, 6, 1, 6, 1, 6, 1, 6, 1, 6, 1, 7, 7, 30]	1176_con_48	[[-0.6873197703, -2.0943985649, -0.0743303148], [-1.346880701, -3.2143209657, -0.6225482489], [-2.2979331634999998, -2.982391845, -1.0831308711], [-0.9991074536000001, -4.5451593204, -0.7051918728000001], [-1.7133487783999999, -5.1754791653, -1.2233535251], [0.09251002, -5.1977363226, -0.15764447480000002], [0.1122552702, -6.2764862317, -0.2357614126], [1.1643257264, -4.5913538034, 0.475872798000…	[[0.0930343802, 0.1402424678, -0.0581768352], [0.09694832140000001, -0.0114652981, 0.0639224021], [0.07335290700000001, -0.023252238600000003, 0.023055861], [-0.0341877139, 0.0635515734, -0.048791840600000004], [0.0653892925, 0.0361659176, 0.038725164900000004], [-0.0053709106, 0.1064732978, 0.0006350552], [-0.0017930197, 0.0957815732, 0.006718289200000001], [0.0461757904, 0.0696667233, 0.0629633…	60	1176	con_48	-2860.66	-76.2561	-77.2696	65.0056	49.8084	-340.415
[6, 6, 1, 6, 1, 6, 1, 6, 1, 6, 1, 6, 6, 1, 6, 1, 1, 6, 1, 1, 6, 1, 1, 6, 1, 1, 6, 1, 1, 6, 1, 6, 1, 1, 6, 1, 1, 6, 1, 1, 6, 1, 1, 6, 1, 1, 6, 6, 1, 6, 1, 6, 1, 6, 1, 6, 1, 7, 7, 30]	1176_con_18	[[-0.73728464, -2.1541262004, 0.0906997678], [-1.5175129855, -3.2689096963, 0.46326194940000004], [-2.5808213963, -3.0737167932, 0.4782605016], [-1.2056890518, -4.5623905735, 0.8217066637], [-2.0601475243, -5.1898661958, 1.0509375496], [0.0302408977, -5.1745063759, 0.9356120672], [0.0399996103, -6.2156193387, 1.228945798], [1.2554878066000001, -4.5683604255, 0.7196762815000001], [2.1221568933, -5…	[[0.1412589333, 0.1461614552, -0.0260943293], [0.12052565850000001, -0.028812585, 0.0219325271], [0.07065876730000001, -0.0272325574, 0.0089560096], [-0.0710562191, 0.0655101908, -0.010383028], [0.0741957473, 0.0317999813, -0.0171691697], [-0.0010873503, 0.0920329, -0.0202252411], [-0.0006110195, 0.09183228560000001, -0.0266504623], [0.0716952249, 0.0665053143, -0.0219430481], [-0.0746651658, 0.0…	60	1176	con_18	-2860.67	-76.2636	-77.2749	64.1759	47.9986	-340.727
[6, 6, 1, 6, 1, 6, 1, 6, 1, 6, 1, 6, 6, 1, 6, 1, 1, 6, 1, 1, 6, 1, 1, 6, 1, 1, 6, 1, 1, 6, 1, 6, 1, 1, 6, 1, 1, 6, 1, 1, 6, 1, 1, 6, 1, 1, 6, 6, 1, 6, 1, 6, 1, 6, 1, 6, 1, 7, 7, 30]	1176_con_14	[[-0.6995630381, -2.0763177082, -0.014834216], [-1.3632772066, -3.2399592147, 0.42728625540000004], [-2.3153489019, -3.0500210854, 0.9046197781], [-1.0193116705, -4.5736810939, 0.3823117884], [-1.7374058398, -5.2491168662, 0.8340063356], [0.0714480208, -5.1734458439, -0.22435294700000002], [0.0846230466, -6.2546140594, -0.2575349594], [1.1519755544, -4.5118266875, -0.783675811], [1.8933744366, -5…	[[0.081685882, 0.12884098160000002, 0.07553666440000001], [0.09772096, 0.0015171243, -0.0649728596], [0.07315209880000001, -0.022376525600000002, -0.027111485], [-0.0298118928, 0.0548231797, 0.0535920958], [0.0659404502, 0.0395697724, -0.0344920233], [-0.0100377503, 0.1064319174, 0.01322475], [-0.0011655689, 0.0960306011, 0.0027538382000000003], [0.0478467523, 0.0757088284, -0.058148773200000003]…	60	1176	con_14	-2860.67	-76.2641	-77.2753	61.6194	46.8629	-340.674
[30, 8, 7, 7, 7, 7, 6, 6, 1, 6, 6, 1, 1, 1, 6, 1, 1, 1, 6, 1, 1, 6, 1, 1, 6, 1, 1, 1, 6, 1, 1, 1, 6, 1, 1, 6, 1, 1, 1, 6, 1, 6, 1, 6, 6, 1, 6, 1, 6, 1, 1, 1, 6, 1, 1, 1]	2858_con_795	[[-0.9454253184, -0.8549190403, 1.0457270975], [-0.4176295767, 0.6603723755, 2.2107566279], [-1.041364573, 0.4186436872, -0.6023328641], [-4.1528175338, 0.1034449545, -1.2637394439], [1.1744229762, -1.2999839188, 0.500405372], [4.7245476497, 0.27986535560000003, -1.0420589882], [-0.28191999970000003, 1.4780390797, -0.6807093429000001], [0.33709776900000005, 2.051776642, 0.44450684], [0.9534701114…	[[0.1854794739, 0.17993344960000002, 0.0638134213], [0.1285516952, 0.2935262902, -0.2504431513], [0.0677503492, 0.2777129702, -0.2101998729], [-0.0005984295, 0.1114541978, 0.048737273000000005], [0.2715686822, 0.046193664, -0.1249463974], [0.0034561505, -0.0051092445, 0.0029494836], [-0.0482742482, -0.1746504429, 0.0560734488], [-0.1334478097, -0.0674503182, 0.048875707500000004], [-0.0507699785,…	56	2858	con_795	-2778.69	-71.1951	-73.5513	16.5842	-27.8417	-291.692
[30, 8, 7, 7, 7, 7, 6, 6, 1, 6, 6, 1, 1, 1, 6, 1, 1, 1, 6, 1, 1, 6, 1, 1, 6, 1, 1, 1, 6, 1, 1, 1, 6, 1, 1, 6, 1, 1, 1, 6, 1, 6, 1, 6, 6, 1, 6, 1, 6, 1, 1, 1, 6, 1, 1, 1]	2858_con_604	[[-0.8939045738, -0.2083113049, 1.3730866793], [0.1640978438, 1.2741247784, 2.145544986], [-1.8763443931000001, 1.0745293849, 0.08029190010000001], [-3.1707321538, -0.8680970033000001, -2.8329719382], [0.8550926551, -0.770554939, 0.12441106210000001], [4.8476355829, -0.9602947458000001, -1.0986800473], [-1.5309239389, 2.3164668024, -0.1269535091], [-0.537649585, 2.9637654797, 0.6305999852], [-0.3…	[[0.1362202049, 0.1656006203, 0.0621948103], [-0.0552235607, 0.2380591887, -0.2163381188], [-0.1129063782, 0.34893497290000003, -0.1879946117], [0.059129834900000004, -0.16013448800000002, 0.0436538551], [0.30943470440000004, -0.0370024356, -0.1559335124], [-0.0094361641, 7.51995e-05, 0.0030671676], [0.007749565000000001, -0.1686166541, 0.0324048736], [-0.027972417200000002, -0.134383084, 0.10625…	56	2858	con_604	-2778.7	-71.1958	-73.5504	10.0981	-30.6017	-291.905
[30, 8, 7, 7, 7, 7, 6, 6, 1, 6, 6, 1, 1, 1, 6, 1, 1, 1, 6, 1, 1, 6, 1, 1, 6, 1, 1, 1, 6, 1, 1, 1, 6, 1, 1, 6, 1, 1, 1, 6, 1, 6, 1, 6, 6, 1, 6, 1, 6, 1, 1, 1, 6, 1, 1, 1]	2858_con_210	[[-0.7822526175000001, -0.7664346568, 0.8186674866], [0.24554836800000002, 0.6597731848, 1.7281470351000001], [-1.3473190217, 0.5305806357, -0.6990395819], [-4.9929074874, -0.0724151982, -1.4067477866], [1.1888182478, -1.3517650172, -0.0310002974], [5.0312132252, 0.2850897751, -0.241398452], [-0.7504999638000001, 1.6679748404999999, -0.9278558348], [0.2864659036, 2.1568663021, -0.1110892795], [0.…	[[0.2435090889, 0.1502040435, 0.0841510437], [0.073218788, 0.20227761900000002, -0.2895620568], [-0.0249335153, 0.33560514810000003, -0.17742087880000001], [0.0865536236, -0.08377634910000001, -0.0652733382], [0.2937919071, 0.0683928262, -0.014075727000000001], [-0.0042982407, -0.0080591399, -0.0053524134000000004], [-0.0556009919, -0.2066128411, 0.0385935953], [-0.0398472954, -0.1078995432, 0.09…	56	2858	con_210	-2778.69	-71.197	-73.5503	11.7753	-30.7002	-291.759
[30, 8, 7, 7, 7, 7, 6, 6, 1, 6, 6, 1, 1, 1, 6, 1, 1, 1, 6, 1, 1, 6, 1, 1, 6, 1, 1, 1, 6, 1, 1, 1, 6, 1, 1, 6, 1, 1, 1, 6, 1, 6, 1, 6, 6, 1, 6, 1, 6, 1, 1, 1, 6, 1, 1, 1]	2858_con_714	[[-0.7945383087000001, -0.3378923642, 0.9084940929], [-0.1208259332, 1.2188464004, 1.9229516749000002], [-1.4800942746, 0.8688534691, -0.6307213434000001], [-4.5556791228, -0.4127693142, -2.3080492614], [1.2065244524, -0.7458649753000001, 0.0466834841], [5.3498290785, -0.8972593016, -0.48112657010000004], [-1.3413275292, 2.1668480483, -0.6710440429], [-0.6465612565000001, 2.8877058783000003, 0.31…	[[0.1064789037, 0.1723167994, 0.1316737483], [-0.0465931731, 0.2556074032, -0.2236118712], [-0.10874700400000001, 0.3276676773, -0.2185440813], [-0.0375693178, -0.129389595, 0.1061281545], [0.3448491788, -0.0103627287, -0.100494944], [-0.0063314757, -0.0011679462, -0.0016651303], [-0.0006871640000000001, -0.1398279098, 0.0491665458], [-0.011144082100000001, -0.1528207747, 0.050441029000000005], […	56	2858	con_714	-2778.7	-71.1955	-73.5495	9.55412	-30.4225	-291.918
[30, 8, 7, 7, 7, 7, 6, 6, 1, 6, 6, 1, 1, 1, 6, 1, 1, 1, 6, 1, 1, 6, 1, 1, 6, 1, 1, 1, 6, 1, 1, 1, 6, 1, 1, 6, 1, 1, 1, 6, 1, 6, 1, 6, 6, 1, 6, 1, 6, 1, 1, 1, 6, 1, 1, 1]	2858_con_891	[[-0.9600125621000001, -0.0303557864, 1.4741734643], [-0.0300453788, 1.5160221772, 2.2779847592999998], [-1.8703054128, 1.1521738862, 0.0356958889], [-2.4316132386, -1.4039561298, -2.4772894892], [0.8104865511, -0.6179629037000001, 0.2708333881], [4.523351034, -1.3153527136, -1.5144805021], [-1.6271204008, 2.426180267, -0.1210337732], [-0.7615572869, 3.150569644, 0.7187392542000001], [-0.64899155…	[[0.116549491, 0.1790292915, 0.0880651294], [-0.0752718865, 0.2752780044, -0.2008793114], [-0.08588553700000001, 0.1946411673, -0.20310222600000002], [0.19338292610000002, -0.0491396547, 0.0415917821], [0.30272037160000004, -0.057264026200000005, -0.20912500450000002], [-0.0084253647, 0.0049651751, 0.0058490671], [0.0242728468, -0.11770294390000001, 0.0306077088], [-0.0404577708, -0.1512684196, 0…	56	2858	con_891	-2778.7	-71.1947	-73.55	8.46123	-31.555	-291.898
[30, 8, 7, 7, 7, 7, 6, 6, 1, 6, 6, 1, 1, 1, 6, 1, 1, 1, 6, 1, 1, 6, 1, 1, 6, 1, 1, 1, 6, 1, 1, 1, 6, 1, 1, 6, 1, 1, 1, 6, 1, 6, 1, 6, 6, 1, 6, 1, 6, 1, 1, 1, 6, 1, 1, 1]	2858_con_153	[[-1.1104698498, -0.7090207899000001, 0.6548857748], [-0.3842082036, 0.768969161, 1.7594684009], [-1.2815447054, 0.5700252177, -0.9998311980000001], [-4.4674570329, 0.3341412869, -1.3857684921], [0.9848408325, -1.2661232464, 0.1228944631], [4.8627229898, 0.2255286837, -0.3465658137], [-0.40623525860000004, 1.5306795105000002, -1.1435319406], [0.38054712900000004, 2.0305440872, -0.0910897487], [1.…	[[0.21473968200000002, 0.1946776289, 0.08006357900000001], [0.18299200100000002, 0.2096225029, -0.281277689], [0.0229101544, 0.3177743467, -0.2915112817], [0.037510875, -0.07603756860000001, 0.1610410643], [0.273156981, 0.046671969300000005, -0.019350588800000002], [0.009250661700000001, -0.0107913572, -0.0032040562000000003], [-0.06371863330000001, -0.22995363200000002, 0.0559263252], [-0.138721…	56	2858	con_153	-2778.69	-71.1972	-73.5511	19.0805	-26.2853	-291.752
[30, 8, 7, 7, 7, 7, 6, 6, 1, 6, 6, 1, 1, 1, 6, 1, 1, 1, 6, 1, 1, 6, 1, 1, 6, 1, 1, 1, 6, 1, 1, 1, 6, 1, 1, 6, 1, 1, 1, 6, 1, 6, 1, 6, 6, 1, 6, 1, 6, 1, 1, 1, 6, 1, 1, 1]	2858_con_518	[[-1.0315155471, -0.43964257630000003, 0.9963800056000001], [0.151025572, 0.8805577694000001, 1.8896298920999999], [-1.4596784197, 0.8809386359, -0.571831043], [-4.4427602825, -0.9968004395000001, -1.944062522], [0.8541104968000001, -1.2272011487, 0.10339742910000001], [4.7992557162, 0.0739631967, -0.38553754560000003], [-0.6793313504, 1.9030702045, -0.8170446543000001], [0.3833036138, 2.30219346…	[[0.2722793325, 0.1004806796, 0.047236584500000005], [0.1043469358, 0.17478613070000001, -0.2826430005], [-0.006131227600000001, 0.37009484930000003, -0.2835456591], [0.007555009400000001, 0.1002229894, -0.06992030190000001], [0.2913125506, 0.048239149, -0.0235270554], [0.0019967544, -0.006276555200000001, -0.004987219], [-0.0877576685, -0.2266189003, 0.0362459762], [-0.0539668478, -0.0840545877,…	56	2858	con_518	-2778.69	-71.1959	-73.5497	16.3501	-28.1767	-291.686
[30, 8, 7, 7, 7, 7, 6, 6, 1, 6, 6, 1, 1, 1, 6, 1, 1, 1, 6, 1, 1, 6, 1, 1, 6, 1, 1, 1, 6, 1, 1, 1, 6, 1, 1, 6, 1, 1, 1, 6, 1, 6, 1, 6, 6, 1, 6, 1, 6, 1, 1, 1, 6, 1, 1, 1]	2858_con_282	[[-0.9847261845, 0.1637131252, 1.6819595786], [-0.21596509060000002, 1.817250092, 2.4391118101], [-1.7644161117000001, 1.1829114783999999, 0.0524007648], [-2.2075196129, -1.1113145116, -2.8519003733], [0.8850259659, -0.4650726257, 0.6582489901], [4.213286931, -1.5566080003, -1.6207202011000001], [-1.4513622479000001, 2.4137124979, -0.2523474478], [-0.7079057836, 3.2445657239, 0.6057509443], [-0.5…	[[0.0932894823, 0.1770414838, 0.0273913505], [-0.051334879800000004, 0.24758028310000002, -0.2305570599], [-0.07556273720000001, 0.25547743170000003, -0.2507627243], [0.0477281518, -0.1481339533, 0.0719498653], [0.2737482231, -0.07514213780000001, -0.2148818398], [-0.0053109655000000006, 0.0033385717, 0.0057955641], [0.0413025665, -0.12528803830000002, 0.0617126231], [-0.059275324500000004, -0.13…	56	2858	con_282	-2778.7	-71.1967	-73.5522	7.84911	-32.4539	-291.958
[30, 8, 7, 7, 7, 7, 6, 6, 1, 6, 6, 1, 1, 1, 6, 1, 1, 1, 6, 1, 1, 6, 1, 1, 6, 1, 1, 1, 6, 1, 1, 1, 6, 1, 1, 6, 1, 1, 1, 6, 1, 6, 1, 6, 6, 1, 6, 1, 6, 1, 1, 1, 6, 1, 1, 1]	2858_con_624	[[-1.2382406912000001, -0.1652887632, 1.3421436444000001], [0.1689038789, 1.0875613448, 1.9443412524], [-1.9063822472, 1.1317810476, -0.1400826294], [-2.1567701287, -0.7705976479000001, -2.3668906499], [0.4326645636, -1.1492863881, 0.27781126570000003], [4.4066630797, -0.5066359795, -0.8529217333], [-1.2031631291, 2.1620425478, -0.5255458125], [0.0434291482, 2.4928087238, 0.0390592276], [0.583019…	[[0.2535954817, 0.1135751827, 0.0101525329], [0.0459902718, 0.1728585429, -0.2964307489], [-0.033050753100000003, 0.3196713507, -0.20428187790000002], [-0.049942730500000004, -0.099484495, 0.0045432229], [0.3292483388, 0.010977764400000001, -0.0923823299], [-0.0005002861, -0.0047830767000000005, -0.0061031663], [-0.06911463770000001, -0.189398268, 0.0309984038], [-0.044512529200000005, -0.0687709…	56	2858	con_624	-2778.69	-71.1958	-73.549	14.3667	-29.122	-291.838
[30, 8, 7, 7, 7, 7, 6, 6, 1, 6, 6, 1, 1, 1, 6, 1, 1, 1, 6, 1, 1, 6, 1, 1, 6, 1, 1, 1, 6, 1, 1, 1, 6, 1, 1, 6, 1, 1, 1, 6, 1, 6, 1, 6, 6, 1, 6, 1, 6, 1, 1, 1, 6, 1, 1, 1]	2858_con_341	[[-1.0295324482, -0.1720237435, 1.1345717196], [0.18465929720000002, 1.0782320936, 2.0780727156], [-1.5410732942, 1.243150484, -0.3118550621], [-3.9966466936, -0.8876309403, -2.1577708695], [0.7688950859, -0.9317893903000001, 0.0807124129], [4.8545385854, -0.5949870212, -0.7406179245000001], [-0.9588940149, 2.4142310026000002, -0.3766877831], [0.031810916, 2.8543831501, 0.5171560344], [0.44617364…	[[0.1537358634, 0.103455691, 0.0677331575], [0.0372390947, 0.2093650191, -0.2289921581], [-0.031839738900000004, 0.3899641693, -0.25291969870000003], [0.051996123500000005, -0.16327837280000002, -0.0267141403], [0.2856564265, -0.0239025341, -0.0721788064], [-0.0046035831, -0.003646957, -0.0028346108000000003], [-0.06566197950000001, -0.18365972360000002, 0.0281289992], [-0.036936465200000004, -0.…	56	2858	con_341	-2778.7	-71.1964	-73.5508	15.3927	-28.9678	-291.852
[30, 8, 7, 7, 7, 7, 6, 6, 1, 6, 6, 1, 1, 1, 6, 1, 1, 1, 6, 1, 1, 6, 1, 1, 6, 1, 1, 1, 6, 1, 1, 1, 6, 1, 1, 6, 1, 1, 1, 6, 1, 6, 1, 6, 6, 1, 6, 1, 6, 1, 1, 1, 6, 1, 1, 1]	2858_con_497	[[-0.9867839718, 0.0310383766, 1.2963437204], [-0.0802403755, 1.4969846633000001, 2.2667188583], [-1.6744809034, 1.2898523965, -0.2181097012], [-3.1257491582, -1.4679992745, -2.3506541414], [0.9030636580000001, -0.5711257219, 0.30518323140000003], [4.7433868802, -1.436939403, -1.0939916023], [-1.4346105721, 2.5778471903, -0.2122123029], [-0.6838492383, 3.2378469215, 0.7741888691000001], [-0.56844…	[[0.097651848, 0.1165285523, 0.0940061049], [-0.0282175638, 0.25098650370000003, -0.1998663384], [-0.08478459170000001, 0.3642879868, -0.2487620579], [-0.0170633752, 0.1066922626, -0.0669109627], [0.2943820414, -0.095839848, -0.1163845512], [-0.010195984200000001, -0.0011411881, 0.0014780057000000001], [-0.028947317900000002, -0.2009817364, 0.032488272400000004], [0.0116934741, -0.1435136225, 0.0…	56	2858	con_497	-2778.7	-71.196	-73.5497	11.2872	-30.3628	-291.838
[30, 8, 7, 7, 7, 7, 6, 6, 1, 6, 6, 1, 1, 1, 6, 1, 1, 1, 6, 1, 1, 6, 1, 1, 6, 1, 1, 1, 6, 1, 1, 1, 6, 1, 1, 6, 1, 1, 1, 6, 1, 6, 1, 6, 6, 1, 6, 1, 6, 1, 1, 1, 6, 1, 1, 1]	2858_con_866	[[-0.7842307649, -0.5241722925, 0.9209055707], [-0.5243712726, 1.0793226037, 2.0420424006], [-1.3821716871, 0.6232660572000001, -0.7165538622000001], [-4.3364424338, -0.36861134170000004, -1.3989717639], [1.3106580649000001, -0.6833458651000001, 0.187284582], [5.3497879644, -0.8057687435, -0.8764472390000001], [-1.215333088, 1.9158617403, -0.7780875245000001], [-0.8196361475, 2.6927811104, 0.3279…	[[0.0069323169, 0.1788029836, 0.12384029560000001], [-0.040510615900000005, 0.2735186772, -0.2146541045], [-0.0461503267, 0.2462971707, -0.1963995215], [0.055609401600000004, 0.1002184244, -0.0024836412], [0.3515062513, 0.014652814600000001, -0.1274191668], [-0.0097613478, -0.0010238933, 0.0003922026], [0.008775884000000001, -0.1619361573, 0.0670415926], [-0.0353897388, -0.150674366, 0.0498741004…	56	2858	con_866	-2778.7	-71.1949	-73.5486	8.66913	-31.801	-291.905
[30, 8, 7, 7, 7, 7, 6, 6, 1, 6, 6, 1, 1, 1, 6, 1, 1, 1, 6, 1, 1, 6, 1, 1, 6, 1, 1, 1, 6, 1, 1, 1, 6, 1, 1, 6, 1, 1, 1, 6, 1, 6, 1, 6, 6, 1, 6, 1, 6, 1, 1, 1, 6, 1, 1, 1]	2858_con_556	[[-1.0316396487, -0.21939170200000002, 1.2188716994], [0.1709450488, 1.1627168825, 1.967469705], [-1.9022111271000002, 1.1435499655, -0.07511580080000001], [-3.4737539265, -0.72007522, -2.903229698], [0.7071522124, -0.9001569789, 0.0163613973], [4.8302907472, -0.8543571269, -0.678641719], [-1.415278786, 2.3298275018, -0.32168000080000003], [-0.3343070455, 2.8711222726, 0.3975024784], [-0.01688368…	[[0.1975685597, 0.1166948133, 0.0495166092], [-0.0275478468, 0.2241466067, -0.24334816920000002], [-0.0902646008, 0.38574470600000005, -0.1942710396], [0.0475822352, -0.1581260705, 0.0436748768], [0.3143990302, -0.0263112812, -0.08898191700000001], [-0.0060294227, 0.0013435636, -0.0003032582], [-0.0080205983, -0.1738863163, 0.033915491], [-0.0437564115, -0.1229900958, 0.1152962866], [-0.032625973…	56	2858	con_556	-2778.7	-71.1958	-73.5498	11.5606	-29.8664	-291.872
[30, 8, 7, 7, 7, 7, 6, 6, 1, 6, 6, 1, 1, 1, 6, 1, 1, 1, 6, 1, 1, 6, 1, 1, 6, 1, 1, 1, 6, 1, 1, 1, 6, 1, 1, 6, 1, 1, 1, 6, 1, 6, 1, 6, 6, 1, 6, 1, 6, 1, 1, 1, 6, 1, 1, 1]	2858_con_36	[[-1.2755844856, -0.2384185138, 0.6890397554000001], [-0.08312967880000001, 0.9843846322, 1.7578756269], [-2.0230681774, 1.4223944634, -0.34621595790000004], [-2.181908906, -1.146506922, -1.5212515724], [0.6412757167, -0.7855379951, -0.2883805366], [4.7847080814, -1.0768568133, -0.7618063866], [-1.6027377844, 2.6541029314999998, -0.2021466138], [-0.5858917696, 3.0316891748, 0.6873944842], [-0.315…	[[0.1426232541, 0.161088867, 0.10850875060000001], [-0.0582790231, 0.17785570150000002, -0.21171178840000002], [-0.0722342061, 0.41117852050000003, -0.100537183], [0.022084090100000002, -0.0405882148, -0.0316954489], [0.2919654271, -0.0306234259, -0.10523594110000001], [0.0012088279, 0.0016982978000000001, 0.0028242455], [-0.0473839957, -0.2235601369, 0.0090071595], [-0.0007029870000000001, -0.14…	56	2858	con_36	-2778.7	-71.2012	-73.5524	20.9523	-20.9887	-292.024
[30, 8, 7, 7, 7, 7, 6, 6, 1, 6, 6, 1, 1, 1, 6, 1, 1, 1, 6, 1, 1, 6, 1, 1, 6, 1, 1, 1, 6, 1, 1, 1, 6, 1, 1, 6, 1, 1, 1, 6, 1, 6, 1, 6, 6, 1, 6, 1, 6, 1, 1, 1, 6, 1, 1, 1]	2858_con_254	[[-0.9816498421000001, -0.8368334547, 0.46432013380000003], [-0.14028441830000002, 0.5339722966, 1.6273345264999999], [-1.4008772265, 0.6146268192000001, -0.9916468212], [-4.5973104726, 0.26930580120000003, -0.9643611688], [1.0838533226, -1.2703010234, -0.2641823834], [4.9514167224, 0.3175772456, -0.19053239700000002], [-0.5959356481, 1.6364126042, -1.1243681129], [0.3194638823, 2.0408790779, -0.…	[[0.1999812333, 0.1665783854, 0.0891698895], [0.1404222154, 0.215189961, -0.280648703], [-0.043082015, 0.3904762395, -0.26448611040000003], [0.056812759600000005, -0.0908872331, 0.1390532552], [0.2802847191, 0.0566260882, 0.0326873271], [0.0054541855, -0.0152926524, -0.008667706800000001], [-0.0682616345, -0.2531017514, 0.0208622766], [-0.0826250277, -0.07524534890000001, 0.0834083037], [-0.06106…	56	2858	con_254	-2778.69	-71.1968	-73.5503	19.5471	-26.4356	-291.712
[30, 8, 7, 7, 7, 7, 6, 6, 1, 6, 6, 1, 1, 1, 6, 1, 1, 1, 6, 1, 1, 6, 1, 1, 6, 1, 1, 1, 6, 1, 1, 1, 6, 1, 1, 6, 1, 1, 1, 6, 1, 6, 1, 6, 6, 1, 6, 1, 6, 1, 1, 1, 6, 1, 1, 1]	2858_con_913	[[-0.7233538409, -0.2061204805, 1.2409904044], [-0.3131124504, 1.4720927029, 2.2008916856], [-1.2680347439, 0.8230282121, -0.4734481929], [-3.9507906552, -0.8791655162, -2.4332790212], [1.3342218346, -0.6037148935000001, 0.5073711404], [5.1497851554, -1.0063220632, -1.1476575655], [-1.2097719051, 2.1196698054, -0.6101006238000001], [-0.7397937267, 2.9701877701, 0.407166338], [-0.7034323205, 4.023…	[[0.0672318702, 0.1775855926, 0.1302463532], [-0.0702839005, 0.346662862, -0.2659913675], [-0.0412938698, 0.2505979028, -0.2268318933], [-0.0443654296, -0.1202230418, 0.1155065173], [0.3283685269, -0.0669042077, -0.155335093], [-0.0140085673, -0.0003386276, 0.0103884717], [0.0086459394, -0.0814507404, 0.08184345450000001], [-0.024768268200000002, -0.145709406, 0.00047742], [0.002081738, -0.084493…	56	2858	con_913	-2778.7	-71.1946	-73.5504	8.95419	-30.7573	-291.898
[30, 8, 7, 7, 7, 7, 6, 6, 1, 6, 6, 1, 1, 1, 6, 1, 1, 1, 6, 1, 1, 6, 1, 1, 6, 1, 1, 1, 6, 1, 1, 1, 6, 1, 1, 6, 1, 1, 1, 6, 1, 6, 1, 6, 6, 1, 6, 1, 6, 1, 1, 1, 6, 1, 1, 1]	2858_con_58	[[-1.311031807, -0.21522916800000003, 0.8636244599], [-0.2822672717, 1.0362905182, 2.0486223132], [-2.076528188, 1.4316863994, -0.1537699318], [-1.9454453049, -1.0504611312, -1.7395317522], [0.6637619315000001, -0.6543820314000001, -0.0394414212], [4.6799531886, -1.1450205397, -1.0810848421], [-1.5814515691, 2.6395841274, -0.1187216628], [-0.6105227903, 3.0320687544, 0.8168614508], [-0.2805856717…	[[0.12563571240000002, 0.13624261270000002, 0.09437256690000001], [-0.0443806, 0.196283127, -0.2272836154], [-0.0468909952, 0.4138367436, -0.0857629277], [-0.0450854027, -0.0481134518, -0.043390641800000004], [0.33375691760000004, -0.0379475784, -0.15026926270000002], [-0.0062746158, 0.0029206175, 0.0021351875], [-0.011086725300000001, -0.2104270214, -0.0088430765], [-0.0632799283, -0.1408750155,…	56	2858	con_58	-2778.7	-71.1989	-73.553	16.7136	-23.7065	-291.965
[30, 8, 7, 7, 7, 7, 6, 6, 1, 6, 6, 1, 1, 1, 6, 1, 1, 1, 6, 1, 1, 6, 1, 1, 6, 1, 1, 1, 6, 1, 1, 1, 6, 1, 1, 6, 1, 1, 1, 6, 1, 6, 1, 6, 6, 1, 6, 1, 6, 1, 1, 1, 6, 1, 1, 1]	2858_con_140	[[-1.2714199571, -0.6321681478, 0.47550839400000006], [-0.4836747125, 0.6311411523, 1.8352836476], [-1.2225919111, 0.9949332277, -0.8658796182], [-3.5711940433000002, -0.6890812024, -0.8089171064], [0.8113042948, -1.1568424814, -0.2438609569], [4.7194549927, 0.3184592307, -0.4774573153], [-0.2559694751, 1.8713665461, -0.8443156083000001], [0.5344944219000001, 2.1005131798, 0.2925528967], [1.32691…	[[0.1927260119, 0.1771677456, 0.08094721740000001], [0.1930302911, 0.1747723669, -0.2859272511], [0.2237463912, 0.365646228, -0.13269269620000002], [-0.060127848000000005, -0.0738931593, 0.0021221989], [0.1567643652, 0.058943814100000005, 0.0370555676], [-0.0036545158, -0.0134936555, -0.0026378672], [-0.1399439767, -0.2694368735, -0.001775382], [-0.1147477299, -0.0289166654, 0.0938520332], [-0.07…	56	2858	con_140	-2778.69	-71.1976	-73.5504	27.0267	-17.6118	-291.686
[30, 8, 7, 7, 7, 7, 6, 6, 1, 6, 6, 1, 1, 1, 6, 1, 1, 1, 6, 1, 1, 6, 1, 1, 6, 1, 1, 1, 6, 1, 1, 1, 6, 1, 1, 6, 1, 1, 1, 6, 1, 6, 1, 6, 6, 1, 6, 1, 6, 1, 1, 1, 6, 1, 1, 1]	2858_con_607	[[-0.9047845752, -0.039028833400000004, 1.2509898464], [0.0005772565, 1.428977672, 2.2171505966], [-1.6328930641000001, 1.2382263133, -0.2275912753], [-2.7527958962, -1.3806247085, -2.6292323934], [0.952770085, -0.6265220796000001, 0.1911586513], [4.8296932383, -1.2535965842999999, -1.2333752150000001], [-1.4765545567, 2.5367433825, -0.1736599131], [-0.7097950245, 3.1953847525, 0.8037190164], [-0…	[[0.0840763695, 0.1828667685, 0.0589718484], [-0.0600075589, 0.2745537897, -0.16472428290000002], [-0.1172304502, 0.30395303490000003, -0.2373620049], [-0.0941742569, -0.1105410144, 0.08639704620000001], [0.3053683158, -0.0720987181, -0.1673383656], [-0.007856313, 0.0024950185, 0.0038752483], [0.0102625893, -0.1603054032, 0.039456775400000005], [0.0032046571, -0.1472125919, 0.031075798300000002],…	56	2858	con_607	-2778.7	-71.1958	-73.5506	12.4374	-29.6756	-291.911
[30, 8, 7, 7, 7, 7, 6, 6, 1, 6, 6, 1, 1, 1, 6, 1, 1, 1, 6, 1, 1, 6, 1, 1, 6, 1, 1, 1, 6, 1, 1, 1, 6, 1, 1, 6, 1, 1, 1, 6, 1, 6, 1, 6, 6, 1, 6, 1, 6, 1, 1, 1, 6, 1, 1, 1]	2858_con_705	[[-0.9114161072, -0.14909014780000002, 1.1640654353], [-0.0142962709, 1.2324099456, 2.2579187525], [-1.6310256424, 1.2495557093, -0.2060990192], [-3.4004580699, -1.1880715639, -2.4237391225], [0.9509077264, -0.6338726499, 0.057861728300000005], [4.916937864, -1.0989857383, -1.1736136108], [-1.3913812632, 2.532082254, -0.0943312531], [-0.6368315356, 3.1049136502, 0.9443569244000001], [-0.528858206…	[[0.06832241900000001, 0.1754435876, 0.090090479], [-0.0432879139, 0.2733822112, -0.15818967820000002], [-0.1196982312, 0.33103384410000003, -0.2213456983], [0.1007665212, -0.14156846920000002, -0.0288986715], [0.3189668735, -0.0475090345, -0.1537321939], [-0.0108375725, 0.0027607078, 0.0048477569], [-0.0025933702000000003, -0.1703927735, 0.0282133752], [-0.0027235563, -0.1488648586, 0.0309403883…	56	2858	con_705	-2778.7	-71.1955	-73.5502	13.3681	-29.0985	-291.911
[30, 8, 7, 7, 7, 7, 6, 6, 1, 6, 6, 1, 1, 1, 6, 1, 1, 1, 6, 1, 1, 6, 1, 1, 6, 1, 1, 1, 6, 1, 1, 1, 6, 1, 1, 6, 1, 1, 1, 6, 1, 6, 1, 6, 6, 1, 6, 1, 6, 1, 1, 1, 6, 1, 1, 1]	2858_con_369	[[-1.0172131073, -0.1111785529, 1.229245121], [0.1097905151, 1.2494943396, 2.1254795009], [-1.6005090527, 1.2016600122, -0.2861510437], [-3.6249218701, -1.3492752429000001, -2.1995599584], [0.8080047583000001, -0.8464484843000001, 0.20704929900000002], [4.8529206187, -0.9130424597000001, -0.8445702343], [-1.1431771862, 2.4266740388, -0.35984345430000003], [-0.21860892610000002, 2.9811498027, 0.54…	[[0.13257629740000001, 0.1166086382, 0.0779965033], [0.0150011342, 0.2228322167, -0.2251939558], [-0.039381001000000006, 0.37241056440000003, -0.2657071065], [-0.015567192, 0.1071852024, -0.0690599221], [0.28885268680000004, -0.050237231800000004, -0.0869634955], [-0.004513558, -0.0047985311000000004, -0.0050355702000000006], [-0.0556785318, -0.19831850410000001, 0.038651634500000004], [-0.021159…	56	2858	con_369	-2778.7	-71.1963	-73.5498	12.5897	-30.2107	-291.818
[30, 8, 7, 7, 7, 7, 6, 6, 1, 6, 6, 1, 1, 1, 6, 1, 1, 1, 6, 1, 1, 6, 1, 1, 6, 1, 1, 1, 6, 1, 1, 1, 6, 1, 1, 6, 1, 1, 1, 6, 1, 6, 1, 6, 6, 1, 6, 1, 6, 1, 1, 1, 6, 1, 1, 1]	2858_con_41	[[-1.2757807969, -0.2223568592, 0.7187655835], [-0.1416524902, 1.0223382532, 1.8223841982], [-2.0105068307, 1.4194087824000001, -0.3550235245], [-2.091804034, -1.1616933938, -1.527238046], [0.6685074445, -0.7478535789, -0.2125617717], [4.7768589034, -1.1373347008999999, -0.8759898349], [-1.6191942815, 2.6591677809, -0.1979755729], [-0.6483678606000001, 3.0586219295, 0.7324669103], [-0.4017255683,…	[[0.12363237440000001, 0.1683428035, 0.1110419536], [-0.055820611000000006, 0.18182640790000001, -0.20983361650000001], [-0.0783197729, 0.406956421, -0.10340182440000001], [0.0224458661, -0.0405079704, -0.030277705300000003], [0.29856349790000003, -0.0389255946, -0.12434080210000001], [-0.0023347595000000002, 0.0014023613, 0.0027315791], [-0.04067957, -0.22375474520000002, 0.0073816005], [-0.0021…	56	2858	con_41	-2778.7	-71.2011	-73.5526	20.4305	-21.1909	-292.031
[30, 8, 7, 7, 7, 7, 6, 6, 1, 6, 6, 1, 1, 1, 6, 1, 1, 1, 6, 1, 1, 6, 1, 1, 6, 1, 1, 1, 6, 1, 1, 1, 6, 1, 1, 6, 1, 1, 1, 6, 1, 6, 1, 6, 6, 1, 6, 1, 6, 1, 1, 1, 6, 1, 1, 1]	2858_con_113	[[-1.281040432, -0.5204465448, 0.5911822385000001], [-0.44231281110000004, 0.8666005463, 1.7795806599000001], [-1.2170474118, 0.8994624244, -0.9527891406000001], [-3.7413503985, -0.3792742162, -0.4474997788], [0.7860962032000001, -1.1564780354, -0.0825542512], [4.7372752555, 0.17989713470000002, -0.4039986316], [-0.2977659398, 1.8190716834, -1.0366215876], [0.5145484223, 2.1720270746, 0.053747217…	[[0.19759214420000001, 0.1443303986, 0.0299829088], [0.17982549080000002, 0.13385552180000002, -0.2859188299], [0.2015324037, 0.3438409585, -0.1575868386], [-0.0535270512, -0.06089215, -0.0027382503], [0.1415896602, 0.07497750260000001, 0.029807686000000003], [-0.00041175280000000004, -0.019446434800000002, -0.0037905601], [-0.1306743183, -0.2414301933, 0.0319473341], [-0.11907468680000001, -0.03…	56	2858	con_113	-2778.69	-71.1979	-73.5507	25.736	-18.7282	-291.706
[30, 8, 7, 7, 7, 7, 6, 6, 1, 6, 6, 1, 1, 1, 6, 1, 1, 1, 6, 1, 1, 6, 1, 1, 6, 1, 1, 1, 6, 1, 1, 1, 6, 1, 1, 6, 1, 1, 1, 6, 1, 6, 1, 6, 6, 1, 6, 1, 6, 1, 1, 1, 6, 1, 1, 1]	2858_con_60	[[-1.1807665799, -0.2550091033, 0.9940255871], [-0.1716187743, 1.0454848347, 2.1420508165], [-2.0173358524, 1.3452286798, -0.0350713172], [-1.8091987392000002, -1.1334697716, -1.6308211413], [0.7783520478, -0.6539060255, 0.0401332053], [4.6929201569, -1.0817927909, -1.3547818749], [-1.5687846477, 2.571497785, -0.022153711200000002], [-0.5992753161000001, 3.0123842668, 0.8934769259], [-0.311522228…	[[0.091372385, 0.1519136341, 0.058835018], [-0.0659094122, 0.1729437472, -0.21387344200000002], [-0.059591669300000004, 0.40430392070000004, -0.0912215152], [-0.039538863800000004, -0.0458947394, -0.043795056000000006], [0.33909849870000003, -0.0367303874, -0.1793880931], [-0.0119533131, 0.004113121500000001, 0.0041600296], [-0.007739999500000001, -0.2165697963, -0.010125068800000001], [-0.051695…	56	2858	con_60	-2778.7	-71.1988	-73.5533	16.1676	-24.3559	-291.958
[30, 8, 7, 7, 7, 7, 6, 6, 1, 6, 6, 1, 1, 1, 6, 1, 1, 1, 6, 1, 1, 6, 1, 1, 6, 1, 1, 1, 6, 1, 1, 1, 6, 1, 1, 6, 1, 1, 1, 6, 1, 6, 1, 6, 6, 1, 6, 1, 6, 1, 1, 1, 6, 1, 1, 1]	2858_con_267	[[-0.9528431450000001, -0.8326610488, 0.5268001384000001], [-0.051801740400000004, 0.4534297279, 1.7447373422], [-1.3719062682, 0.7131869628, -0.8323760491000001], [-4.573053037, 0.40719721270000003, -0.7900512067000001], [1.0747702665, -1.2377985002, -0.3246190285], [4.9529314758, 0.32630437, -0.321341926], [-0.5568703408, 1.7320656034000002, -0.9192136380000001], [0.38199634460000004, 2.0674179…	[[0.1590110439, 0.1530108514, 0.073483718], [0.1229104512, 0.19849695650000002, -0.2602779585], [-0.013017199200000001, 0.4133640354, -0.2463445866], [0.0500519538, -0.0882226166, 0.1331514751], [0.2560189456, 0.054278998, 0.0287761524], [0.0004196014, -0.014552264700000001, -0.0085028564], [-0.0799320162, -0.2590829396, -0.0028099057], [-0.0798717003, -0.0817534764, 0.08713867110000001], [-0.060…	56	2858	con_267	-2778.69	-71.1968	-73.5508	20.2631	-26.1639	-291.686
[30, 8, 7, 7, 7, 7, 6, 6, 1, 6, 6, 1, 1, 1, 6, 1, 1, 1, 6, 1, 1, 6, 1, 1, 6, 1, 1, 1, 6, 1, 1, 1, 6, 1, 1, 6, 1, 1, 1, 6, 1, 6, 1, 6, 6, 1, 6, 1, 6, 1, 1, 1, 6, 1, 1, 1]	2858_con_72	[[-0.9814474222, -0.7637829846, 0.6728819427], [-0.065634521, 0.6987076983, 1.6437828766], [-1.4738385515, 0.5090002367, -0.8966422133], [-4.6361987551, 0.680365639, -0.5138407578], [1.038298457, -1.3093262454, -0.0909112057], [4.93148869, 0.2107906501, -0.2131825706], [-0.7269589337, 1.5443959022, -1.1741931924], [0.233894707, 2.0527966436, -0.2798768361], [0.8263998342000001, 2.8834612378, -0.6…	[[0.2349902413, 0.17330569540000001, 0.08008261950000001], [0.1024133981, 0.1849444573, -0.27170270490000004], [-0.025660979400000002, 0.3569863344, -0.2558272941], [0.0895273599, -0.0790947183, 0.06010953200000001], [0.2784002103, 0.0736449119, 0.0068773521], [0.0021838865, -0.0127157571, -0.0066802126], [-0.0516474756, -0.2219714083, 0.0319557444], [-0.0630108615, -0.0942686271, 0.1161707544], …	56	2858	con_72	-2778.69	-71.1981	-73.5506	14.1346	-29.9003	-291.725
[30, 8, 7, 7, 7, 7, 6, 6, 1, 6, 6, 1, 1, 1, 6, 1, 1, 1, 6, 1, 1, 6, 1, 1, 6, 1, 1, 1, 6, 1, 1, 1, 6, 1, 1, 6, 1, 1, 1, 6, 1, 6, 1, 6, 6, 1, 6, 1, 6, 1, 1, 1, 6, 1, 1, 1]	2858_con_550	[[-1.007537658, -0.08431453750000001, 1.1259630875], [-0.0404378572, 1.3732318251, 2.0512810565], [-1.7374159221, 1.1907396714, -0.3562700677], [-3.293649287, -1.5420460843, -2.4529068582], [0.8338109869, -0.6974985604, 0.052116261500000004], [4.8921420692, -1.218735023, -0.8000805362000001], [-1.4968204650999999, 2.4780172996, -0.3537140298], [-0.680165672, 3.1260095604, 0.5893066616], [-0.55657…	[[0.1258939428, 0.1558599524, 0.09002689300000001], [-0.0440724481, 0.27023667900000004, -0.1830729698], [-0.1187347478, 0.3145734454, -0.2508877047], [-0.0291224994, 0.1039734654, -0.0589864161], [0.309144584, -0.048992483, -0.1277871841], [-0.0001404684, 0.0002584183, -0.0007783536000000001], [-0.0018181265000000002, -0.17457180260000002, 0.045886547400000005], [-0.0074334148000000004, -0.14707…	56	2858	con_550	-2778.7	-71.1958	-73.5496	11.7153	-30.1434	-291.858
[30, 8, 7, 7, 7, 7, 6, 6, 1, 6, 6, 1, 1, 1, 6, 1, 1, 1, 6, 1, 1, 6, 1, 1, 6, 1, 1, 1, 6, 1, 1, 1, 6, 1, 1, 6, 1, 1, 1, 6, 1, 6, 1, 6, 6, 1, 6, 1, 6, 1, 1, 1, 6, 1, 1, 1]	2858_con_50	[[-1.2123671702, -0.4766247156, 0.7156585611], [0.2250950719, 0.5368452359, 1.7137650676], [-1.8008704886, 1.3377595642, -0.13323012110000002], [-2.6376268989, -1.1707488309, -1.3837324624], [0.5659626756, -0.9942311158, -0.5374226514], [4.6711087444, -0.18167771030000002, -0.5447005656], [-1.0487954705, 2.3993301929, -0.2365340907], [0.1660422811, 2.5367900955, 0.4555661442], [0.7230008562, 3.44…	[[0.2406836571, 0.12473073700000001, 0.0464646581], [-0.0715511132, 0.11518625800000001, -0.2616435307], [0.0615272268, 0.4369174847, -0.0856372948], [-0.0922032026, -0.0507550389, -0.0363822722], [0.2966934242, 0.0325302491, -0.0045876685], [0.0003472369, -0.00047913370000000004, -0.0042689622], [-0.0912390907, -0.2506387815, -0.0287450192], [-0.0210806496, -0.1429679659, 0.11366899350000001], […	56	2858	con_50	-2778.69	-71.2001	-73.5527	21.8922	-21.7153	-291.845
[30, 8, 7, 7, 7, 7, 6, 6, 1, 6, 6, 1, 1, 1, 6, 1, 1, 1, 6, 1, 1, 6, 1, 1, 6, 1, 1, 1, 6, 1, 1, 1, 6, 1, 1, 6, 1, 1, 1, 6, 1, 6, 1, 6, 6, 1, 6, 1, 6, 1, 1, 1, 6, 1, 1, 1]	2858_con_695	[[-0.9176864730000001, 0.0224548076, 1.2546051804], [0.0844583317, 1.5298329676, 2.0621925105], [-1.6814086798, 1.2239005923, -0.2759216141], [-3.2503318373, -1.6211246278, -2.2062158801], [0.8733565183, -0.6552285629, 0.13231100440000002], [4.8616833346, -1.2819352464, -0.9491635481], [-1.455206284, 2.5128149406, -0.33719112500000004], [-0.6291654857, 3.2142108465, 0.5575128185], [-0.5298405085,…	[[0.0865350298, 0.1370838788, 0.0468743864], [-0.0660157725, 0.2058752587, -0.1873955101], [-0.1147550546, 0.33160806740000004, -0.274851632], [-0.028838814900000002, 0.0987181649, -0.07036360700000001], [0.29492920040000004, -0.0553925025, -0.13307167990000002], [0.00039336460000000004, 0.0008384976, -7.81919e-05], [-0.012037425400000001, -0.1923326881, 0.041205928100000004], [0.0121861005, -0.1…	56	2858	con_695	-2778.7	-71.1955	-73.5499	12.1478	-30.1965	-291.825
[30, 8, 7, 7, 7, 7, 6, 6, 1, 6, 6, 1, 1, 1, 6, 1, 1, 1, 6, 1, 1, 6, 1, 1, 6, 1, 1, 1, 6, 1, 1, 1, 6, 1, 1, 6, 1, 1, 1, 6, 1, 6, 1, 6, 6, 1, 6, 1, 6, 1, 1, 1, 6, 1, 1, 1]	2858_con_10	[[-1.2810902878000001, -0.3590354765, 0.5917121303], [0.1272434373, 0.6982260992, 1.5800334769000002], [-1.9211315284000001, 1.4107023558, -0.3284414547], [-2.568834151, -1.090092257, -1.4573846343999999], [0.5239759485000001, -0.9748408970000001, -0.5618172296], [4.6873475613, -0.6037825208, -0.35037909370000003], [-1.2960704621999999, 2.5590370753, -0.2681503981], [-0.1199862111, 2.7677016587, …	[[0.2138737964, 0.1280882878, 0.11133644820000001], [-0.042385779000000005, 0.1505308943, -0.2556995906], [-0.0108475763, 0.428128642, -0.1040165962], [-0.0043541664, -0.053505339000000006, -0.0432994062], [0.2788780195, 0.0267098159, 0.0065072869], [0.0115302384, 0.0075082281, 0.0038114334], [-0.0756388127, -0.2316747733, 0.0057445807], [-0.0152514105, -0.14067496440000002, 0.0739364442], [-0.03…	56	2858	con_10	-2778.7	-71.2014	-73.5521	23.3876	-20.3094	-291.985
[30, 8, 7, 7, 7, 7, 6, 6, 1, 6, 6, 1, 1, 1, 6, 1, 1, 1, 6, 1, 1, 6, 1, 1, 6, 1, 1, 1, 6, 1, 1, 1, 6, 1, 1, 6, 1, 1, 1, 6, 1, 6, 1, 6, 6, 1, 6, 1, 6, 1, 1, 1, 6, 1, 1, 1]	2858_con_216	[[-0.7783348873, -0.8866814301, 0.9014010562], [0.1335023924, 0.769902198, 1.4890384164000001], [-1.4646693496, 0.0195237704, -0.8329721032], [-4.3053874242, 1.0184604572, -1.2329896756], [1.2269081904, -1.4555902112, 0.1232344258], [5.0339417272, 0.2199787939, -0.3129384397], [-0.9652367641, 1.1341942233, -1.2942794694], [0.036676706100000005, 1.855363953, -0.6166959665], [0.4560633257, 2.699766…	[[0.1976050926, 0.19701224690000002, 0.0490477982], [0.0410248104, 0.1031516816, -0.2928634892], [-0.0511538317, 0.30117500210000003, -0.2965368929], [-0.0416923878, -0.0148736035, 0.0904380286], [0.27801706930000003, 0.0868248856, -0.0085118127], [-0.00448348, -0.012936218400000001, -0.0054643459000000005], [-0.0640474536, -0.210071852, 0.10493708460000001], [-0.0064948908, -0.0853502342, 0.1324…	56	2858	con_216	-2778.69	-71.1969	-73.5507	12.4537	-29.4155	-291.772
[30, 8, 7, 7, 7, 7, 6, 6, 1, 6, 6, 1, 1, 1, 6, 1, 1, 1, 6, 1, 1, 6, 1, 1, 6, 1, 1, 1, 6, 1, 1, 1, 6, 1, 1, 6, 1, 1, 1, 6, 1, 6, 1, 6, 6, 1, 6, 1, 6, 1, 1, 1, 6, 1, 1, 1]	2858_con_944	[[-0.7693470203, -0.36947808730000004, 1.3384101993], [-0.3257625786, 1.1846685612, 2.4793453772], [-1.2220979255, 0.8514716027, -0.2791611489], [-3.859949417, -0.8826027660000001, -2.2441296207], [1.2877698848999999, -0.6943173469, 0.5597686253], [5.0117182555, -0.8003710484000001, -1.3340237428], [-1.006030334, 2.1385020463, -0.30576304460000003], [-0.5139994264000001, 2.8539863052000003, 0.800…	[[0.0435425908, 0.1630463613, 0.1132354788], [-0.0202278657, 0.3558656532, -0.2230823704], [0.0101542622, 0.22675618930000002, -0.1812740338], [-0.0916991855, 0.1053707006, -0.0490200446], [0.295320741, -0.0431954985, -0.163795498], [-0.0129742862, -0.0033064838, 0.0119732812], [0.0063058132000000005, -0.11606455010000001, 0.06331386060000001], [-0.057065313400000005, -0.1401020818, -0.0006168433…	56	2858	con_944	-2778.7	-71.1944	-73.5509	9.57445	-30.5932	-291.885
[30, 8, 7, 7, 7, 7, 6, 6, 1, 6, 6, 1, 1, 1, 6, 1, 1, 1, 6, 1, 1, 6, 1, 1, 6, 1, 1, 1, 6, 1, 1, 1, 6, 1, 1, 6, 1, 1, 1, 6, 1, 6, 1, 6, 6, 1, 6, 1, 6, 1, 1, 1, 6, 1, 1, 1]	2858_con_576	[[-0.901459243, -0.0806335425, 1.4978779494], [0.0099632129, 1.5029878975000002, 2.2513947015999998], [-1.8587612174, 1.0633364597, 0.0633970247], [-2.7457496256000002, -0.9661863982000001, -2.9367234739], [0.8875418623, -0.6606881469, 0.31747998320000004], [4.680007721, -1.2664027501000001, -1.3284219542], [-1.602817348, 2.3225060996, -0.1681714206], [-0.7272611225000001, 3.0782420196, 0.6332269…	[[0.11972961200000001, 0.1827875388, 0.06539173520000001], [-0.0732938811, 0.2604628048, -0.2171891371], [-0.1073467001, 0.2960058701, -0.2102072379], [0.0716981287, -0.1478206751, 0.0505357405], [0.30680981500000004, -0.0601677709, -0.2000296897], [-0.013409411900000001, 0.0026462198000000003, 0.0078534934], [0.030091892800000002, -0.1418729007, 0.048366346000000005], [-0.0383113516, -0.13929796…	56	2858	con_576	-2778.7	-71.1958	-73.5506	8.84759	-31.1875	-291.938
[30, 8, 7, 7, 7, 7, 6, 6, 1, 6, 6, 1, 1, 1, 6, 1, 1, 1, 6, 1, 1, 6, 1, 1, 6, 1, 1, 1, 6, 1, 1, 1, 6, 1, 1, 6, 1, 1, 1, 6, 1, 6, 1, 6, 6, 1, 6, 1, 6, 1, 1, 1, 6, 1, 1, 1]	2858_con_800	[[-0.9075905757, -0.4465082978, 1.2341734832], [0.4053188512, 0.8635967096, 1.9366780961], [-1.7143012269, 0.9699191840000001, -0.0465593494], [-3.8688875817, -1.1181759617, -2.2536212591], [0.8089094473, -1.1327010205, -0.0099394359], [4.8099146703999995, -0.09216531500000001, -0.6485275331], [-1.0674977431000001, 2.0416207809, -0.4146262912], [0.1352605315, 2.4486595558, 0.19220806610000002], […	[[0.2553737569, 0.10138490730000001, 0.0043437187000000006], [0.0110216037, 0.2000855135, -0.2622790327], [-0.0469072948, 0.3461863435, -0.15654869700000001], [0.033227394300000004, 0.032109125, -0.1459025652], [0.3087325537, 0.038738067200000004, -0.0442954564], [-0.0076059876, -0.0088714649, -0.007591423900000001], [-0.059047686700000004, -0.21501610840000002, 0.0430314148], [-0.0304071893, -0.…	56	2858	con_800	-2778.69	-71.1951	-73.5498	15.2865	-28.4585	-291.792
[30, 8, 7, 7, 7, 7, 6, 6, 1, 6, 6, 1, 1, 1, 6, 1, 1, 1, 6, 1, 1, 6, 1, 1, 6, 1, 1, 1, 6, 1, 1, 1, 6, 1, 1, 6, 1, 1, 1, 6, 1, 6, 1, 6, 6, 1, 6, 1, 6, 1, 1, 1, 6, 1, 1, 1]	2858_con_645	[[-0.718184829, -0.8515586607000001, 0.8073349431], [0.289332633, 0.5278166192, 1.815958462], [-1.3336030587, 0.5434711155, -0.600558761], [-4.873651444, -0.2199982043, -1.4323918610000002], [1.2542921174, -1.3030685458, -0.12056179680000001], [5.1094057355, 0.311166381, -0.2641922872], [-0.7588253633, 1.7052602951, -0.7508332522000001], [0.2702111906, 2.1594371694, 0.0946569382], [0.7430070899, …	[[0.21547768920000002, 0.1520611554, 0.0901465669], [0.0619027097, 0.2158594943, -0.2526327248], [-0.032962929200000005, 0.3439127869, -0.1681629878], [-0.0728712292, 0.1271941165, -0.0205614293], [0.278344812, 0.0692269868, -0.0048324361], [-0.0057003632, -0.0080712583, -0.0085979205], [-0.0640757654, -0.21742796290000002, 0.0168818087], [-0.0293293832, -0.11508579690000001, 0.1029228551], [-0.0…	56	2858	con_645	-2778.69	-71.1956	-73.5504	14.0422	-29.1106	-291.785
[30, 8, 7, 7, 7, 7, 6, 6, 1, 6, 6, 1, 1, 1, 6, 1, 1, 1, 6, 1, 1, 6, 1, 1, 6, 1, 1, 1, 6, 1, 1, 1, 6, 1, 1, 6, 1, 1, 1, 6, 1, 6, 1, 6, 6, 1, 6, 1, 6, 1, 1, 1, 6, 1, 1, 1]	2858_con_195	[[-0.7434296606, -0.5093244586, 0.9122092331], [-0.1202557466, 1.1771687587, 1.7298065429], [-1.4925566736, 0.4709149997, -0.7510739658000001], [-4.5011235073, 0.5356206753, -1.2306169388], [1.2816808912, -0.9028195598000001, 0.1062501248], [5.4131259829000005, -0.7288006508, -0.5017982676], [-1.3800517953, 1.7553735454, -0.9591706337], [-0.6797611729, 2.6067181551000003, -0.0833423365], [-0.5969…	[[0.0745406896, 0.1799629103, 0.0798744995], [-0.0295505101, 0.19599205660000002, -0.23430947270000002], [-0.09266494110000001, 0.257328532, -0.2247811077], [-0.0350567845, -0.046162811000000005, 0.0828900186], [0.3459346915, 0.0022555323000000003, -0.089645395], [-0.0069399709, 0.00038139630000000004, -0.0009259722], [-0.0123075453, -0.1872638512, 0.0827166773], [0.012703437100000001, -0.1303848…	56	2858	con_195	-2778.7	-71.197	-73.5507	8.0924	-31.1994	-291.938
[30, 8, 7, 7, 7, 7, 6, 6, 1, 6, 6, 1, 1, 1, 6, 1, 1, 1, 6, 1, 1, 6, 1, 1, 6, 1, 1, 1, 6, 1, 1, 1, 6, 1, 1, 6, 1, 1, 1, 6, 1, 6, 1, 6, 6, 1, 6, 1, 6, 1, 1, 1, 6, 1, 1, 1]	2858_con_928	[[-0.8317020307, -0.6119166269, 1.0095905718], [-0.6877224384, 0.9287902968, 2.2338994352], [-1.2428419865, 0.6260688788000001, -0.6201336132], [-4.1774276415, -0.1736858507, -1.5167904319], [1.2975254757, -0.7327202466, 0.367307099], [5.167548169, -0.691656118, -1.2083393149], [-0.9773536905, 1.9032064901, -0.610553757], [-0.6634941053, 2.613763665, 0.5635479343], [-0.4973646941, 3.6753159845, 0…	[[0.0047727514000000006, 0.1806272863, 0.12822203540000002], [-0.016261482600000002, 0.3403292472, -0.2128880425], [0.0123466601, 0.2285077143, -0.1735736455], [0.058050652, 0.09197150920000001, 0.012201004900000001], [0.33401512040000003, 0.0019163523000000002, -0.1507948886], [-0.0142435337, 0.0010103928, 0.0096662704], [0.0012957313000000002, -0.12870366930000002, 0.0899800409], [-0.0808463079…	56	2858	con_928	-2778.7	-71.1945	-73.5487	9.38478	-31.374	-291.865
[30, 8, 7, 7, 7, 7, 6, 6, 1, 6, 6, 1, 1, 1, 6, 1, 1, 1, 6, 1, 1, 6, 1, 1, 6, 1, 1, 1, 6, 1, 1, 1, 6, 1, 1, 6, 1, 1, 1, 6, 1, 6, 1, 6, 6, 1, 6, 1, 6, 1, 1, 1, 6, 1, 1, 1]	2858_con_56	[[-1.1727205596, -0.0248524028, 0.9600643751000001], [-0.1445314624, 1.4123965555, 1.9202583289000001], [-2.0324881919, 1.4349178268, -0.2750119344], [-1.6263293746, -1.1041861517, -1.437894575], [0.8039022286, -0.6480042137, 0.1832571583], [4.6058316233, -1.5520816343, -1.2933735401], [-1.8152336274, 2.7229671246000002, -0.18300976330000002], [-0.9106695411, 3.2997212943, 0.7207787835], [-0.8095…	[[0.07464555070000001, 0.1211938426, 0.0077106963], [-0.1220667186, 0.1547775087, -0.18445985950000002], [-0.12288059150000001, 0.37617876710000003, -0.1093392445], [0.0480052396, -0.0221057614, -0.034353471600000005], [0.3176485848, -0.1001426257, -0.1791770928], [-0.0055489245, 0.0019908177, 0.006073282], [-0.0179581013, -0.2051710972, 0.0242988489], [0.0171885215, -0.1471384729, 0.0403696338],…	56	2858	con_56	-2778.7	-71.1993	-73.5523	20.1409	-21.3102	-291.938
[30, 8, 7, 7, 7, 7, 6, 6, 1, 6, 6, 1, 1, 1, 6, 1, 1, 1, 6, 1, 1, 6, 1, 1, 6, 1, 1, 1, 6, 1, 1, 1, 6, 1, 1, 6, 1, 1, 1, 6, 1, 6, 1, 6, 6, 1, 6, 1, 6, 1, 1, 1, 6, 1, 1, 1]	2858_con_847	[[-0.9541227527, -0.20148531020000002, 1.3220435669000001], [-0.5541620615, 1.3482178015000001, 2.4788383545], [-1.1283042784, 1.0107499755, -0.35357933280000003], [-3.3806963142, -0.5101702266, -2.9174506369], [1.1126269203, -0.7099984665, 0.7049779345], [4.7239894567, -1.122698791, -1.3550381324], [-1.0074041517, 2.3102910911, -0.34769946220000003], [-0.6848828656, 3.0365532714, 0.8128744083], …	[[0.060398796600000006, 0.1598136178, 0.13736189810000002], [-0.0244784499, 0.36572043930000003, -0.22464460200000003], [0.0384747472, 0.2561912702, -0.2068689113], [-0.0657263978, -0.1267773013, 0.0992513112], [0.3056063296, -0.0299377582, -0.17273127900000002], [-0.0072418899, 0.0013229556, 0.0050943994000000005], [-0.006135942, -0.0797041461, 0.0751717841], [-0.0144550851, -0.152993962, -0.019…	56	2858	con_847	-2778.7	-71.195	-73.5502	9.89961	-30.1537	-291.911
[30, 8, 7, 7, 7, 7, 6, 6, 1, 6, 6, 1, 1, 1, 6, 1, 1, 1, 6, 1, 1, 6, 1, 1, 6, 1, 1, 1, 6, 1, 1, 1, 6, 1, 1, 6, 1, 1, 1, 6, 1, 6, 1, 6, 6, 1, 6, 1, 6, 1, 1, 1, 6, 1, 1, 1]	2858_con_843	[[-0.7966834602, -0.060120040300000004, 1.076700384], [-0.3357446012, 1.6134061715999999, 2.021117754], [-1.4695972261999999, 0.9675499606, -0.5890461026], [-4.2530251847, -0.8068586335, -2.3372086021], [1.2508662624, -0.4497116604, 0.3210172294], [5.2043630097, -1.3227591614, -0.7133574317], [-1.4442361873, 2.2666328594, -0.7146516782], [-0.9147079434000001, 3.1159164564, 0.2736956122], [-0.9106…	[[0.08019664400000001, 0.1620637051, 0.13991271900000002], [-0.0826947042, 0.3380190478, -0.26139059740000004], [-0.0714684617, 0.265251901, -0.23823885720000001], [-0.0338257781, -0.1208194149, 0.1232104269], [0.3164847417, -0.0854255491, -0.1135417135], [-0.0106036746, 0.0005999952, 0.0070329778], [0.0107118917, -0.0866008358, 0.0748407502], [-0.015294127400000001, -0.1454967874, 0.0055561865],…	56	2858	con_843	-2778.7	-71.195	-73.5506	9.09945	-30.3316	-291.905
[30, 8, 7, 7, 7, 7, 6, 6, 1, 6, 6, 1, 1, 1, 6, 1, 1, 1, 6, 1, 1, 6, 1, 1, 6, 1, 1, 1, 6, 1, 1, 1, 6, 1, 1, 6, 1, 1, 1, 6, 1, 6, 1, 6, 6, 1, 6, 1, 6, 1, 1, 1, 6, 1, 1, 1]	2858_con_208	[[-0.7825051982, -1.0576649466, 0.6665928552], [0.1008031142, 0.5141489281, 1.4851683717], [-1.4262090224000001, 0.0662965107, -0.9541834491000001], [-4.2866416174, 1.0173347172, -1.0905378985], [1.2530631053999999, -1.5340067737, -0.0870914185], [4.9829884404, 0.3523570719, -0.2137951692], [-0.9566547853, 1.2509133807000001, -1.2357735107], [0.0302922537, 1.8793983717, -0.45148198170000003], [0.…	[[0.2285022341, 0.1634591384, 0.0785995099], [0.0407619488, 0.16087790270000002, -0.2928331535], [-0.0509948427, 0.3259257638, -0.21487781920000001], [-0.0519859343, -0.0288494722, 0.09608098350000001], [0.3109586588, 0.0953249952, -0.0061443753], [-0.0019239959, -0.0092388976, -0.0052158652], [-0.056107791100000005, -0.2101893443, 0.07681990350000001], [-0.0098220046, -0.0996123513, 0.1102807359…	56	2858	con_208	-2778.69	-71.197	-73.5504	12.3268	-29.5569	-291.792
[30, 8, 7, 7, 7, 7, 6, 6, 1, 6, 6, 1, 1, 1, 6, 1, 1, 1, 6, 1, 1, 6, 1, 1, 6, 1, 1, 1, 6, 1, 1, 1, 6, 1, 1, 6, 1, 1, 1, 6, 1, 6, 1, 6, 6, 1, 6, 1, 6, 1, 1, 1, 6, 1, 1, 1]	2858_con_567	[[-0.9220673633, -0.0901186595, 1.2734461383], [-0.4724013863, 1.5838284273, 2.2181364746], [-1.3403613508, 0.9223933542, -0.4875784335], [-4.0789918467, -0.9729564878, -2.2541758290000002], [1.1374954305, -0.5713028245, 0.6025422325], [4.9148011671, -1.1481639402, -1.0885858515], [-1.1767363295, 2.2062365257, -0.6552417044000001], [-0.7029012822, 3.0522216591, 0.3641120447], [-0.5814528824, 4.09…	[[0.0748626209, 0.16743928930000002, 0.1375571474], [-0.0262397465, 0.3523101213, -0.2734312981], [0.0052245065, 0.2018916976, -0.2054900738], [0.1206383749, -0.0295352338, -0.0335311712], [0.31251490260000003, -0.058782542800000004, -0.1581105422], [-0.010214985900000001, 0.0031572917000000002, 0.0073835343], [0.0110556782, -0.0812201023, 0.0875200485], [-0.0477858486, -0.1467852079, -0.00937715…	56	2858	con_567	-2778.7	-71.1959	-73.5507	7.50041	-31.6568	-291.905
[30, 8, 7, 7, 7, 7, 6, 6, 1, 6, 6, 1, 1, 1, 6, 1, 1, 1, 6, 1, 1, 6, 1, 1, 6, 1, 1, 1, 6, 1, 1, 1, 6, 1, 1, 6, 1, 1, 1, 6, 1, 6, 1, 6, 6, 1, 6, 1, 6, 1, 1, 1, 6, 1, 1, 1]	2858_con_617	[[-0.9476247503, 0.1503157582, 1.3659624439], [-0.011895704200000001, 1.6760651948, 2.2085917491], [-1.6648202386, 1.3385753518, -0.19466764620000002], [-2.5067382369, -1.3653260662, -2.6270724306], [0.8880016540000001, -0.5558737498, 0.3516809678], [4.5805397208, -1.5226129511000002, -1.3450127671], [-1.583175038, 2.6435690260999998, -0.1801350045], [-0.8132681381, 3.3647305421, 0.7499727643], […	[[0.08831508290000001, 0.156804358, 0.028085537900000002], [-0.09766990240000001, 0.2475677088, -0.1767810752], [-0.13038317060000001, 0.3020254515, -0.2092836555], [-0.021666409100000002, -0.14682052980000002, 0.0731357063], [0.29812825930000003, -0.0955914234, -0.185697661], [-0.0050823208, 0.0020225047, 0.0030910039], [0.0106610456, -0.1457734318, 0.0506571716], [0.0158231921, -0.1515703681000…	56	2858	con_617	-2778.7	-71.1957	-73.551	11.6318	-30.2984	-291.918
[30, 8, 7, 7, 7, 7, 6, 6, 1, 6, 6, 1, 1, 1, 6, 1, 1, 1, 6, 1, 1, 6, 1, 1, 6, 1, 1, 1, 6, 1, 1, 1, 6, 1, 1, 6, 1, 1, 1, 6, 1, 6, 1, 6, 6, 1, 6, 1, 6, 1, 1, 1, 6, 1, 1, 1]	2858_con_1000	[[-0.886630295, -0.7699716162, 0.9326894126], [0.036489670200000004, 0.8825774365, 1.4969507561], [-1.5825895839, 0.1020920525, -0.8122199227], [-4.1624271932, 1.2711773387, -0.9073548756], [1.1106270271, -1.3907806733, 0.18197743330000002], [4.9941261134, 0.0974008346, -0.2582415176], [-0.9886335381, 1.1372439052, -1.3389745373], [0.0037906061000000002, 1.8714579546, -0.6612859755], [0.461751996…	[[0.2277944884, 0.19068155950000001, 0.0468157304], [0.059814873600000006, 0.1330729482, -0.2932411045], [-0.1033370119, 0.2669525569, -0.27960450740000004], [-0.13537230150000001, -0.0592657605, 0.0688400296], [0.2927768584, 0.08153969650000001, -0.022257519], [-0.0032165904, -0.013270349300000001, -0.0059715067], [-0.0354726199, -0.1793410842, 0.0860381226], [-0.0373115198, -0.07053253100000001…	56	2858	con_1000	-2778.69	-71.1925	-73.5456	18.494	-25.0254	-291.719
[30, 8, 7, 7, 7, 7, 6, 6, 1, 6, 6, 1, 1, 1, 6, 1, 1, 1, 6, 1, 1, 6, 1, 1, 6, 1, 1, 1, 6, 1, 1, 1, 6, 1, 1, 6, 1, 1, 1, 6, 1, 6, 1, 6, 6, 1, 6, 1, 6, 1, 1, 1, 6, 1, 1, 1]	2858_con_356	[[-0.7445537915, -0.3549878969, 0.9866232733], [-0.0316462098, 1.1672885143, 2.0234421519], [-1.48198723, 0.9005644424, -0.4896408842], [-4.5783099393, -0.7836508393, -1.8153914181], [1.2235736559000001, -0.7348618318, 0.03341439], [5.332732019, -0.8244131131, -0.72534984], [-1.3127347282000001, 2.1950240935, -0.5114381100000001], [-0.5830297532000001, 2.8827099944, 0.4760694265], [-0.47198405860…	[[0.0824788676, 0.1790340075, 0.1318664072], [-0.0401777382, 0.2662716753, -0.2117940593], [-0.0859720816, 0.2857755349, -0.166454195], [0.1149027152, -0.039107772400000004, -0.0576752097], [0.3426105853, -0.0117740705, -0.11693698990000001], [-0.0114772584, 0.0007696321, 0.0016051878000000002], [0.0035174274, -0.16267410570000002, 0.0364773802], [-0.0142529423, -0.1520827266, 0.05322889180000000…	56	2858	con_356	-2778.7	-71.1963	-73.5502	7.73608	-32.013	-291.911
[30, 8, 7, 7, 7, 7, 6, 6, 1, 6, 6, 1, 1, 1, 6, 1, 1, 1, 6, 1, 1, 6, 1, 1, 6, 1, 1, 1, 6, 1, 1, 1, 6, 1, 1, 6, 1, 1, 1, 6, 1, 6, 1, 6, 6, 1, 6, 1, 6, 1, 1, 1, 6, 1, 1, 1]	2858_con_671	[[-0.8640706036, -0.1955685043, 1.1609465882], [0.18520618160000002, 1.2284053469, 2.0504241873], [-1.6853830091000002, 1.1219905328, -0.2312893821], [-3.3231718291, -1.5368235627, -2.3597857634], [0.9310461750000001, -0.7883829966, 0.0033370812], [4.9993539366, -1.0140751498, -0.9279462883], [-1.4589852151, 2.4111987344, -0.19169864150000002], [-0.5649505625, 3.0274023734, 0.7010331595], [-0.452…	[[0.1073977051, 0.1649789324, 0.0688294186], [-0.04710084, 0.2445514387, -0.1734748568], [-0.1378213188, 0.3441681246, -0.21559613230000002], [-0.0393777633, 0.1082299352, -0.0466247645], [0.3139630869, -0.050858831300000004, -0.1309238855], [-0.0021913568, 0.0018465799, 0.0013188183000000001], [-0.018107466200000002, -0.19643287510000002, 0.0301676115], [0.0167998901, -0.1485676908, 0.0476842077…	56	2858	con_671	-2778.7	-71.1956	-73.5494	11.7124	-30.3699	-291.845
[30, 8, 7, 7, 7, 7, 6, 6, 1, 6, 6, 1, 1, 1, 6, 1, 1, 1, 6, 1, 1, 6, 1, 1, 6, 1, 1, 1, 6, 1, 1, 1, 6, 1, 1, 6, 1, 1, 1, 6, 1, 6, 1, 6, 6, 1, 6, 1, 6, 1, 1, 1, 6, 1, 1, 1]	2858_con_590	[[-0.9277605921000001, 0.1411957255, 1.3289698676000001], [0.06814196830000001, 1.6531375245, 2.1274538765], [-1.7074618949, 1.3462881265, -0.1869193097], [-2.6387427746, -1.3177818349, -2.6279070631], [0.8735505133, -0.5942612246, 0.2768620229], [4.6517505035, -1.5145176532, -1.2494902847], [-1.6396957914999999, 2.6517030826, -0.15077372020000002], [-0.8270984116000001, 3.3627357857, 0.750156675…	[[0.0909603439, 0.15782539980000002, 0.0277749735], [-0.10473898990000001, 0.2400274159, -0.1734956256], [-0.1448932936, 0.32035515200000003, -0.1958123793], [-0.0183280485, -0.14944577650000002, 0.0708484415], [0.3020985215, -0.1018528905, -0.1728109871], [-0.0025535074, 0.001160901, 0.0036867756], [0.0035861603000000002, -0.1572261433, 0.0447620387], [0.0309768449, -0.1504589012, 0.017859124900…	56	2858	con_590	-2778.7	-71.1958	-73.5509	11.6835	-30.2187	-291.911
[30, 8, 7, 7, 7, 7, 6, 6, 1, 6, 6, 1, 1, 1, 6, 1, 1, 1, 6, 1, 1, 6, 1, 1, 6, 1, 1, 1, 6, 1, 1, 1, 6, 1, 1, 6, 1, 1, 1, 6, 1, 6, 1, 6, 6, 1, 6, 1, 6, 1, 1, 1, 6, 1, 1, 1]	2858_con_834	[[-0.7958254945000001, -0.0410170105, 1.1050416707], [-0.32884853010000004, 1.6261906026, 2.0579920314], [-1.4573972876, 1.0037295499, -0.5552234114], [-4.1087223836, -0.8327538346000001, -2.4366483933], [1.2262434606000001, -0.4646115823, 0.3028547814], [5.1572329428, -1.3747704239, -0.7823882041], [-1.4939238424, 2.3055021653, -0.6451196143], [-1.0048970619, 3.1513443532, 0.3668642628], [-1.058…	[[0.0793140299, 0.159464154, 0.1380475524], [-0.1090258803, 0.3374282964, -0.24694743430000002], [-0.06541124670000001, 0.2664683556, -0.23738708050000001], [-0.0283802239, -0.1256012419, 0.1147470126], [0.32058757390000003, -0.0766330561, -0.1254009646], [-0.0093277783, 0.0028464913, 0.0045558507], [0.011725382500000001, -0.0841267482, 0.0728921248], [0.003488208, -0.14954735260000002, -0.010404…	56	2858	con_834	-2778.7	-71.195	-73.5503	9.03543	-30.291	-291.911
[30, 8, 7, 7, 7, 7, 6, 6, 1, 6, 6, 1, 1, 1, 6, 1, 1, 1, 6, 1, 1, 6, 1, 1, 6, 1, 1, 1, 6, 1, 1, 1, 6, 1, 1, 6, 1, 1, 1, 6, 1, 6, 1, 6, 6, 1, 6, 1, 6, 1, 1, 1, 6, 1, 1, 1]	2858_con_501	[[-1.0253773335, -0.2149655804, 0.9769642742], [0.1784900271, 1.0478914213, 1.911572698], [-1.6697012037999999, 1.2311834721000001, -0.3804876494], [-3.5310288331, -1.0501955313, -2.6604794688], [0.7625441822, -0.9077106396, -0.1386579204], [4.9227748321, -0.7722778532, -0.5378130406], [-1.2512657414000001, 2.4708445601, -0.3368512964], [-0.2581333423, 2.9338612296, 0.5435172483], [0.031080359800…	[[0.1690089296, 0.12364955500000001, 0.08163379700000001], [-0.0015094718000000001, 0.2444561029, -0.2082396591], [-0.0926123692, 0.3815809556, -0.22970919720000002], [-0.1067268997, -0.09305050790000001, 0.10168449310000001], [0.3014087682, -0.0315754734, -0.052821770500000004], [0.0022172418000000003, -0.000612874, -0.0037420446], [-0.0287149943, -0.1820209365, 0.0265669386], [-0.0133938385, -0…	56	2858	con_501	-2778.7	-71.1959	-73.5498	14.9885	-28.2783	-291.852
[30, 8, 7, 7, 7, 7, 6, 6, 1, 6, 6, 1, 1, 1, 6, 1, 1, 1, 6, 1, 1, 6, 1, 1, 6, 1, 1, 1, 6, 1, 1, 1, 6, 1, 1, 6, 1, 1, 1, 6, 1, 6, 1, 6, 6, 1, 6, 1, 6, 1, 1, 1, 6, 1, 1, 1]	2858_con_755	[[-0.8310325120000001, -0.4042728356, 0.7778002254], [-0.4428536477, 1.1129819442, 1.9837769610000002], [-1.4524812735000001, 0.8785191103000001, -0.7584828365], [-4.2861539245, -0.49310628100000004, -1.4697465598], [1.2286439624, -0.6119578014, -0.048602755000000004], [5.3357200921, -0.825365973, -0.7974750892], [-1.1622601612, 2.1528020681, -0.7528660248], [-0.6785336304, 2.8378131495, 0.377160…	[[0.0156785788, 0.1742747599, 0.1136839553], [-0.0264413473, 0.2730848173, -0.1944300189], [-0.07166545960000001, 0.2576617739, -0.2658846918], [0.0488579398, -0.0581802535, 0.1617990497], [0.3359792473, 0.004578781200000001, -0.101138876], [-0.0107104674, 0.0023351632, 0.0034493439], [0.0123556367, -0.1677460059, 0.0490922654], [-0.0580246088, -0.1430719691, 0.0357016069], [-0.016179063, -0.0792…	56	2858	con_755	-2778.7	-71.1953	-73.5499	13.1691	-29.3858	-291.872
[30, 8, 7, 7, 7, 7, 6, 6, 1, 6, 6, 1, 1, 1, 6, 1, 1, 1, 6, 1, 1, 6, 1, 1, 6, 1, 1, 1, 6, 1, 1, 1, 6, 1, 1, 6, 1, 1, 1, 6, 1, 6, 1, 6, 6, 1, 6, 1, 6, 1, 1, 1, 6, 1, 1, 1]	2858_con_581	[[-0.7599378585000001, -0.6651941738, 0.8424821481], [0.3088712803, 0.7026520658000001, 1.8003531823999999], [-1.3644637892, 0.7094277684, -0.5887248186], [-4.810757545, -0.4378371151, -1.3098254714], [1.1741677393, -1.2065289879, -0.10322962170000001], [5.1530634427, 0.07316591260000001, -0.2471217416], [-0.8462834427, 1.8992068052, -0.7164222265], [0.193486858, 2.3650424299, 0.11037736990000001…	[[0.2112361043, 0.121013119, 0.0725895906], [0.0405487249, 0.2155289923, -0.23999524360000002], [-0.025834524, 0.3082637621, -0.1582319706], [-0.0731221046, 0.10618505980000001, -0.0093028635], [0.3056412667, 0.0588883786, -0.0178338757], [-0.0019533622000000002, -0.0066929309000000005, -0.0047051849], [-0.060479194400000005, -0.2006430509, 0.029646078500000003], [-0.028300578200000003, -0.122609…	56	2858	con_581	-2778.7	-71.1958	-73.5502	13.6178	-29.5349	-291.818
[30, 8, 7, 7, 7, 7, 6, 6, 1, 6, 6, 1, 1, 1, 6, 1, 1, 1, 6, 1, 1, 6, 1, 1, 6, 1, 1, 1, 6, 1, 1, 1, 6, 1, 1, 6, 1, 1, 1, 6, 1, 6, 1, 6, 6, 1, 6, 1, 6, 1, 1, 1, 6, 1, 1, 1]	2858_con_786	[[-0.7395718411000001, -0.5206030924, 0.9513402287], [0.0649815458, 1.0151229879, 1.9008120032], [-1.3753544426, 0.6757463091, -0.6159996479000001], [-4.6036779503, -0.4023011456, -2.1474605074], [1.2658489873, -0.9825334386000001, 0.12821391570000001], [5.3467110942, -0.42492726200000003, -0.5826902815], [-1.1042532506, 1.9487050596, -0.7242235717000001], [-0.3063334464, 2.6373380390000003, 0.20…	[[0.1280859664, 0.15343361660000002, 0.1200818762], [-0.0035840299, 0.232847195, -0.2587377333], [-0.0716243114, 0.3681536711, -0.2117627303], [-0.0427333273, -0.12225724930000001, 0.1111794296], [0.336622591, -0.0204674359, -0.0740253536], [-0.0112459442, -0.0051697733000000004, -0.0020142799], [-0.0312775153, -0.1655491511, 0.0447940293], [-0.020040758000000002, -0.1340516102, 0.0883314395], [-…	56	2858	con_786	-2778.7	-71.1952	-73.5496	10.289	-30.5107	-291.872
[30, 8, 7, 7, 7, 7, 6, 6, 1, 6, 6, 1, 1, 1, 6, 1, 1, 1, 6, 1, 1, 6, 1, 1, 6, 1, 1, 1, 6, 1, 1, 1, 6, 1, 1, 6, 1, 1, 1, 6, 1, 6, 1, 6, 6, 1, 6, 1, 6, 1, 1, 1, 6, 1, 1, 1]	2858_con_114	[[-1.255971033, -0.5549749246, 0.5628881769], [-0.38828094630000004, 0.8165492846, 1.7448903277], [-1.2185138568, 0.8653299744, -0.9768480253], [-3.7706319811, -0.2994640758, -0.37232097080000004], [0.8074974836000001, -1.1896643632, -0.1223263275], [4.7505857783, 0.1895748078, -0.3501270663], [-0.3366295667, 1.8202606923, -1.060322161], [0.5006488665000001, 2.1646997917, 0.0143200463], [1.253706…	[[0.1969017053, 0.1339691885, 0.030952218000000004], [0.1783009166, 0.1387218223, -0.2881228229], [0.1809870676, 0.3566147, -0.1527064047], [-0.045807851600000005, -0.0513561852, -0.0028851177], [0.1406981079, 0.08072037380000001, 0.0357577441], [-0.001476328, -0.0141578281, -0.0033982062], [-0.1233341359, -0.2344253452, 0.028433421400000002], [-0.1129309269, -0.0477296223, 0.10244206980000001], …	56	2858	con_114	-2778.69	-71.1978	-73.5507	25.2535	-19.1782	-291.706
[30, 8, 7, 7, 7, 7, 6, 6, 1, 6, 6, 1, 1, 1, 6, 1, 1, 1, 6, 1, 1, 6, 1, 1, 6, 1, 1, 1, 6, 1, 1, 1, 6, 1, 1, 6, 1, 1, 1, 6, 1, 6, 1, 6, 6, 1, 6, 1, 6, 1, 1, 1, 6, 1, 1, 1]	2858_con_358	[[-0.9348475110000001, -0.1655236722, 1.3716393513], [0.3522618867, 1.1900238706, 2.0283725674], [-1.7954430944, 1.179557286, 0.0542399791], [-3.6982199625, -1.1677539204, -2.1024892153], [0.7448807255000001, -0.8920229539000001, 0.10843266430000001], [4.8246852932, -0.639705603, -0.7770006395], [-1.2371912637, 2.3073556238, -0.2895914218], [-0.08275262400000001, 2.8065040328, 0.3418900549], [0.3…	[[0.20030925300000002, 0.09460941, 0.0227606797], [0.0111487031, 0.2212241711, -0.2410791689], [-0.06765133450000001, 0.3113741538, -0.1604151653], [0.0208060369, 0.0327433722, -0.1400586621], [0.2895741123, 0.0016989012000000001, -0.0782437051], [-0.006539088100000001, -0.0008973419, -0.0027771448], [-0.034274322100000004, -0.1953287076, 0.052944450100000005], [-0.035402627400000004, -0.10853972…	56	2858	con_358	-2778.7	-71.1963	-73.5504	12.7396	-29.9014	-291.898
[30, 8, 7, 8, 7, 6, 8, 6, 6, 8, 6, 6, 1, 6, 6, 1, 1, 6, 1, 6, 6, 1, 6, 1, 6, 6, 6, 1, 6, 1, 6, 1, 6, 6, 1, 6, 1, 1, 6, 1, 6, 1, 6, 1, 6, 1, 6, 1, 8, 6, 1, 6, 8, 6, 1, 6, 1, 1, 1]	3294_con_138	[[0.5051792615, -0.1391724734, -0.3411369296], [2.4890872174, -0.6503630202, -0.0436017981], [0.7177558655, 1.8385483383999999, 0.39124539340000003], [-0.5783356404000001, -0.4784051895, 1.374443847], [-1.2037677891, 0.8042031278, -1.1762837536], [-1.4763561231, 1.9358646467, -0.5165291496000001], [1.6625943773, -0.20309478, -2.0078387117], [-0.45382623980000003, 2.4826271103, 0.3256898334], [-1.…	[[-0.2138758413, -0.3767839651, 0.20615155970000001], [-0.1521519691, 0.11478635520000001, -0.7021221652], [0.0546352332, 0.0508260324, 0.0737955106], [-0.059484502200000004, -0.4640832058, -0.625768419], [-0.1412370226, -0.0757538189, -0.0392350496], [0.1405139335, -0.2081816567, -0.056954702600000004], [0.3078137944, -0.1159199405, 0.6637985674], [0.1713783079, -0.1898812684, -0.019471029], [0.…	59	3294	con_138	-3420.49	-102.127	-106.518	-167.328	-162.053	-391.005
[30, 8, 7, 8, 7, 6, 8, 6, 6, 8, 6, 6, 1, 6, 6, 1, 1, 6, 1, 6, 6, 1, 6, 1, 6, 6, 6, 1, 6, 1, 6, 1, 6, 6, 1, 6, 1, 1, 6, 1, 6, 1, 6, 1, 6, 1, 6, 1, 8, 6, 1, 6, 8, 6, 1, 6, 1, 1, 1]	3294_con_84	[[-0.5806205884, -0.2333244502, 0.6378906771], [-0.9196615946000001, 1.1100596414, -0.9233614977000001], [0.8934338579000001, -0.9092897219, 2.0117950592], [-2.0053105166, -1.6679024152, 0.4465697085], [0.8532694502, -1.1144997017, -0.6610163726], [2.0400697382, -1.1911903119, -0.0489953772], [0.500974755, 1.511023673, 0.6810415348000001], [2.0623928544, -1.0652475179, 1.3779517322000001], [-2.61…	[[-0.2038115039, 0.21874604390000002, 0.0017141069], [0.5316904733, 0.2035297294, 0.47569888320000003], [0.017973824700000002, 0.0334172578, 0.0900731174], [-0.0372324531, 0.5275704187, 0.5906356826], [0.0175182556, 0.0387422869, -0.16953598620000002], [-0.23584215050000001, 0.0388780028, 0.007515782], [-0.4087692538, -0.1468250419, -0.6120798036], [-0.2426183848, 0.0593015464, 0.0270171919], [0.…	59	3294	con_84	-3420.49	-102.127	-106.519	-167.336	-162.804	-390.971
[30, 8, 7, 8, 7, 6, 8, 6, 6, 8, 6, 6, 1, 6, 6, 1, 1, 6, 1, 6, 6, 1, 6, 1, 6, 6, 6, 1, 6, 1, 6, 1, 6, 6, 1, 6, 1, 1, 6, 1, 6, 1, 6, 1, 6, 1, 6, 1, 8, 6, 1, 6, 8, 6, 1, 6, 1, 1, 1]	3294_con_65	[[-0.6883902185, -0.5121132631, 0.2631831973], [0.7677148840000001, -1.2258305661, -1.0728132137], [0.6882284471, 0.9279106397, 0.9980849232000001], [-2.3372634595, 0.2082137603, 1.2046401386], [0.43852387330000003, -1.6578377599, 1.6583106033], [1.6214487557, -1.0682959322, 1.8724686192000002], [-0.5379040190000001, 0.4615620345, -1.5232185744], [1.7510139614, 0.3175805921, 1.5334978432000002], …	[[-0.1839653798, -0.0038973927, -0.2679057051], [-0.3203107709, 0.6134238254000001, -0.1945352755], [0.0381818614, 0.1385846522, -0.091943278], [0.005645393, -0.7269222786, -0.31405930400000004], [0.0158390739, -0.1036878039, 0.0087411108], [-0.2258577662, -0.0312814966, -0.1032413648], [0.5049799478, -0.562878565, 0.1517356497], [-0.22210104390000002, -0.005938802500000001, -0.0904808699], [0.81…	59	3294	con_65	-3420.49	-102.127	-106.519	-167.417	-162.878	-390.971
[30, 8, 7, 8, 7, 6, 8, 6, 6, 8, 6, 6, 1, 6, 6, 1, 1, 6, 1, 6, 6, 1, 6, 1, 6, 6, 6, 1, 6, 1, 6, 1, 6, 6, 1, 6, 1, 1, 6, 1, 6, 1, 6, 1, 6, 1, 6, 1, 8, 6, 1, 6, 8, 6, 1, 6, 1, 1, 1]	3294_con_186	[[0.5252434137, -0.7135252999999999, 0.6543817508], [2.1248773179000002, -1.7691001408, 1.441232697], [0.549970237, 0.8412215022, 2.0971498526], [-1.2203647615, -1.2880010992, 1.5803227545], [-0.5467638498, 0.8138393307, -0.3552120233], [-1.0021105468, 1.7144100796, 0.523126969], [2.2797475637, -0.5428269076000001, -0.3512684769], [-0.4233862547, 1.7219223343999999, 1.8341014776], [-1.4513051687,…	[[-0.3182876566, -0.3592455423, -0.0643077869], [0.1802342418, 0.37134961790000004, -0.6306673762], [0.012291497600000001, 0.0112660191, 0.10150367660000001], [0.1702307238, -0.22025959250000002, -0.7260303692000001], [-0.1170703929, -0.0257266992, -0.1205889026], [0.13512261150000002, -0.21082652570000002, -0.0690957042], [-0.021867687, -0.3730625315, 0.6128184736], [0.14805405770000002, -0.2103…	59	3294	con_186	-3420.49	-102.126	-106.518	-167.01	-162.042	-390.991
[30, 8, 7, 8, 7, 6, 8, 6, 6, 8, 6, 6, 1, 6, 6, 1, 1, 6, 1, 6, 6, 1, 6, 1, 6, 6, 6, 1, 6, 1, 6, 1, 6, 6, 1, 6, 1, 1, 6, 1, 6, 1, 6, 1, 6, 1, 6, 1, 8, 6, 1, 6, 8, 6, 1, 6, 1, 1, 1]	3294_con_241	[[-0.029180768000000003, 0.8021887867, -0.0304119854], [0.9026078004, -0.5455451784, 1.235585438], [0.1468786778, 2.4333665176, 1.3058863231], [-2.0195495573, 0.5293518340000001, 0.3275599858], [-0.1847900624, 2.4377845156, -1.3689599707], [-0.08908136800000001, 3.6159989481, -0.7432699362], [1.9656289434, 0.5125752955, -0.3464368695], [0.0783409419, 3.6136964540000003, 0.6810371373], [-1.9636800…	[[-0.14104230580000002, -0.47360967660000003, -0.068869391], [0.44902855620000004, 0.3200290632, -0.5361614281], [0.0494134902, 0.0395927804, 0.15935845140000002], [0.3854725526, -0.3361531782, -0.5878789128], [-0.049734049, 0.0425660018, -0.1625368094], [0.0068241867, -0.24999923470000002, -0.0177160072], [-0.3518388836, -0.3315095015, 0.5857429114], [-0.0125806262, -0.2502847622, 0.0189342063],…	59	3294	con_241	-3420.49	-102.123	-106.515	-167.84	-159.363	-390.918
[30, 8, 7, 8, 7, 6, 8, 6, 6, 8, 6, 6, 1, 6, 6, 1, 1, 6, 1, 6, 6, 1, 6, 1, 6, 6, 6, 1, 6, 1, 6, 1, 6, 6, 1, 6, 1, 1, 6, 1, 6, 1, 6, 1, 6, 1, 6, 1, 8, 6, 1, 6, 8, 6, 1, 6, 1, 1, 1]	3294_con_83	[[-0.9286893579000001, 0.1867591584, -0.3290582991], [-0.11618666520000001, -1.5309020293, 0.5282854036], [0.578368946, 1.2485589555, 0.7120713793], [-2.7448074735, -0.3758265397, -1.0271480039], [-0.5525243587, 1.8030867935, -1.6584421729], [0.6595097160000001, 2.3133259547, -1.4058211157], [0.5146341197000001, -0.7856800696, -1.4216480876], [1.2583073175, 2.0282008737, -0.13558114100000002], [-…	[[-0.1024183107, -0.334768505, -0.0003394931], [0.2934884332, 0.2044422576, -0.6424480405], [0.1101740652, -0.07285857500000001, 0.117725143], [0.052601395100000004, 0.3769902605, 0.7336017223], [-0.0096489621, 0.0273379187, -0.1103236655], [-0.1998353235, -0.15821004160000002, 0.0234736995], [-0.13740294890000002, -0.2339010239, 0.7072361316], [-0.1946044579, -0.15090297860000002, 0.0517354973],…	59	3294	con_83	-3420.49	-102.127	-106.519	-167.013	-162.437	-390.965
[30, 8, 7, 8, 7, 6, 8, 6, 6, 8, 6, 6, 1, 6, 6, 1, 1, 6, 1, 6, 6, 1, 6, 1, 6, 6, 6, 1, 6, 1, 6, 1, 6, 6, 1, 6, 1, 1, 6, 1, 6, 1, 6, 1, 6, 1, 6, 1, 8, 6, 1, 6, 8, 6, 1, 6, 1, 1, 1]	3294_con_31	[[-0.5584251364, -0.14623491630000002, 0.7281421533], [-0.3583276294, -1.2566357738, -1.022135918], [0.4475186137, 0.8113817634, 2.3320314048], [-1.9352478305, -1.1274665444, 1.8460569156000002], [0.45091438650000004, 1.4196906541, -0.2857857327], [1.4573329009, 1.8815443919, 0.4649092487], [1.1421301498, -1.2882550177, 0.5604244955000001], [1.4597518671, 1.5490938597000001, 1.8589402669], [-2.77…	[[-0.12246523100000001, -0.2814601962, -0.0529401048], [0.5623193337, -0.0478315802, 0.4554446965], [0.0266400754, -0.019991615, 0.0922428116], [-0.2371831711, 0.6715364324, -0.4277756321], [0.0530361097, 0.0028355622000000003, -0.1616144297], [-0.2098228826, -0.1475265237, -0.0459005294], [-0.4743975817, 0.053335115100000004, -0.6024343981], [-0.20259911630000002, -0.1621792762, 0.0067315259], […	59	3294	con_31	-3420.49	-102.128	-106.52	-168.141	-162.747	-391.018
[30, 8, 7, 8, 7, 6, 8, 6, 6, 8, 6, 6, 1, 6, 6, 1, 1, 6, 1, 6, 6, 1, 6, 1, 6, 6, 6, 1, 6, 1, 6, 1, 6, 6, 1, 6, 1, 1, 6, 1, 6, 1, 6, 1, 6, 1, 6, 1, 8, 6, 1, 6, 8, 6, 1, 6, 1, 1, 1]	3294_con_149	[[-0.7039047623, 0.0270991135, -0.15658423500000002], [0.9416999704000001, -1.0262567417, 0.6193130803], [-0.0791793398, 1.4897249984, 1.2484577402], [-2.4349101789, 0.6693505888, -1.0072483002], [0.620034855, 1.2076179724, -1.3251923851], [1.4414816792, 1.9010196911000001, -0.5293108805], [-0.0490168008, -1.5678847968, -1.2461057478], [1.0748677245, 2.0382586083, 0.8488797744000001], [-3.0254216…	[[-0.114202123, -0.32286099760000003, -0.0287449348], [-0.2047094589, -0.1863699967, -0.6544884018], [-0.0007277833000000001, -0.0017295702, 0.1001819833], [0.0085513601, -0.3853711367, 0.6613355378], [0.0799836817, -0.055213711500000005, -0.1441360603], [-0.1971502182, -0.1397298343, -0.03388893], [0.4020537289, 0.19621128940000002, 0.6398378416], [-0.1979381214, -0.15557108320000002, -0.0063847…	59	3294	con_149	-3420.49	-102.127	-106.517	-166.843	-162.402	-390.958
[30, 8, 7, 8, 7, 6, 8, 6, 6, 8, 6, 6, 1, 6, 6, 1, 1, 6, 1, 6, 6, 1, 6, 1, 6, 6, 6, 1, 6, 1, 6, 1, 6, 6, 1, 6, 1, 1, 6, 1, 6, 1, 6, 1, 6, 1, 6, 1, 8, 6, 1, 6, 8, 6, 1, 6, 1, 1, 1]	3294_con_227	[[-0.7655452386, 0.5556625945, -0.7786912586], [0.6454942493, -0.6925344493000001, 0.07517520300000001], [0.2731705166, 2.2928156983, -0.170619123], [-2.2293906671, -0.8428663644000001, -0.9533131907], [-1.5760006443, 1.9919081519000001, -2.1065486351], [-1.0029672674, 3.1921523629, -1.9621148192], [0.7004426147, -0.1186510887, -2.0252631071], [-0.022290535400000002, 3.3539640839000002, -0.928458…	[[-0.1100957833, -0.4881940967, 0.2181115065], [0.0915892095, 0.1321934808, -0.6978893315], [0.1472313112, 0.0392382284, 0.0908671159], [0.0790050602, 0.4961078508, 0.6119463266], [-0.137034147, 0.0528427219, -0.1276677949], [-0.0373430251, -0.2505683494, 0.043117783900000005], [0.0284028862, -0.17177668170000002, 0.7458979733000001], [-0.0258581672, -0.2347228723, 0.07552722390000001], [0.808931…	59	3294	con_227	-3420.49	-102.124	-106.516	-168.325	-160.748	-390.958
[30, 8, 7, 8, 7, 6, 8, 6, 6, 8, 6, 6, 1, 6, 6, 1, 1, 6, 1, 6, 6, 1, 6, 1, 6, 6, 6, 1, 6, 1, 6, 1, 6, 6, 1, 6, 1, 1, 6, 1, 6, 1, 6, 1, 6, 1, 6, 1, 8, 6, 1, 6, 8, 6, 1, 6, 1, 1, 1]	3294_con_29	[[-0.2095582547, 0.9910988597, -0.11572670110000001], [1.4884809662, 0.7085488485, -1.3021715844], [0.48250463920000003, 2.6747037792, 0.9711646193000001], [-1.8051699828, 0.5882028456, 1.0844399717], [-0.9245903862, 2.5893514363, -1.3173643924], [-0.5429189553, 3.7865588491, -0.8598724442000001], [1.2184033548, -0.2322110698, 0.6447338112000001], [0.1980666244, 3.8328593825, 0.36639888400000004]…	[[-0.1023724015, -0.523629841, 0.0522686314], [0.034319951200000004, -0.3294920693, 0.6558938087], [0.11158525030000001, 0.0430813821, 0.1293630978], [0.0637979035, -0.3142700369, -0.7184167599], [-0.1130460714, 0.0395240727, -0.137030129], [-0.008173769, -0.2470046186, -0.0057739783000000005], [0.0895662635, 0.32490351, -0.7002928357], [-0.006847340800000001, -0.24321010850000002, 0.0380777309],…	59	3294	con_29	-3420.5	-102.128	-106.523	-173.915	-164.491	-391.117
[30, 8, 7, 8, 7, 6, 8, 6, 6, 8, 6, 6, 1, 6, 6, 1, 1, 6, 1, 6, 6, 1, 6, 1, 6, 6, 6, 1, 6, 1, 6, 1, 6, 6, 1, 6, 1, 1, 6, 1, 6, 1, 6, 1, 6, 1, 6, 1, 8, 6, 1, 6, 8, 6, 1, 6, 1, 1, 1]	3294_con_32	[[0.0786708057, 0.9514954678, 0.4766647632], [1.6796728601000002, 0.7928233496, -0.8508455926], [0.9073921016000001, 2.3680141595, 1.8171771638], [-1.4943771272, 0.3969888352, 1.64934376], [-0.5888402515, 2.7744947731, -0.3790111077], [-0.097742565, 3.8459087513, 0.25300099260000003], [1.4493406553, -0.47250567940000004, 0.9069945142], [0.6899260129, 3.6296250906000003, 1.4310286461000001], [-1.8…	[[-0.1530308399, -0.5415837993, -0.059159889400000006], [0.0408041627, -0.44383957300000004, 0.58120824], [0.12287312110000001, 0.0155603094, 0.1310539333], [0.022396013700000002, -0.1857257859, -0.7598058649], [-0.11165567230000001, 0.0691306676, -0.12206914860000001], [-0.028315775300000002, -0.2414305876, -0.0521880123], [0.0877414148, 0.4371886903, -0.6629951316], [-0.0222522141, -0.246413125…	59	3294	con_32	-3420.49	-102.128	-106.523	-172.24	-163.809	-391.091
[30, 8, 7, 8, 7, 6, 8, 6, 6, 8, 6, 6, 1, 6, 6, 1, 1, 6, 1, 6, 6, 1, 6, 1, 6, 6, 6, 1, 6, 1, 6, 1, 6, 6, 1, 6, 1, 1, 6, 1, 6, 1, 6, 1, 6, 1, 6, 1, 8, 6, 1, 6, 8, 6, 1, 6, 1, 1, 1]	3294_con_109	[[-0.4017571723, -0.4549264679, 0.9281950199000001], [1.4677314591, -1.3676125272, 0.6287661799], [0.5930415994, 0.5674067539000001, 2.494315829], [-2.3532311079, 0.1105953768, 0.9838859734000001], [0.33680437020000004, 1.2459977355, -0.0953492102], [1.3296563804, 1.8074451424, 0.6033326058], [-0.1691935949, -1.4951425283, -0.8071416056], [1.4716160784, 1.4376310195, 1.9807535242], [-2.559771281,…	[[-0.1394059382, -0.3735093001, -0.1666830702], [-0.4631728544, -0.0287456671, -0.5522018761], [0.0450337751, -0.0108166361, 0.1040046948], [0.2810380644, -0.5758056742000001, 0.3775559882], [0.032020283000000004, 0.0172298339, -0.1783132242], [-0.1923185044, -0.17044498400000002, -0.0289345485], [0.610046583, 0.0718634273, 0.4950641436], [-0.1861642909, -0.1907929259, 0.0083933081], [0.790664990…	59	3294	con_109	-3420.49	-102.127	-106.518	-167.786	-162.34	-390.985
[30, 8, 7, 8, 7, 6, 8, 6, 6, 8, 6, 6, 1, 6, 6, 1, 1, 6, 1, 6, 6, 1, 6, 1, 6, 6, 6, 1, 6, 1, 6, 1, 6, 6, 1, 6, 1, 1, 6, 1, 6, 1, 6, 1, 6, 1, 6, 1, 8, 6, 1, 6, 8, 6, 1, 6, 1, 1, 1]	3294_con_6	[[0.0025763216, -1.7314246751, 0.0315624319], [1.8308070894, -1.7117713562999999, 1.0452283031], [-0.5683070483, -0.0573418702, 1.2151020846], [-1.5025746906, -2.7699907909, 0.9413431984], [0.5926754867, -0.09707730240000001, -1.2050317394], [0.2992768025, 1.0935562645, -0.671244771], [1.5121153623999999, -2.8075700774, -0.8118634147], [-0.3164804305, 1.1149325198, 0.6227869333], [-2.2403091896, …	[[-0.20006530990000002, -0.1316556421, -0.0398364363], [-0.0075511538, -0.2914265347, -0.6657379001], [-0.067945802, -0.023880439700000002, 0.0808034133], [-0.1646663957, 0.4188409306, -0.6707383444], [0.056173568, -0.0271688269, -0.081216364], [0.0135811193, -0.225491196, -0.036718442000000004], [0.19728480810000001, 0.4296437235, 0.6405245374], [-0.0143205681, -0.2199731571, 0.0515764711], [0.8…	59	3294	con_6	-3420.49	-102.132	-106.524	-170.968	-166.812	-391.157
[30, 7, 7, 7, 7, 7, 7, 6, 6, 1, 1, 1, 6, 1, 1, 1, 6, 1, 1, 1, 6, 1, 1, 1, 6, 6, 1, 1, 1, 6, 1, 1, 1, 6, 1, 1, 1, 6, 1, 1, 1, 6, 1, 1, 6, 1, 1, 1, 6, 1, 1, 6, 1, 1, 1]	1881_con_169	[[0.4973726329, -1.7179211213, -0.3043743264], [-0.7051215713, 0.23823277580000002, -0.46340144110000003], [-2.8793871264, 0.2538596835, -1.1154579306], [-2.4076067503000003, 1.2064759751, 0.9713675256000001], [0.3179773023, 0.4535428051, 0.4375384591], [2.1219241457, 1.5223543588, 1.3493954999], [1.1863913926, 2.4374910439, -0.5795159434], [-1.9194501537000002, 0.5429420563, -0.18788091310000002…	[[-0.12220975240000001, 0.3248098305, -0.0041105739], [-0.3250470867, 0.0198297578, 0.3376052499], [0.033041749, -0.0452868647, -0.022599267000000003], [-0.0642849332, -0.0055477069, 0.056895566], [0.2644454005, 0.48281097510000004, -0.3516058158], [0.1019703409, -0.008941601700000001, 0.043902132100000005], [0.0185924064, 0.1407610642, -0.1144364794], [0.26369148740000004, -0.2014483404, -0.1586…	55	1881	con_169	-2661.65	-65.3632	-67.7851	137.132	67.0521	-259.339
[30, 7, 7, 7, 7, 7, 7, 6, 6, 1, 1, 1, 6, 1, 1, 1, 6, 1, 1, 1, 6, 1, 1, 1, 6, 6, 1, 1, 1, 6, 1, 1, 1, 6, 1, 1, 1, 6, 1, 1, 1, 6, 1, 1, 6, 1, 1, 1, 6, 1, 1, 6, 1, 1, 1]	1881_con_76	[[0.5506363687, -1.8081493804000002, -0.0491327913], [-0.6297148408000001, 0.1270627682, 0.14928653490000002], [-2.7829282917000002, 0.0365115987, 0.9229946033], [-1.3557951077000001, 1.7014944002, 1.7654921733000002], [0.6602637667, 0.615882476, 0.0689725816], [2.4708833747, 1.431360238, -1.0468280195], [0.3870744614, 1.9863814984000001, -1.9013533162], [-1.5077045777, 0.5945798883, 0.9601146636…	[[-0.11397603, 0.2416931578, 0.0665011066], [-0.2454507336, 0.5248345585, 0.5022618882000001], [-0.0920629226, -0.0667476149, 0.0474067903], [0.0603039474, 0.09149176690000001, 0.0433171964], [0.0012914308000000002, -0.0723538847, -0.6957064502], [0.0256123559, 0.0894733694, 0.0602500747], [-0.0261057755, 0.1407658946, -0.169957181], [0.1552253084, -0.3095393877, -0.2042145209], [0.0830815902, -0…	55	1881	con_76	-2661.66	-65.3651	-67.783	142.381	70.2968	-259.492
[30, 7, 7, 7, 7, 7, 7, 6, 6, 1, 1, 1, 6, 1, 1, 1, 6, 1, 1, 1, 6, 1, 1, 1, 6, 6, 1, 1, 1, 6, 1, 1, 1, 6, 1, 1, 1, 6, 1, 1, 1, 6, 1, 1, 6, 1, 1, 1, 6, 1, 1, 6, 1, 1, 1]	1881_con_135	[[0.5166154396, -0.872668764, 1.122781537], [-0.46175450100000004, -0.0243514454, -0.7617354744], [-2.3461909324, -1.3061836861, -1.1165451769], [-2.5961922651, 0.9916752691, -1.0861530858], [0.1703646806, 1.2000866963, -0.9254112559000001], [2.0522387746, 2.4852051372, -0.6970034721], [2.2152580386, 0.12028250680000001, -0.38710156160000003], [-1.7428998479, -0.0629714844, -0.9566892815], [-1.48…	[[-0.0288053492, 0.15183183020000002, -0.2693742259], [-0.7331094686, 0.1113394661, -0.4059657467], [-0.11336337070000001, -0.08510768140000001, -0.0234406462], [-0.076924134, 0.09085539670000001, -0.022815557400000002], [0.6080480323, -0.1464320579, 0.47544995300000004], [0.0328280961, 0.0377567805, -0.1486444258], [0.0754277629, -0.0542993468, -0.0214580955], [0.3939480508, -0.0964789019, 0.200…	55	1881	con_135	-2661.67	-65.3638	-67.7808	139.112	69.1439	-259.824
[30, 7, 7, 7, 7, 7, 7, 6, 6, 1, 1, 1, 6, 1, 1, 1, 6, 1, 1, 1, 6, 1, 1, 1, 6, 6, 1, 1, 1, 6, 1, 1, 1, 6, 1, 1, 1, 6, 1, 1, 1, 6, 1, 1, 6, 1, 1, 1, 6, 1, 1, 6, 1, 1, 1]	1881_con_18	[[0.67127189, -1.9298650846, -0.23496952340000002], [-0.4971423099, -0.0644851504, 0.36800532810000003], [-2.6677709843, 0.0435164767, 1.1117601619], [-1.9862361225, 1.5253406015, -0.5689856206], [0.6020097545, 0.3489491261, -0.3514229317], [2.2186409712, 1.8107416849, -1.0505546987], [0.9847004168000001, 2.385487072, 0.8422117961000001], [-1.6506184558, 0.48543385520000004, 0.2695767455], [-2.25…	[[-0.07147440370000001, 0.2746937222, 0.0781226974], [-0.1913404163, 0.3010618178, -0.221166256], [-0.0861125784, -0.0817103814, 0.0215351966], [0.0511571897, 0.0932863359, -0.0734335503], [0.0064972435, 0.3316268813, 0.2117362831], [0.09450476590000001, -0.019513400400000002, -0.015492092], [-0.0157511085, 0.119329823, 0.1096046989], [0.25652802150000004, -0.2757614914, 0.0746631826], [-0.045132…	55	1881	con_18	-2661.66	-65.3678	-67.7834	139.761	69.3336	-259.512
[30, 7, 7, 7, 7, 7, 7, 6, 6, 1, 1, 1, 6, 1, 1, 1, 6, 1, 1, 1, 6, 1, 1, 1, 6, 6, 1, 1, 1, 6, 1, 1, 1, 6, 1, 1, 1, 6, 1, 1, 1, 6, 1, 1, 6, 1, 1, 1, 6, 1, 1, 6, 1, 1, 1]	1881_con_171	[[0.5585148262, -1.6455683840000002, -0.1595848533], [-0.6158886027, 0.24379310710000002, 0.4607387056], [-2.768578697, -0.3486859064, 0.9502919039000001], [-2.4497741075, 1.0019801033, -0.9064597159000001], [0.3733723485, 0.6545133973, -0.4261848077], [2.4099432679, 1.5785877409, -0.8840300347000001], [1.3843358367, 2.2311270992, 1.0944247848], [-1.8569483636, 0.3097423116, 0.1388629302], [-2.24…	[[-0.1384562158, 0.3854627009, 0.1116639449], [-0.5641504615, -0.06758411660000001, -0.6869089853], [-0.0529534155, 0.0810097948, 0.0841550055], [-0.1366066362, 0.0922714827, -0.1053221554], [0.4946049676, 0.2246649722, 0.6753350154000001], [-0.0128975966, 0.1066591488, -0.0654863583], [0.0515082745, 0.185870577, 0.1502638963], [0.3420585454, -0.12177768030000001, 0.2620034327], [-0.0548027955, 0…	55	1881	con_171	-2661.66	-65.3628	-67.7862	147.658	72.4682	-259.472
[30, 7, 7, 7, 7, 7, 7, 6, 6, 1, 1, 1, 6, 1, 1, 1, 6, 1, 1, 1, 6, 1, 1, 1, 6, 6, 1, 1, 1, 6, 1, 1, 1, 6, 1, 1, 1, 6, 1, 1, 1, 6, 1, 1, 6, 1, 1, 1, 6, 1, 1, 6, 1, 1, 1]	1881_con_27	[[0.6319832823, -1.8858717294, -0.1502093491], [-0.5927006007, -0.0207446287, 0.32619801800000003], [-2.7569469889000002, 0.09117721670000001, 1.0713831823], [-2.0961349689, 1.5719366653, -0.608318228], [0.5234758852, 0.3878512671, -0.36845382990000003], [2.18493587, 1.8325032736, -0.9997683009], [0.9079009962000001, 2.3904881014, 0.8725504209], [-1.7407290917, 0.5399280307000001, 0.2330457784000…	[[-0.07059228940000001, 0.2580585897, -0.0281334565], [-0.1776738119, 0.2808227891, -0.1796002892], [-0.07586995120000001, -0.0743409042, -0.0004874001], [-0.006797135100000001, 0.08435342970000001, -0.0652630479], [0.013492856400000001, 0.3389676197, 0.2289107467], [0.10277252020000001, -0.0107885129, -0.0175285342], [-0.026374249500000002, 0.1029433107, 0.1234868518], [0.2578722824, -0.26482997…	55	1881	con_27	-2661.66	-65.3674	-67.7829	140.1	69.7862	-259.498
[30, 7, 7, 7, 7, 7, 7, 6, 6, 1, 1, 1, 6, 1, 1, 1, 6, 1, 1, 1, 6, 1, 1, 1, 6, 6, 1, 1, 1, 6, 1, 1, 1, 6, 1, 1, 1, 6, 1, 1, 1, 6, 1, 1, 6, 1, 1, 1, 6, 1, 1, 6, 1, 1, 1]	1881_con_13	[[0.522942625, -2.0630148884, 0.0089711654], [-0.6472340372000001, -0.1355442965, 0.3431139111], [-2.7894757911, 0.11231494040000001, 1.1208632678], [-2.040889127, 1.5936717958000002, -0.5200834181], [0.49234999970000004, 0.1974731003, -0.35287527820000003], [2.216778388, 1.5444555876, -1.0271929154], [0.9577164522, 2.2243049459, 0.8179874723], [-1.7522144768999999, 0.5101256820000001, 0.27947566…	[[-0.1040276412, 0.3493473608, -0.0548335837], [-0.1575599462, 0.34150480580000003, -0.1542744063], [-0.0914340955, -0.0661916209, -0.0003752923], [0.0050875281000000005, 0.0899588806, -0.066879544], [0.0174069764, 0.3785804472, 0.2413547618], [0.1079293482, -0.0016456505, -0.0198298705], [-0.0350429436, 0.1114003212, 0.12057970130000001], [0.2727574175, -0.28030759720000004, 0.0791524648], [0.13…	55	1881	con_13	-2661.66	-65.3685	-67.7837	139.197	68.4969	-259.565
[30, 7, 7, 7, 7, 7, 7, 6, 6, 1, 1, 1, 6, 1, 1, 1, 6, 1, 1, 1, 6, 1, 1, 1, 6, 6, 1, 1, 1, 6, 1, 1, 1, 6, 1, 1, 1, 6, 1, 1, 1, 6, 1, 1, 6, 1, 1, 1, 6, 1, 1, 6, 1, 1, 1]	1881_con_143	[[0.4827503175, -1.8274503551999999, -0.0930655019], [-0.6839734719, 0.07312979680000001, 0.4524054832], [-2.8912703868, -0.0487299969, 0.9580748847], [-2.3073948769, 1.3628100624, -0.8162693832], [0.3916636452, 0.47418629030000004, -0.314437371], [2.1746776297, 1.7728224798, -0.9028278424], [1.1695683953, 2.1906127086, 1.1609344733], [-1.8806864907, 0.44385839650000003, 0.1811879753], [-2.567156…	[[-0.023669586700000002, 0.39091335650000003, 0.0091681374], [-0.293446406, 0.0893810654, -0.34462087210000003], [0.0278246872, -0.0504283026, 0.0231002023], [-0.0659078005, -0.0063354466, -0.0628143037], [0.2096245877, 0.45239746080000004, 0.43419337820000004], [0.10262141050000001, 0.0177164808, -0.051775875000000006], [0.0333523664, 0.1077241169, 0.1535018243], [0.2655614519, -0.2466986673, 0.…	55	1881	con_143	-2661.65	-65.3637	-67.7852	136.745	66.8213	-259.372
[30, 7, 7, 7, 7, 7, 7, 6, 6, 1, 1, 1, 6, 1, 1, 1, 6, 1, 1, 1, 6, 1, 1, 1, 6, 6, 1, 1, 1, 6, 1, 1, 1, 6, 1, 1, 1, 6, 1, 1, 1, 6, 1, 1, 6, 1, 1, 1, 6, 1, 1, 6, 1, 1, 1]	1881_con_191	[[0.42415502110000003, -1.4009276419, 0.1439272987], [-0.793707044, 0.5269135016000001, -0.09764245240000001], [-2.9878912601, -0.10854505830000001, 0.2109301721], [-2.2692073731, 1.8125523908, 1.2813370096], [0.21643778090000002, 1.4740572301000001, -0.014370435800000001], [2.3931053839, 2.0363289159, -0.4380824495], [1.4339984907, 0.158720895, -1.5631105815000002], [-1.9255575821000002, 0.76550…	[[-0.0114254991, 0.3703204526, -0.142298943], [-0.7312557425, 0.4248998168, 0.24070888740000002], [-0.1153064565, -0.0500107656, 0.040592248000000004], [-0.0213652102, 0.066368121, 0.0519669727], [0.5840106779, -0.45070336400000005, -0.1303549208], [-0.005178736000000001, 0.1366229333, -0.08063302430000001], [-0.0090802448, -0.0343889197, -0.0864230483], [0.3652973718, -0.2124205425, -0.075986352…	55	1881	con_191	-2661.66	-65.3618	-67.7786	143.648	73.4915	-259.618
[30, 7, 7, 7, 7, 7, 7, 6, 6, 1, 1, 1, 6, 1, 1, 1, 6, 1, 1, 1, 6, 1, 1, 1, 6, 6, 1, 1, 1, 6, 1, 1, 1, 6, 1, 1, 1, 6, 1, 1, 1, 6, 1, 1, 6, 1, 1, 1, 6, 1, 1, 6, 1, 1, 1]	1881_con_59	[[0.5892201781, -1.7964445311000001, 0.08035539], [-0.5489828809, 0.1457963951, -0.2690993886], [-2.7380646294, -0.0956009474, -0.9074359048], [-2.2819080383, 1.2628398298, 0.9304978601], [0.48630371780000003, 0.5816046429, 0.5357534202], [2.5198782258, 1.5306498641, 0.9293134067000001], [1.3276751245, 2.3349156369, -0.8940410722000001], [-1.7783558825, 0.430092896, -0.0418950053], [-2.2213108262…	[[-0.025618933400000002, 0.29353321400000004, -0.036156819800000004], [-0.5477422658000001, 0.35186122210000004, 0.4225037096], [-0.0799965378, -0.0648392707, -0.0250959314], [-0.0466982191, 0.0722037504, 0.1030328702], [0.4043031879, 0.0720805665, -0.5523129134], [-0.024328097, 0.0829650935, 0.0803857281], [0.0664512312, 0.1722261703, -0.1244583279], [0.2856004561, -0.2506850745, -0.1537097654],…	55	1881	con_59	-2661.66	-65.3654	-67.7843	142.056	69.2735	-259.498
[30, 7, 7, 7, 7, 7, 7, 6, 6, 1, 1, 1, 6, 1, 1, 1, 6, 1, 1, 1, 6, 1, 1, 1, 6, 6, 1, 1, 1, 6, 1, 1, 1, 6, 1, 1, 1, 6, 1, 1, 1, 6, 1, 1, 6, 1, 1, 1, 6, 1, 1, 6, 1, 1, 1]	1881_con_99	[[0.3697776434, -1.745042401, -0.1580618735], [-0.7454135193, 0.22798039050000002, 0.09169250670000001], [-2.8804400071, 0.0524282022, 0.9054372521], [-1.3913703396, 1.5257975743999999, 1.9692182199000001], [0.5675881916000001, 0.6559428975, 0.0708873139], [2.405439315, 1.5200253243000001, -0.9609928602000001], [0.3428186408, 2.3259206604, -1.6575646485000002], [-1.5875902483000002, 0.5758037583,…	[[-0.07418645880000001, 0.2148939215, 0.0427957369], [-0.2045249556, 0.4182216251, 0.6301341704], [-0.0906197742, -0.08957273, 0.042159268800000003], [0.0711242983, 0.0836988307, 0.0425055829], [-0.013892525000000001, 0.0111142946, -0.6741257441], [0.026409537700000003, 0.0657123391, 0.0821237413], [-0.0156768964, 0.1716347035, -0.1528708026], [0.1415854679, -0.27647145100000003, -0.2313094756], …	55	1881	con_99	-2661.65	-65.3646	-67.7827	142.599	70.3921	-259.452
[30, 7, 7, 7, 7, 7, 7, 6, 6, 1, 1, 1, 6, 1, 1, 1, 6, 1, 1, 1, 6, 1, 1, 1, 6, 6, 1, 1, 1, 6, 1, 1, 1, 6, 1, 1, 1, 6, 1, 1, 1, 6, 1, 1, 6, 1, 1, 1, 6, 1, 1, 6, 1, 1, 1]	1881_con_12	[[0.5910143288, -1.9874606058, -0.2581198344], [-0.5104509307, -0.0972580274, 0.3901124123], [-2.706330885, 0.0106632208, 1.0414566654], [-1.9633542432, 1.5022493513000001, -0.6004284898000001], [0.6306257302, 0.2982510825, -0.2681659158], [2.3181812377, 1.7123865533, -0.8964554279], [0.9533697293000001, 2.3765917314, 0.8724375804000001], [-1.6544291183, 0.4615661575, 0.2461859671], [-2.332836357…	[[-0.0607174635, 0.3252407523, 0.0918361438], [-0.1895490266, 0.3097006538, -0.2351157498], [-0.0880520494, -0.0810764711, 0.0143563266], [0.0355963094, 0.0975436229, -0.0734137566], [-0.015653015200000002, 0.3605022283, 0.1981113404], [0.10067285270000001, -0.0128622732, 0.0026891258], [-0.0218879014, 0.1212038726, 0.11511499950000001], [0.26614238500000004, -0.2818403117, 0.095456864], [-0.0367…	55	1881	con_12	-2661.66	-65.3685	-67.7838	139.052	68.5224	-259.545
[30, 7, 7, 7, 7, 7, 7, 6, 6, 1, 1, 1, 6, 1, 1, 1, 6, 1, 1, 1, 6, 1, 1, 1, 6, 6, 1, 1, 1, 6, 1, 1, 1, 6, 1, 1, 1, 6, 1, 1, 1, 6, 1, 1, 6, 1, 1, 1, 6, 1, 1, 6, 1, 1, 1]	1881_con_86	[[0.42411758200000005, -1.5959645459, -0.013304690800000001], [-0.6378477454, 0.3810526656, 0.4548782827], [-2.7917373133, -0.2339921785, 1.0369237434], [-2.3994971718, 1.9851867526, 0.5028374468], [0.3742709698, 1.305116971, 0.46314194480000004], [2.5316203894, 1.8748904892, -0.036202047], [1.3901896852, 0.27377096900000003, -1.4082406652000001], [-1.8650883094, 0.7299632921, 0.6366754664000001]…	[[0.0535736255, 0.2864818615, 0.0572078221], [-0.6253949157, 0.6055598327, 0.275929607], [-0.13125326310000002, -0.0095952202, 0.0183451787], [-0.0686109603, 0.0811375585, -0.0976150591], [0.4151361069, -0.5293591263, -0.566417905], [0.0031033462, 0.14905348070000002, -0.0435626862], [-0.0316276909, -0.060961616, -0.10015497570000001], [0.3100025245, -0.2194186712, -0.050770452800000004], [-0.055…	55	1881	con_86	-2661.66	-65.3648	-67.7783	142.617	71.5525	-259.751
[30, 7, 7, 7, 7, 7, 7, 6, 6, 1, 1, 1, 6, 1, 1, 1, 6, 1, 1, 1, 6, 1, 1, 1, 6, 6, 1, 1, 1, 6, 1, 1, 1, 6, 1, 1, 1, 6, 1, 1, 1, 6, 1, 1, 6, 1, 1, 1, 6, 1, 1, 6, 1, 1, 1]	1881_con_71	[[0.3758310502, -1.8149556746000002, -0.2294721471], [-0.6921797482000001, 0.17535327250000002, 0.0641560191], [-2.8680038281, -0.005528164, 0.7556310153], [-1.4189343426, 1.3943411265, 1.9658584443], [0.6289457461, 0.5729762988, 0.1259264293], [2.5272292267000003, 1.4415188857, -0.791785582], [0.5116864891, 2.3182647295, -1.535008517], [-1.5746155619, 0.4945009701, 0.9371719318], [-3.3367959259,…	[[-0.0117425484, 0.24524481780000001, 0.0695142975], [-0.2180648799, 0.36958298910000004, 0.6359985585], [-0.0927175106, -0.0934367864, 0.0338917959], [0.0639881937, 0.08213433590000001, 0.0514287401], [0.030558845600000002, 0.0750229605, -0.6954820449], [0.0301948154, 0.0643533728, 0.0799772869], [0.0013066287, 0.1861397133, -0.1469842725], [0.1455752034, -0.2746435916, -0.2343417795], [0.103570…	55	1881	con_71	-2661.66	-65.3652	-67.783	142.616	70.3341	-259.472
[30, 7, 7, 7, 7, 7, 7, 6, 6, 1, 1, 1, 6, 1, 1, 1, 6, 1, 1, 1, 6, 1, 1, 1, 6, 6, 1, 1, 1, 6, 1, 1, 1, 6, 1, 1, 1, 6, 1, 1, 1, 6, 1, 1, 6, 1, 1, 1, 6, 1, 1, 6, 1, 1, 1]	1881_con_69	[[0.4288489272, -1.8167315079000002, 0.05445987], [-0.5948495751, 0.19656339220000002, 0.34906119550000003], [-2.761405171, 0.0628218625, 1.0792530265], [-2.2949998713, 1.370398307, -0.8176489764], [0.43800264180000004, 0.5480747295, -0.49757493500000005], [2.5161651063, 1.3864410026, -0.9189653527], [1.3330680146, 2.3551569122, 0.8263578845], [-1.820463282, 0.5132061256, 0.1478875277], [-2.21202…	[[-0.0155771729, 0.262340114, 0.0066330968], [-0.5450125562, 0.3548227091, -0.4046642251], [-0.0841532136, -0.0934495473, 0.0436530319], [0.0250534985, 0.0803924811, -0.0796920386], [0.4327706891, 0.0945805945, 0.5378709777], [-0.0209955839, 0.0607058252, -0.0887622252], [0.0899081931, 0.1963698978, 0.111196082], [0.2497564972, -0.2718817294, 0.1155712358], [-0.043213221100000004, -0.0242444253, …	55	1881	con_69	-2661.66	-65.3652	-67.7831	142.596	70.3174	-259.472
[30, 7, 7, 7, 7, 7, 7, 6, 6, 1, 1, 1, 6, 1, 1, 1, 6, 1, 1, 1, 6, 1, 1, 1, 6, 6, 1, 1, 1, 6, 1, 1, 1, 6, 1, 1, 1, 6, 1, 1, 1, 6, 1, 1, 6, 1, 1, 1, 6, 1, 1, 6, 1, 1, 1]	1881_con_15	[[0.7643215961000001, -1.9445538321, 0.0441783944], [-0.582860166, -0.1178027373, 0.2752824427], [-2.7356707055, -0.027699828200000002, 1.0493561307000001], [-2.1387745234, 1.4240829497, -0.6743227878], [0.5279948761000001, 0.27999144460000003, -0.43109014430000003], [2.1624257517, 1.7201585193, -1.1446786085], [0.7999585419, 2.3942508301, 0.6321886699], [-1.7410254095000002, 0.42255043400000003,…	[[-0.0900908797, 0.34360469660000004, -0.0385254602], [-0.1720876064, 0.3013608237, -0.1623740836], [-0.06641706330000001, -0.0767277262, 0.0085661771], [-0.0211461616, 0.07857526890000001, -0.077505882], [-0.015870699999999998, 0.3935629422, 0.2285494579], [0.1192034882, -0.0052778219, -0.0229856578], [-0.0687440815, 0.1024458505, 0.11494474780000001], [0.2910576406, -0.2470525671, 0.1087070871]…	55	1881	con_15	-2661.66	-65.3683	-67.7833	139.306	69.0197	-259.545
[30, 7, 6, 1, 7, 1, 6, 1, 6, 1, 7, 6, 1, 7, 1, 6, 1, 6, 1, 8, 8, 6, 6, 1, 6, 1, 6, 1, 1, 1, 8, 8, 6, 6, 1, 6, 1, 6, 1, 1, 1]	975_con_7	[[0.011588574, 0.1397553699, 0.1300364441], [1.145034044, 1.5847698649000002, 1.1002640432], [1.1290953082, 1.6209366755999999, 2.4071392864], [0.33547126990000004, 1.2228877612, 3.0051254511], [2.2345642418000002, 2.2207266358, 2.8825533774], [2.4724782778, 2.3596504899, 3.8512823451], [2.9996584399, 2.5761752935, 1.8074086764000001], [3.9435790864999998, 3.0695766923, 1.9129413715], [2.30521555…	[[-0.025738950400000002, -0.5008203609, 0.0671721269], [0.1646700434, -0.0167849518, 0.029297186000000003], [0.2786306901, 0.07949447230000001, -0.22342054190000002], [0.13823537630000002, 0.1010017868, -0.17782446570000002], [-0.07233976930000001, -0.0418051054, -0.2270879022], [0.0262244101, 0.008813178500000001, 0.0055869922], [-0.23089475, -0.1271884542, 0.1646739086], [-0.1551887257, -0.0818…	41	975	con_7	-2843.7	-67.7606	-71.7023	-105.267	-107.281	-239.92
[30, 7, 6, 1, 7, 1, 6, 1, 6, 1, 7, 6, 1, 7, 1, 6, 1, 6, 1, 8, 8, 6, 6, 1, 6, 1, 6, 1, 1, 1, 8, 8, 6, 6, 1, 6, 1, 6, 1, 1, 1]	975_con_36	[[-0.0231107586, 0.2121470939, -0.0371705478], [1.1406893082, 1.5784798769, 1.0140271], [1.2673082297, 1.4298622255, 2.3066725568], [0.5577146965, 0.91393682, 2.9198586639], [2.3972729052, 2.0106631319, 2.7470963231], [2.7354008387, 2.0235684654, 3.6957053097], [3.0273548075, 2.5507529338, 1.6610551813], [3.9598967684, 3.0702444433, 1.7387492307999999], [2.2304012712, 2.2713554291999998, 0.592033…	[[0.0062745245, -0.5296393116, 0.07618287500000001], [0.1569015638, -0.019988348, 0.0069498686], [0.2515640181, 0.11770777240000001, -0.23340206900000002], [0.11386773180000001, 0.13228809190000002, -0.17510435], [-0.0952656275, -0.0136291604, -0.2197918929], [0.0261118507, 0.0093654332, 0.0054701729000000004], [-0.2078486101, -0.1629489804, 0.1633284884], [-0.15403533500000002, -0.0863357227, -0…	41	975	con_36	-2843.7	-67.7595	-71.7017	-105.117	-106.873	-239.907
[30, 7, 6, 1, 7, 1, 6, 1, 6, 1, 7, 6, 1, 7, 1, 6, 1, 6, 1, 8, 8, 6, 6, 1, 6, 1, 6, 1, 1, 1, 8, 8, 6, 6, 1, 6, 1, 6, 1, 1, 1]	975_con_38	[[-0.0178989755, 0.12337973320000001, 0.09242037210000001], [1.1153093803, 1.5617973779, 1.0801997056000001], [1.1442184632, 1.5391164270000002, 2.3871348362], [0.3687210655, 1.1189697316, 2.9936203303], [2.2690765124, 2.1109293298, 2.8514376309], [2.5413918503, 2.2029338151, 3.8167122758], [3.0000167981, 2.510139266, 1.7677426546000001], [3.950529217, 2.9927884357, 1.8632286731], [2.2659074351, …	[[-0.0199487144, -0.5116679821, 0.1424009941], [0.15844255440000002, -0.0324819323, 0.0167308927], [0.2714963599, 0.0809639742, -0.2232634678], [0.1314185544, 0.1093314215, -0.17816359810000001], [-0.0787461263, -0.031038320900000003, -0.2270779959], [0.0260209794, 0.0084669592, 0.0062774580000000005], [-0.2268118097, -0.13602645130000002, 0.1661453565], [-0.15665635590000002, -0.0805689487, -0.0…	41	975	con_38	-2843.7	-67.7594	-71.7017	-104.818	-106.739	-239.907
[30, 7, 6, 1, 7, 1, 6, 1, 6, 1, 7, 6, 1, 7, 1, 6, 1, 6, 1, 8, 8, 6, 6, 1, 6, 1, 6, 1, 1, 1, 8, 8, 6, 6, 1, 6, 1, 6, 1, 1, 1]	975_con_34	[[0.0233169222, 0.1978694808, 0.0388530793], [1.1983785435, 1.5873262568, 1.0397892576], [2.3465190536, 2.0352903073, 0.6051398583], [2.6627254892, 2.0050734127, -0.41755012880000003], [3.0788105037, 2.5367225854, 1.6166882336000001], [4.0035852022, 2.9306269483, 1.5523583912999999], [2.3451848965, 2.3876814314, 2.7606789863000003], [2.7069624393, 2.7045328287, 3.7167172024], [1.1790115578, 1.794…	[[-0.008953535, -0.5061834462, -0.060136755300000004], [0.1114151631, 0.0043325909, 0.0879201922], [-0.1261570526, -0.0400450205, 0.35421199340000004], [-0.102537796, 0.0216985279, 0.2058655321], [-0.18479013100000002, -0.09011267270000001, -0.0080901815], [0.0166216969, 0.0065671869, 0.0255168645], [0.0620703453, -0.0344937314, -0.30055943700000004], [-0.060000848700000005, -0.0509766584, -0.162…	41	975	con_34	-2843.7	-67.7595	-71.7018	-104.943	-106.822	-239.907
[30, 7, 6, 1, 7, 1, 6, 1, 6, 1, 7, 6, 1, 7, 1, 6, 1, 6, 1, 8, 8, 6, 6, 1, 6, 1, 6, 1, 1, 1, 8, 8, 6, 6, 1, 6, 1, 6, 1, 1, 1]	975_con_48	[[-0.13441428900000002, 0.11633414140000001, -0.09748548330000001], [0.5186525294000001, 1.3815553423, 1.4196958455], [1.6020954876, 1.0594185291, 2.0764231311], [2.3794003213, 0.44090923940000004, 1.6778524282], [1.5998502465, 1.6090717675000001, 3.3036634523], [2.3078230584, 1.5003163607999999, 4.0116944121], [0.43591597320000003, 2.3141258124, 3.4315024564], [0.1834778068, 2.847003674, 4.32471…	[[-0.010997088300000001, -0.518574131, 0.0161156142], [-0.0672103794, -0.0238685888, 0.146648134], [-0.2951049231, 0.15339700720000002, 0.1323956581], [-0.1851684815, 0.1597012008, 0.0336171174], [-0.16199281070000002, 0.0164022287, -0.177415924], [-0.004671405, 0.0089311233, 0.0262132624], [0.2126953393, -0.19154026540000002, -0.12634118190000002], [0.0403405344, -0.0886594792, -0.1481628753], […	41	975	con_48	-2843.7	-67.7593	-71.7016	-104.531	-106.635	-239.907
[30, 7, 6, 1, 7, 1, 6, 1, 6, 1, 7, 6, 1, 7, 1, 6, 1, 6, 1, 8, 8, 6, 6, 1, 6, 1, 6, 1, 1, 1, 8, 8, 6, 6, 1, 6, 1, 6, 1, 1, 1]	975_con_81	[[-0.055879968200000005, 0.104264058, -0.1922019147], [0.5440403376, 1.4413881546, 1.2999575216], [1.6599092999999998, 1.1775604935, 1.9289433127], [2.4774730775, 0.6441721551, 1.490157964], [1.6313477848, 1.6631054548000002, 3.1823260029], [2.3548562986, 1.5732767616, 3.8771559164], [0.4153364647, 2.2610121233, 3.3599584389], [0.13237179270000002, 2.7242835865, 4.2823861447], [-0.2465845109, 2.1…	[[-0.0135004715, -0.5363113611, 0.08152587380000001], [-0.044498395600000004, -0.0780133501, 0.180661288], [-0.3337963908, 0.11822703400000001, 0.1510557911], [-0.1971965876, 0.1471042935, 0.0432841413], [-0.1490641093, 0.016582771200000002, -0.16624539030000002], [-0.0073148019, 0.0108361127, 0.0257004209], [0.2212074374, -0.1727498201, -0.1313235962], [0.0459068092, -0.0740287678, -0.1539326571…	41	975	con_81	-2843.69	-67.7572	-71.6999	-103.779	-105.249	-239.867
[30, 7, 6, 1, 7, 1, 6, 1, 6, 1, 7, 6, 1, 7, 1, 6, 1, 6, 1, 8, 8, 6, 6, 1, 6, 1, 6, 1, 1, 1, 8, 8, 6, 6, 1, 6, 1, 6, 1, 1, 1]	975_con_10	[[-0.0088511411, 0.16976078120000002, -0.1226090121], [1.0066588906, 1.4529391453, 1.1557032533], [1.015009184, 1.1905702777, 2.4362881891], [0.28373843800000004, 0.580086497, 2.9244102548], [2.0564397143, 1.7894427249, 3.0404377321], [2.2975612072000002, 1.7336000783, 4.0167226769], [2.7532451237, 2.4637888841, 2.0773023501], [3.6376577971, 3.0253690955, 2.2963392349], [2.0847035816, 2.242134816…	[[0.021417303000000002, -0.5268985733, -0.0732422539], [0.16319416850000001, 0.0016168402, 0.028887739500000002], [0.26014650040000004, 0.1597888466, -0.1968945583], [0.123760459, 0.15370987560000002, -0.1487883867], [-0.0709282401, 0.0031145524, -0.2288599607], [0.025071012400000002, 0.0107621719, 0.008787239700000001], [-0.2118219103, -0.1883930147, 0.12717220740000001], [-0.14604176630000001, …	41	975	con_10	-2843.7	-67.7605	-71.7021	-105.505	-107.278	-239.92
[30, 7, 6, 1, 7, 1, 6, 1, 6, 1, 7, 6, 1, 7, 1, 6, 1, 6, 1, 8, 8, 6, 6, 1, 6, 1, 6, 1, 1, 1, 8, 8, 6, 6, 1, 6, 1, 6, 1, 1, 1]	975_con_27	[[-0.0292996326, 0.1112112371, 0.0163343465], [1.0573088122, 0.1906081383, 1.7902191608], [1.2156131084, -0.8421852101, 2.5748021701], [0.7405599353, -1.7903906694, 2.426053676], [2.047358886, -0.5464326802, 3.5904741124], [2.3366757061, -1.1658299039, 4.3301294064], [2.4377006872, 0.7539597293, 3.4304983993000002], [3.1064458443, 1.2388603911, 4.111016812], [1.8109409959, 1.1964172984, 2.3044886…	[[-0.0036073510000000004, -0.0955653758, 0.010912469000000001], [0.0718035091, 0.0169285, 0.0298522836], [0.1579279324, 0.3120183427, 0.0289770991], [0.0796766114, 0.2059404448, -0.007425717300000001], [-0.0854156868, 0.1286844009, -0.1761212079], [0.0172527659, 0.0061721642, 0.021541957100000002], [-0.1456604267, -0.2709025518, -0.0690177927], [-0.1103450247, -0.0808929882, -0.1166467625], [-0.1…	41	975	con_27	-2843.7	-67.7599	-71.7056	-105.326	-108.151	-239.88
[30, 8, 8, 7, 7, 7, 7, 6, 1, 1, 1, 6, 6, 1, 6, 6, 1, 1, 1, 6, 1, 1, 6, 1, 1, 1, 6, 6, 1, 6, 6, 1, 1, 1, 6, 1, 1, 6, 1, 1, 1, 6, 1]	103_con_52	[[-0.5709846753, 1.3103011742000001, -0.20238621610000002], [-0.5170846476000001, 1.8182229181, 1.7708473338], [-2.4400235175000002, 2.1946272558, 0.7848966629], [-1.2538019234, -0.8188481339, -0.1405195911], [-0.4532914141, -1.7481811300999999, -0.6889471762], [1.6869648819, -0.7897574224, -0.3301454575], [1.5083620139, 0.4799371848, 0.061474219100000005], [-3.4405152646, -0.7683772338, 1.007964…	[[-0.0658181652, 0.046453596300000004, 0.4476440089], [-0.8728027264, 0.32759577700000003, 0.0015821941000000001], [0.4604952352, 0.0117854597, 0.58509239], [-0.12280837530000001, -0.6489995517, -0.029306899400000003], [0.11984050090000001, 0.2792112016, 0.0159871393], [-0.298010914, 0.1041511695, -0.0575215189], [0.3649872569, -0.3079796846, 0.11556401840000001], [-0.08447106110000001, -0.060740…	43	103	con_52	-2695.57	-61.6501	-64.4451	-5.53151	-15.2137	-234.233
[30, 8, 8, 7, 7, 7, 7, 6, 1, 1, 1, 6, 6, 1, 6, 6, 1, 1, 1, 6, 1, 1, 6, 1, 1, 1, 6, 6, 1, 6, 6, 1, 1, 1, 6, 1, 1, 6, 1, 1, 1, 6, 1]	103_con_66	[[-0.48380841090000004, 1.2571850513, -0.2723993], [-1.6337550787000001, 1.7785015130000001, 1.3217669754], [-0.0499104728, 3.2047384289, 0.8063581360000001], [-1.1725810681, -0.8891312835, -0.1801605892], [-0.35270754600000004, -1.7960872598000002, -0.7319523919], [1.7390612832999999, -0.8614644265, -0.1597479987], [1.4251997517000001, 0.3120860902, 0.4133123047], [-3.4080592294, -0.8515440082, …	[[-0.1298602054, 0.19142150830000002, 0.3933817358], [0.4268736265, 0.7982014806000001, 0.0860254751], [-0.598766346, -0.2290903698, 0.4420207132], [-0.090265754, -0.5185044917, -0.10490193560000001], [0.1590542557, 0.2757949101, 0.06559055300000001], [-0.2888085211, 0.13657887, -0.049873779], [0.4936298955, -0.4343109754, 0.18521260320000002], [-0.0888367193, -0.055115899100000004, 0.0363274481]…	43	103	con_66	-2695.57	-61.6494	-64.4441	-4.72843	-13.2706	-234.253
[30, 8, 8, 7, 7, 7, 7, 6, 1, 1, 1, 6, 6, 1, 6, 6, 1, 1, 1, 6, 1, 1, 6, 1, 1, 1, 6, 6, 1, 6, 6, 1, 1, 1, 6, 1, 1, 6, 1, 1, 1, 6, 1]	103_con_60	[[-0.5450522823, 1.4339063570000001, -0.0608452271], [-1.2250672435, 2.0208064751, 1.7067525559], [-0.9299919012000001, 0.2397132368, 3.0149658714], [-1.3850429796000001, -0.5766966501, -0.39944708240000004], [-0.6802020808, -1.6512456253, -0.0218297047], [1.4687183359, -0.8276605049, 0.5976671057], [1.4032658176, 0.4880136211, 0.3565038555], [-3.2491206937, -0.054912324000000005, -1.9154723318],…	[[-0.0033873057, -0.0010291815, -0.0164481259], [-0.0480936485, -0.46787056850000003, 0.827444724], [-0.1612872106, 0.5931445307000001, -0.20156740580000002], [-0.0799833153, -0.6699590048, -0.2348799024], [0.026564358700000002, 0.3000530467, 0.1164764952], [-0.2600558879, 0.1771335835, 0.0309294858], [0.5831920931, -0.4020398496, -0.0271110564], [-0.1066995532, -0.0133599267, -0.0592267886000000…	43	103	con_60	-2695.57	-61.6491	-64.4461	-19.1228	-26.3322	-234.459
[30, 8, 8, 7, 7, 7, 7, 6, 1, 1, 1, 6, 6, 1, 6, 6, 1, 1, 1, 6, 1, 1, 6, 1, 1, 1, 6, 6, 1, 6, 6, 1, 1, 1, 6, 1, 1, 6, 1, 1, 1, 6, 1]	103_con_14	[[-0.5178822578, 1.2571235027, -0.2640093365], [0.1672643851, 1.0278399989, -2.1780304038000002], [1.3000850531, 2.4905592589, -0.9918205677], [-1.4499698618, -0.8014432612, -0.3118351558], [-0.5913747271, -1.8282939995, -0.3577467462], [1.5491224494, -0.9923027152, 0.1588963481], [1.1090985256, 0.13627679, 0.7287829304], [-3.7889694576, -0.4259278333, 0.3599316168], [-3.6764629033, 0.49494939800…	[[0.26041864470000003, -0.0607731511, -0.4204274445], [0.7245909316, 0.6350765274, 0.1299746144], [-0.16578078670000002, -0.4234479387, -0.5806965284], [-0.0118679569, -0.5706119379, 0.2340617022], [0.06396023690000001, 0.3453797722, -0.0089516392], [-0.2714212274, 0.0863537716, -0.1245774182], [0.5307530227, -0.3195516098, 0.151383912], [-0.11360287370000001, -0.0142060469, 0.011903189000000002]…	43	103	con_14	-2695.57	-61.6538	-64.447	-4.52023	-14.7854	-234.32
[30, 8, 8, 8, 8, 8, 8, 7, 7, 7, 6, 6, 6, 6, 6, 6, 1, 1, 1, 1, 1, 1, 1, 1, 1, 1, 1, 1, 8, 8, 8, 7, 6, 1, 1, 8, 8, 7, 6, 1, 1, 7, 1, 1, 6, 6, 8, 6, 6, 1, 1, 1, 1, 1, 1]	3912_con_18	[[-0.32592167780000003, 1.5378068284, -0.1867191543], [-1.9766713830000002, 1.3598114735, 0.9418863932], [-2.4265242852, 3.456848889, 0.8969976922], [-3.4955372887, 2.1474953351, 2.1996031132000002], [0.7417740239, 0.1221832617, 0.7711431705], [2.0822992069, -2.8037598866, -0.9594284288], [0.36996279730000003, 2.9020310139000003, 1.2248365736], [-2.6557151294, 2.3482421859000002, 1.3639628205], […	[[0.07439732980000001, -0.2470277125, -0.041800953700000004], [-0.1687061621, 0.7107642508, 0.2740670624], [-0.0854980353, -1.0325041822, 0.358957383], [0.5995277784, 0.0993682183, -0.6239911476000001], [-0.3690909077, -0.045036635400000004, 0.032528262700000005], [0.22376210500000002, 0.2943159325, 0.2881121043], [-0.0976817903, -0.1815352221, -0.33493274430000003], [0.1471172105, 0.1592595212, …	55	3912	con_18	-3482.32	-104.857	-114.643	-407.593	-395.315	-307.211
[30, 8, 8, 8, 8, 8, 8, 7, 7, 7, 6, 6, 6, 6, 6, 6, 1, 1, 1, 1, 1, 1, 1, 1, 1, 1, 1, 1, 8, 8, 8, 7, 6, 1, 1, 8, 8, 7, 6, 1, 1, 7, 1, 1, 6, 6, 8, 6, 6, 1, 1, 1, 1, 1, 1]	3912_con_17	[[0.0849951897, 1.0949802131, -0.2382419855], [-0.5212820891000001, 2.2032863183, 1.316110302], [1.3578963158000001, 2.4436580146, 2.3184065578], [-0.4476362232, 2.2716805324, 3.4403454691], [0.6579711523, -0.3070278005, 1.0699170009], [4.0093395881, 0.6753045590000001, 0.2494775363], [1.8515571067, 2.1533998822, -0.3137980294], [0.1483086914, 2.2997679679, 2.3955893612], [3.2621736477, -0.921280…	[[-0.13550611440000002, -0.2318697512, 0.06187822900000001], [0.49105339010000004, -0.2286893689, 0.59053708], [-1.0110781627, -0.1561987007, 0.0042626076], [0.4125794745, 0.0496170848, -0.7950156812], [-0.0200615518, -0.0860890442, -0.4075965346], [-0.1451531979, -0.20762284890000002, 0.4665469807], [-0.15349196110000002, -0.19310194990000001, 0.1174441252], [0.2018488783, -0.0372413257, -0.1907…	55	3912	con_17	-3482.32	-104.857	-114.637	-403.623	-391.74	-307.231
[30, 8, 8, 8, 8, 8, 8, 7, 7, 7, 6, 6, 6, 6, 6, 6, 1, 1, 1, 1, 1, 1, 1, 1, 1, 1, 1, 1, 8, 8, 8, 7, 6, 1, 1, 8, 8, 7, 6, 1, 1, 7, 1, 1, 6, 6, 8, 6, 6, 1, 1, 1, 1, 1, 1]	3912_con_16	[[-0.0100935986, 1.5355892794, -0.09422506180000001], [-1.5167067513, 1.3093336878000001, 1.2104680831], [-3.039125859, 2.3266419447, 0.0882865498], [-3.5465999884, 0.7209136407000001, 1.3943893659], [0.7053306551, -0.2931500797, 0.2806251621], [2.4239299853, -0.07236460700000001, 2.5202284046], [1.3294006909, 2.2059833565, 1.3316110328000001], [-2.7330014045, 1.45759719, 0.8863963124], [2.827708…	[[-0.0051884856, -0.16787495460000001, -0.1796365708], [-0.6139609659, -0.07260596350000001, -0.47151814410000004], [0.3280829266, -0.7398810429, 0.6029846006], [0.6956812114, 0.5334970766, -0.3738731504], [-0.1605306552, 0.1599056036, 0.1955845272], [0.1518218094, -0.2201556485, -0.39348181520000003], [-0.013774223700000001, -0.2802201623, -0.2221711716], [0.0627183652, 0.11956861120000001, -0.1…	55	3912	con_16	-3482.31	-104.857	-114.64	-401.471	-391.091	-307.025
[30, 8, 8, 8, 1, 8, 7, 6, 6, 1, 6, 1, 6, 6, 1, 6, 6, 8, 8, 8, 1, 8, 7, 6, 6, 1, 6, 1, 6, 6, 1, 6, 6, 8, 7, 6, 1, 6, 1, 1, 1, 6, 1, 1, 1, 7, 8, 6, 1, 6, 1, 1, 1, 6, 1, 1, 1]	2091_con_153	[[-0.13390142900000002, -0.08210704540000001, 0.11487251200000001], [-0.035423637800000005, -1.9266875158, 0.7718800884], [-1.0966163629, -3.870846317, 0.5642950613000001], [-6.2339147222, -0.2342815197, -2.4831846753], [-6.8965828295, 0.3924964314, -2.8142135036], [-5.1678980543, 1.6280139473, -1.8681879409], [-1.9416541487, -0.655065022, -0.5700798568000001], [-2.166283931, -1.9258660766000002,…	[[-0.022291253400000002, 0.0171268927, -0.08122521020000001], [-0.341653026, -0.1164764195, -0.3518874958], [0.1292988685, 0.46299688370000003, -0.011755502900000001], [0.2709916599, 0.42401970710000003, 0.1650986397], [-0.1087080829, -0.08491564600000001, -0.07794635130000001], [-0.0807444836, -0.38852996900000003, -0.012559444500000001], [0.1718464954, 0.0719905119, 0.1161483276], [-0.056470261…	57	2091	con_153	-3526.15	-107.126	-114.797	-360.516	-380.853	-356.764
[30, 8, 8, 8, 1, 8, 7, 6, 6, 1, 6, 1, 6, 6, 1, 6, 6, 8, 8, 8, 1, 8, 7, 6, 6, 1, 6, 1, 6, 6, 1, 6, 6, 8, 7, 6, 1, 6, 1, 1, 1, 6, 1, 1, 1, 7, 8, 6, 1, 6, 1, 1, 1, 6, 1, 1, 1]	2091_con_152	[[0.2611227196, 0.7711236135, 0.144252447], [-0.5100141460000001, 0.8319863771, 1.9677513782], [-2.5253972357, 0.5463682454000001, 2.8796966334], [-3.6910933545, -4.1332506372, -2.1444626062], [-3.7780214563000003, -4.6863167468, -2.936891203], [-1.9927678218, -3.2422564232, -3.2850057072], [-1.1338290308, -0.729896194, -0.0798641928], [-1.9829214078000001, -0.6965405221000001, 0.9415860562], [-3…	[[0.032436654100000004, 0.0513107186, 0.31515639500000003], [-0.35524228480000003, -0.2143974662, -0.311192085], [0.3810847194, -0.0126562318, -0.33808575490000004], [0.39829374430000003, 0.22669733720000002, -0.247699929], [-0.1163561817, -0.1019035408, 0.026119526], [-0.2580243645, -0.054827291900000005, 0.2828327955], [0.0880716934, 0.1619563723, 0.029906826100000002], [0.2175755795, -0.115783…	57	2091	con_152	-3526.15	-107.126	-114.797	-359.827	-381.407	-356.804
[30, 8, 8, 8, 1, 8, 7, 6, 6, 1, 6, 1, 6, 6, 1, 6, 6, 8, 8, 8, 1, 8, 7, 6, 6, 1, 6, 1, 6, 6, 1, 6, 6, 8, 7, 6, 1, 6, 1, 1, 1, 6, 1, 1, 1, 7, 8, 6, 1, 6, 1, 1, 1, 6, 1, 1, 1]	2091_con_96	[[-0.1126760671, -0.3614803948, 0.2708012382], [-0.1940240583, -2.0940313212, 1.1413605032], [-1.5227120827, -3.8725594133000003, 1.3185637262], [-5.9313034002, -0.666518181, -2.9938491438], [-6.4609153326, -0.1159858894, -3.5918563211], [-4.55819568, 1.0911140209, -3.0370186193], [-1.9279607288, -0.8671163857, -0.47811005240000004], [-2.2451177175, -2.0825492401, -0.0447895674], [-3.4231023911, …	[[0.0130399277, -0.0342633029, -0.029257783800000003], [-0.4371714672, -0.0628703022, -0.22725714300000002], [0.1836792038, 0.42013460690000004, -0.11608377160000001], [0.3351983304, 0.39648132950000003, 0.0060320299], [-0.128896207, -0.0815275261, -0.038543871300000004], [-0.1395452983, -0.3511669657, 0.091812167], [0.1668729197, 0.0350577311, 0.0723148148], [0.0040300654, 0.4276021043, -0.21911…	57	2091	con_96	-3526.15	-107.128	-114.801	-358.523	-379.165	-356.837
[30, 8, 8, 8, 1, 8, 7, 6, 6, 1, 6, 1, 6, 6, 1, 6, 6, 8, 8, 8, 1, 8, 7, 6, 6, 1, 6, 1, 6, 6, 1, 6, 6, 8, 7, 6, 1, 6, 1, 1, 1, 6, 1, 1, 1, 7, 8, 6, 1, 6, 1, 1, 1, 6, 1, 1, 1]	2091_con_167	[[0.112550382, 0.2468201354, -0.19949978940000002], [-0.47844882200000005, -1.0492600221, 1.198685301], [-1.8443498952000001, -2.7956613998, 1.3754891872], [-3.6066715882000002, 1.4894685297, -4.1645309124], [-4.0802123286, 1.8322191628, -4.9390230511], [-5.25822973, -0.0113549642, -4.1286515647], [-1.7272895024000001, -0.1780196628, -0.966198447], [-2.2690290171, -1.2143579081, -0.3372466125], […	[[0.0295031423, -0.0403704672, -0.1410621752], [-0.33585971200000003, -0.1643709296, -0.3834653469], [0.2646612548, 0.3573431553, -0.1793412014], [-0.38777618890000004, -0.3813269426, 0.043696256], [0.07884657290000001, 0.12714100520000002, -0.057020925800000004], [0.2981190248, 0.1796850986, 0.08589014710000001], [0.1792075733, 0.0495714649, 0.0176453455], [0.0597297612, 0.2840752483, -0.2623478…	57	2091	con_167	-3526.16	-107.126	-114.799	-359.558	-379.535	-356.851
[30, 8, 8, 8, 1, 8, 7, 6, 6, 1, 6, 1, 6, 6, 1, 6, 6, 8, 8, 8, 1, 8, 7, 6, 6, 1, 6, 1, 6, 6, 1, 6, 6, 8, 7, 6, 1, 6, 1, 1, 1, 6, 1, 1, 1, 7, 8, 6, 1, 6, 1, 1, 1, 6, 1, 1, 1]	2091_con_62	[[-0.34773286130000003, 0.6951473772, 0.2475487781], [-1.8849345677, 1.8504548022, 0.5658443795], [-4.0577907296, 1.758790065, 1.0237803121], [-1.1018689927, -4.8222509875, 1.0023407002], [-1.0323180124, -5.7854209293, 1.0985643166], [-3.1827076816, -5.1917900006, 1.7152412497], [-1.6634851268, -0.8047808841, 0.7063809796], [-2.8391846355, -0.2702769456, 1.0173920022], [-3.9190097175, -1.03296876…	[[-0.0112406986, -0.0823941225, 0.2728414899], [-0.24303227230000002, -0.3589616681, -0.0058921416], [0.4591574902, -0.09871767990000001, -0.0892214586], [-0.4800938536, -0.0451763902, 0.1593358848], [0.1366600658, -0.049704512000000006, -0.0378141231], [0.311539559, 0.1700613846, -0.12047211270000001], [0.1456071953, 0.10927829400000001, -0.0257614691], [0.3451081885, -0.2973841634, -0.061821781…	57	2091	con_62	-3526.15	-107.129	-114.8	-358.885	-378.526	-356.791
[30, 8, 8, 8, 1, 8, 7, 6, 6, 1, 6, 1, 6, 6, 1, 6, 6, 8, 8, 8, 1, 8, 7, 6, 6, 1, 6, 1, 6, 6, 1, 6, 6, 8, 7, 6, 1, 6, 1, 1, 1, 6, 1, 1, 1, 7, 8, 6, 1, 6, 1, 1, 1, 6, 1, 1, 1]	2091_con_172	[[0.2363000914, 0.20732036850000002, -0.37765492570000003], [-0.44987502760000003, -0.9477651767, 1.1036676369], [-2.3771569613, -1.5956256742, 2.0060789811], [-5.4439401845, 0.7152481419000001, -3.7902487359], [-5.7526870011, 1.035597514, -4.652523099], [-3.4351547614, 1.022284356, -4.7110533026], [-1.6521857001, -0.0928263491, -1.0944198806], [-2.4238884931999998, -0.6373965807, -0.160441713400…	[[-0.028156704900000003, 0.0887922124, -0.0201435506], [-0.4221001921, 0.1149479411, -0.2018973699], [0.3276808603, 0.2314668451, -0.2760567131], [0.4696887799, 0.0583833012, -0.1910246254], [-0.1531474425, 0.0093121707, 0.0053206103000000005], [-0.3016139109, -0.1074152141, 0.2549646135], [0.1847236018, 0.0514226501, 0.066761712], [0.1442421751, 0.1927460917, -0.33742606470000003], [-0.044021891…	57	2091	con_172	-3526.15	-107.126	-114.798	-358.221	-379.833	-356.764
[30, 8, 8, 8, 1, 8, 7, 6, 6, 1, 6, 1, 6, 6, 1, 6, 6, 8, 8, 8, 1, 8, 7, 6, 6, 1, 6, 1, 6, 6, 1, 6, 6, 8, 7, 6, 1, 6, 1, 1, 1, 6, 1, 1, 1, 7, 8, 6, 1, 6, 1, 1, 1, 6, 1, 1, 1]	2091_con_102	[[-0.14132646640000002, -0.361726031, 0.2700940794], [-0.1997753331, -2.0809679804, 1.1653047126], [-1.4402983978, -3.927461012, 1.2656218878], [-5.9389252814, -0.8031656665, -3.0154488556], [-6.4894771232, -0.2581846118, -3.5994815205], [-4.6270817415, 1.0009926244, -3.0246703047], [-1.917012582, -0.9305262255000001, -0.5260663724], [-2.2095351576, -2.1509961641, -0.08987149080000001], [-3.37445…	[[0.0019367333, -0.017736637, -0.042982721200000004], [-0.42492398400000003, -0.0956456265, -0.2582740236], [0.16513047760000002, 0.4290020862, -0.1031716289], [0.3224099221, 0.40910505490000004, 0.0144926649], [-0.12662790640000002, -0.0852434923, -0.040687920600000003], [-0.1295543408, -0.3544141096, 0.0857447692], [0.1732010938, 0.0567616644, 0.1039743119], [-0.007663599, 0.41951054860000003, …	57	2091	con_102	-3526.15	-107.128	-114.8	-359.093	-380.515	-356.824
[30, 8, 8, 8, 1, 8, 7, 6, 6, 1, 6, 1, 6, 6, 1, 6, 6, 8, 8, 8, 1, 8, 7, 6, 6, 1, 6, 1, 6, 6, 1, 6, 6, 8, 7, 6, 1, 6, 1, 1, 1, 6, 1, 1, 1, 7, 8, 6, 1, 6, 1, 1, 1, 6, 1, 1, 1]	2091_con_154	[[0.021349602500000002, 0.2205607191, -0.2490092669], [-0.5171221029, -1.1190442305, 1.1268802331], [-1.7905639295, -2.937820187, 1.2541862558], [-3.7294909848, 1.3567789954, -4.2190888552], [-4.2135916056, 1.6878044261, -4.9921460888], [-5.277928035, -0.25019249860000004, -4.2491058407], [-1.7862543064, -0.2747789224, -1.0395371572], [-2.2796165901, -1.3485221429, -0.4337465938], [-3.4442683367,…	[[0.034836308600000004, -0.0354607225, -0.1093531118], [-0.31441560560000004, -0.1709745226, -0.3919607717], [0.24905086580000002, 0.3700170299, -0.1693608418], [-0.36325267240000003, -0.4075902665, 0.0268840478], [0.069912078, 0.1337463166, -0.0515273475], [0.2862865505, 0.1957043722, 0.0932131616], [0.174160369, 0.048244798500000005, 0.0154293508], [0.054463103900000004, 0.29893172970000004, -0…	57	2091	con_154	-3526.16	-107.126	-114.799	-359.509	-379.606	-356.857
[30, 8, 8, 8, 1, 8, 7, 6, 6, 1, 6, 1, 6, 6, 1, 6, 6, 8, 8, 8, 1, 8, 7, 6, 6, 1, 6, 1, 6, 6, 1, 6, 6, 8, 7, 6, 1, 6, 1, 1, 1, 6, 1, 1, 1, 7, 8, 6, 1, 6, 1, 1, 1, 6, 1, 1, 1]	2091_con_47	[[-0.0578033587, 0.4375908095, -0.0223327941], [-1.0571688111, 0.2254138833, 1.6659932055], [-3.0196027897, -0.4749358121, 2.4424170726], [-3.7331221678, -3.7734760692, -3.6662817463], [-3.750303578, -4.1194227542, -4.5725894668], [-1.9939456763, -2.6086465591, -4.4381612105], [-1.3986559655, -0.9952937272000001, -0.638399739], [-2.3604337219, -1.1513378215, 0.26489706090000004], [-3.4976777826, …	[[0.0663416604, -0.1745983264, -0.0356525644], [-0.3349652254, -0.2215644883, -0.2434113688], [0.3719266872, 0.0787743644, -0.26338050350000003], [0.4050408777, 0.28488226180000004, -0.15735578190000002], [-0.1131623362, -0.1090261897, -0.0076168716], [-0.2849318951, -0.1306134224, 0.23632544500000002], [0.1030666964, 0.1937611071, 0.0339476526], [0.23313930530000002, -0.0326606172, -0.3796261813…	57	2091	con_47	-3526.16	-107.13	-114.798	-362.645	-384.161	-356.904
[30, 8, 8, 8, 1, 8, 7, 6, 6, 1, 6, 1, 6, 6, 1, 6, 6, 8, 8, 8, 1, 8, 7, 6, 6, 1, 6, 1, 6, 6, 1, 6, 6, 8, 7, 6, 1, 6, 1, 1, 1, 6, 1, 1, 1, 7, 8, 6, 1, 6, 1, 1, 1, 6, 1, 1, 1]	2091_con_22	[[-0.0682173338, 0.5442037451, 0.0468043396], [-0.9309199453, 0.08273639470000001, 1.7724480574], [-2.9176567228, -0.64294499, 2.472520666], [-1.6389678332000002, -2.5022652934, -4.3776927264], [-1.7687263988000002, -2.8991431996, -5.2536670914], [-3.4843076822, -3.6502124315, -3.8713882539], [-1.3431161506, -0.9023274576, -0.6490298611], [-2.2084425759, -1.2476563011, 0.29732261320000003], [-3.2…	[[0.057664841800000005, -0.24178799450000002, -0.0010019709000000001], [-0.4073889681, -0.2035779895, -0.3812675654], [0.35789609, 0.1218142474, -0.2841211184], [-0.4390428523, -0.2628745739, 0.1628410672], [0.1141110535, 0.0473421759, -0.09711319360000001], [0.2904799494, 0.2216564762, 0.0290588526], [0.09261379010000001, 0.1321309054, 0.0192110616], [0.19004496140000002, 0.0055961743, -0.363896…	57	2091	con_22	-3526.16	-107.132	-114.805	-360.71	-382.654	-356.964
[30, 8, 8, 8, 1, 8, 7, 6, 6, 1, 6, 1, 6, 6, 1, 6, 6, 8, 8, 8, 1, 8, 7, 6, 6, 1, 6, 1, 6, 6, 1, 6, 6, 8, 7, 6, 1, 6, 1, 1, 1, 6, 1, 1, 1, 7, 8, 6, 1, 6, 1, 1, 1, 6, 1, 1, 1]	2091_con_9	[[-0.1126990778, 0.5013667460000001, 0.038426058400000004], [-0.92067705, 0.0239903679, 1.7782603844], [-2.8904589813, -0.6894158699, 2.5311769846], [-1.7149846690000001, -2.640541001, -4.3190223439], [-1.8601421327, -3.0430576563, -5.1899842078], [-3.6139859364999998, -3.693691522, -3.8052764995], [-1.3689006294000001, -0.9878870583, -0.6186170404], [-2.247504274, -1.2873922643, 0.33111935940000…	[[0.0715024445, -0.24288326030000001, -0.0425608466], [-0.4176323001, -0.17768618730000002, -0.3235737204], [0.3462767117, 0.14516704760000002, -0.2839315383], [-0.4501563256, -0.23983194630000002, 0.1630508087], [0.1167071903, 0.040557001200000005, -0.0971647216], [0.29924461280000003, 0.2084503215, 0.0265945426], [0.0893680986, 0.1684730751, 0.0216296373], [0.18259827380000002, 0.02290504760000…	57	2091	con_9	-3526.16	-107.134	-114.807	-359.251	-379.333	-356.917
[30, 8, 8, 8, 1, 8, 7, 6, 6, 1, 6, 1, 6, 6, 1, 6, 6, 8, 8, 8, 1, 8, 7, 6, 6, 1, 6, 1, 6, 6, 1, 6, 6, 8, 7, 6, 1, 6, 1, 1, 1, 6, 1, 1, 1, 7, 8, 6, 1, 6, 1, 1, 1, 6, 1, 1, 1]	2091_con_161	[[-0.107011356, 0.6002275145, 0.3855416849], [-0.8225146376, 0.2814742636, 2.1870384234999998], [-2.2802637127, -0.9920892831, 3.2902596617], [-3.7658341892, -3.9857201049, -2.8144273455], [-3.9093933005, -4.2903122836, -3.7242730571], [-2.3793078486, -2.5458183559, -3.8052377671], [-1.3328532829, -0.9684585212000001, -0.102111903], [-2.0380581139, -1.3347862592, 0.9624234962], [-3.0494472435, -2…	[[0.1416483765, -0.0042601132, 0.1267409387], [-0.2935347653, -0.2919626269, -0.218079024], [0.27482226, 0.2103910277, -0.3435401091], [0.3282696969, 0.3492701562, -0.2129989848], [-0.09990778530000001, -0.1237053032, 0.0064132216], [-0.19968098250000002, -0.1708532132, 0.2740424435], [0.059912982000000004, 0.0941085218, 0.036961227400000005], [0.1837859833, 0.0382006726, -0.48051836000000003], […	57	2091	con_161	-3526.15	-107.126	-114.795	-361.501	-381.414	-356.758
[30, 8, 8, 8, 1, 8, 7, 6, 6, 1, 6, 1, 6, 6, 1, 6, 6, 8, 8, 8, 1, 8, 7, 6, 6, 1, 6, 1, 6, 6, 1, 6, 6, 8, 7, 6, 1, 6, 1, 1, 1, 6, 1, 1, 1, 7, 8, 6, 1, 6, 1, 1, 1, 6, 1, 1, 1]	2091_con_125	[[0.0259993276, 0.2566497177, -0.38674503660000004], [-0.5836832985, -0.9145806533, 1.1103018107], [-2.0140045454, -2.5834173634, 1.4520791773], [-3.6383647893, 1.2149480661, -4.4727595925], [-4.1006868392, 1.4988703238, -5.2772501581], [-5.3083972259, -0.2589307597, -4.3283447741], [-1.8110775995, -0.1991505651, -1.1257646775], [-2.3755480341, -1.1675077778, -0.41332310180000004], [-3.5840587668…	[[0.027502923300000003, -0.0343689796, -0.050135597500000004], [-0.3076059948, -0.1298069859, -0.3682096939], [0.27765739840000003, 0.3378880944, -0.21557506950000002], [-0.39323694400000003, -0.3728388943, 0.0696667052], [0.0802693118, 0.12050874410000001, -0.0651276237], [0.2997297385, 0.181522562, 0.0712805161], [0.1672432648, 0.0412141944, 0.0114085933], [0.0764749426, 0.264038214, -0.2863968…	57	2091	con_125	-3526.15	-107.127	-114.8	-358.884	-379.548	-356.791
[30, 8, 8, 8, 1, 8, 7, 6, 6, 1, 6, 1, 6, 6, 1, 6, 6, 8, 8, 8, 1, 8, 7, 6, 6, 1, 6, 1, 6, 6, 1, 6, 6, 8, 7, 6, 1, 6, 1, 1, 1, 6, 1, 1, 1, 7, 8, 6, 1, 6, 1, 1, 1, 6, 1, 1, 1]	2091_con_55	[[0.2370893047, 0.0904877176, -0.0026337056000000003], [-0.0098387291, -1.8273912262, 0.4141430448], [-1.1702511648, -3.5550174692, -0.37890685300000004], [-4.352205938, 2.7933336337, -1.6501305439], [-4.9909363524, 3.4486119293, -1.9738983499], [-5.849887282, 1.334463757, -2.4335953719], [-1.6528340538, -0.11311757950000001, -0.770450803], [-2.0473646415, -1.3780176644, -0.6888172785000001], [-3…	[[-0.0219751985, 0.056701533400000004, -0.0083575325], [-0.3471447743, 0.0364862965, -0.37212977700000005], [0.1999344099, 0.4587231701, 0.058729904900000005], [-0.3365515214, -0.3840742747, -0.1493250664], [0.055957818900000005, 0.137762679, 0.0310744483], [0.3055064375, 0.1422727587, 0.14730147370000002], [0.1545599639, 0.0452566104, 0.0924207225], [-0.0239296212, 0.40840802190000003, -0.067657…	57	2091	con_55	-3526.15	-107.129	-114.802	-360.503	-379.894	-356.824
[30, 8, 8, 8, 1, 8, 7, 6, 6, 1, 6, 1, 6, 6, 1, 6, 6, 8, 8, 8, 1, 8, 7, 6, 6, 1, 6, 1, 6, 6, 1, 6, 6, 8, 7, 6, 1, 6, 1, 1, 1, 6, 1, 1, 1, 7, 8, 6, 1, 6, 1, 1, 1, 6, 1, 1, 1]	2091_con_11	[[-0.037764477500000004, 0.7801907189, 0.11789635670000001], [-1.5066347580000001, 2.0799165806, 0.2644790584], [-3.7272244946, 2.0637628498, 0.1163088953], [-1.1653742807, -4.4241645184, 1.9230950287000002], [-1.1492413981, -5.3429954246, 2.2352085582], [-3.3041127355, -4.5409779409, 2.5481102985], [-1.4801052183, -0.5426037316, 0.7475337983], [-2.6407530241, 0.0948184358, 0.8550593671000001], […	[[-0.0844890397, -0.0272052637, 0.2301246951], [-0.2678478241, -0.4331441693, -0.0183600363], [0.4608286882, -0.1420891941, 0.0203885174], [-0.49886358410000003, 0.0108892723, 0.1268822657], [0.13816808220000001, -0.0600750847, -0.0146449136], [0.32452929340000003, 0.1303299136, -0.1355158679], [0.14626618930000002, 0.0879019799, -0.0919812437], [0.3010272009, -0.3001403657, 0.0465204041], [-0.03…	57	2091	con_11	-3526.16	-107.134	-114.805	-361.078	-383.177	-356.937
[30, 8, 8, 8, 1, 8, 7, 6, 6, 1, 6, 1, 6, 6, 1, 6, 6, 8, 8, 8, 1, 8, 7, 6, 6, 1, 6, 1, 6, 6, 1, 6, 6, 8, 7, 6, 1, 6, 1, 1, 1, 6, 1, 1, 1, 7, 8, 6, 1, 6, 1, 1, 1, 6, 1, 1, 1]	2091_con_45	[[0.0315140306, 0.34465595990000003, -0.2102209481], [0.45556427990000004, -0.8392914371, -1.7312747868], [-0.5459653585, -2.1389795711, -3.2320107606], [-5.9594855980000006, -2.2453412371, 1.1725418443], [-6.6700180575, -2.1181261861, 1.8208652314], [-5.016280387, -0.5578591256000001, 2.2861799791], [-1.6373139699, -0.8570238867000001, -0.1414512459], [-1.7244772088, -1.5910923694, -1.2455250401…	[[-0.009449967600000001, -0.1106815367, 0.142131885], [-0.4519457189, -0.12971774360000002, -0.0030222278], [0.09901503410000001, 0.2559388037, 0.37257538570000004], [0.2370458139, 0.3935344237, 0.2412697199], [-0.1081019344, -0.11087307310000001, -0.0256733144], [-0.0652881084, -0.2763231648, -0.2711423129], [0.1314123374, 0.1710892869, -0.0444134401], [-0.1017142656, 0.1951362634, 0.38828168500…	57	2091	con_45	-3526.16	-107.13	-114.798	-362.623	-384.242	-356.897
[30, 8, 8, 8, 1, 8, 7, 6, 6, 1, 6, 1, 6, 6, 1, 6, 6, 8, 8, 8, 1, 8, 7, 6, 6, 1, 6, 1, 6, 6, 1, 6, 6, 8, 7, 6, 1, 6, 1, 1, 1, 6, 1, 1, 1, 7, 8, 6, 1, 6, 1, 1, 1, 6, 1, 1, 1]	2091_con_144	[[0.022637869, -0.21378431450000002, 0.3067865573], [-0.3494085837, -1.8817398789, 1.234812574], [-1.9946459416, -3.3532327282, 1.5456010799], [-5.397138203, 0.0001747297, -3.5510922919], [-5.7033695696999995, 0.4214962035, -4.3699691199], [-3.4003201213, 0.749997745, -4.2116854596], [-1.7570981017, -0.5854826095, -0.6172460573], [-2.3153727719, -1.6573246732, -0.0675922466], [-3.542166311, -2.15…	[[-0.0380389604, 0.06713085740000001, -0.0177278095], [-0.4771812871, -0.0033575135, -0.22450324840000002], [0.2648131925, 0.3650048066, -0.1689192346], [0.49003647710000003, 0.1537813181, -0.1371781315], [-0.16023314730000002, -0.0081695847, 0.0050284669], [-0.22864711910000002, -0.2323447049, 0.2015287992], [0.2088739412, 0.0020137855, 0.0857672423], [0.059252742000000004, 0.3870403007, -0.2606…	57	2091	con_144	-3526.15	-107.127	-114.8	-362.235	-383.206	-356.824
[30, 8, 8, 7, 1, 1, 7, 6, 6, 6, 1, 6, 1, 6, 1, 6, 1, 6, 1, 6, 6, 1, 6, 1, 6, 1, 6, 1, 8, 6, 8, 6, 6, 1, 6, 1, 6, 1, 6, 1, 6, 1, 7, 6, 7, 1, 1, 6, 1, 6, 1, 6, 1, 6, 1]	4436_con_3	[[-0.010522626200000001, -0.4276964277, -0.0043604195000000005], [1.3260350078, 1.0024322003, -0.6689130430000001], [1.5939903759, -0.016094918, 1.2424958281], [-0.5506606675, -0.8796165837000001, 3.0990760963], [0.182082809, -0.39021028950000003, 2.6029370512], [-0.8793955636, -0.47759758500000005, 3.9594481603], [-1.0782575413, -1.8583192890000002, 1.0834154692], [1.9611301463, 0.8360916081, 0.…	[[0.0049599767, 0.5465022393, 0.0085829059], [0.0549696406, -0.33485541960000004, 0.4945961498], [0.0330902982, 0.40641769780000003, -0.6770170406], [-0.18074863160000001, -0.13474555230000002, -0.1366827596], [-0.08856993660000001, -0.1018469827, -0.0486620517], [0.0035066774000000003, -0.0134124338, 0.018629968400000002], [-0.1209849615, -0.0160864312, -0.0781059177], [-0.5887135293, -0.4748060…	55	4436	con_3	-3227.16	-91.2458	-95.0571	-88.8395	-95.0099	-349.257
[30, 8, 8, 7, 1, 1, 7, 6, 6, 6, 1, 6, 1, 6, 1, 6, 1, 6, 1, 6, 6, 1, 6, 1, 6, 1, 6, 1, 8, 6, 8, 6, 6, 1, 6, 1, 6, 1, 6, 1, 6, 1, 7, 6, 7, 1, 1, 6, 1, 6, 1, 6, 1, 6, 1]	4436_con_10	[[0.10889821250000001, -0.4361347005, 0.0072205233], [1.4542894179, 0.8054492728, -0.9401518948], [1.6174686592, 0.4009956568, 1.1984923039], [-0.614804443, 0.17376842380000002, 3.0777566897], [0.12116087980000001, 0.5111722811, 2.4716359271], [-1.018009869, 0.8357742814, 3.718001373], [-0.9998225904, -1.4452274613, 1.4820385029], [1.9633173545, 1.048089987, 0.1697081434], [3.0085413153, 2.100250…	[[0.020265913400000002, 0.6071307368000001, -0.0429937029], [0.0080650114, -0.1565823174, 0.5222204018000001], [0.06847308690000001, 0.1812899752, -0.7871029449], [-0.1724303894, -0.1761983352, -0.107527726], [-0.0676513706, -0.1152470174, -0.017290488200000002], [0.006749869800000001, -0.0053655426, 0.022365400100000002], [-0.0975532144, -0.0443949613, -0.08023693450000001], [-0.6202295720000001…	55	4436	con_10	-3227.16	-91.2434	-95.0561	-90.779	-96.4402	-349.237
[30, 8, 8, 7, 1, 1, 7, 6, 6, 6, 1, 6, 1, 6, 1, 6, 1, 6, 1, 6, 6, 1, 6, 1, 6, 1, 6, 1, 8, 6, 8, 6, 6, 1, 6, 1, 6, 1, 6, 1, 6, 1, 7, 6, 7, 1, 1, 6, 1, 6, 1, 6, 1, 6, 1]	4436_con_17	[[0.0492796598, 0.0391053743, -0.0785432901], [1.6954577034, -1.1702222902, -0.3957388354], [1.6543240502, 0.9130997157, -1.0549448998], [-0.7531109468, 1.4973447457, -2.792508724], [-0.4278920564, 1.8118483778, -1.89182559], [-0.6612512487000001, 2.1098174628, -3.5826947832], [-0.7167671144000001, -0.6278087898, -1.9158342743999999], [2.2440912711, -0.1864382628, -0.949552868], [3.6192808108, -0…	[[0.0361832349, 0.0006600835000000001, 0.0364312185], [0.041983598600000005, 0.7120858790000001, -0.261064701], [0.0749172967, -0.6778053158, 0.1807612461], [0.0264965233, -0.2880970215, -0.08790068840000001], [-0.018359472800000002, -0.10260651900000001, 0.0846434838], [-0.0302864726, -0.0012554111000000001, -0.0297478885], [0.0273434873, -0.0870238655, 0.060171738200000005], [-0.6674623679, 0.0…	55	4436	con_17	-3227.15	-91.2426	-95.058	-85.611	-93.5676	-348.992
[30, 8, 8, 7, 1, 1, 7, 6, 6, 6, 1, 6, 1, 6, 1, 6, 1, 6, 1, 6, 6, 1, 6, 1, 6, 1, 6, 1, 8, 6, 8, 6, 6, 1, 6, 1, 6, 1, 6, 1, 6, 1, 7, 6, 7, 1, 1, 6, 1, 6, 1, 6, 1, 6, 1]	4436_con_33	[[-0.0019434039, -0.17674490750000002, -0.0003610356], [1.2905284564000001, 1.2323293913, 0.7616906423], [1.7158023464, 0.20739535920000002, -1.117833234], [2.2710187591, -2.4349776648, -0.30074028950000004], [2.0740375931, -1.5948678868, -0.8337428102000001], [3.1404155928, -2.9029552228, -0.49271527940000004], [0.812334212, -1.6273543095, 1.2950588650000001], [2.0071653344, 1.0702199523, -0.245…	[[0.0002836583, 0.5085105417, 0.0008071044], [0.1037234954, -0.3428512459, -0.46003595500000005], [0.0098135357, 0.3467473722, 0.6933865754], [-0.06281041970000001, 0.07298535960000001, 0.2159790285], [-0.10421911240000001, -0.0513164079, 0.0713261516], [0.0048782574000000006, -0.0218750882, -0.0064588349], [-0.0128392418, -0.020639869, 0.0554317841], [-0.6398342142, -0.4389860051, -0.1451283563]…	55	4436	con_33	-3227.16	-91.2416	-95.0558	-91.1423	-96.1158	-349.237
[30, 8, 8, 7, 1, 1, 7, 6, 6, 6, 1, 6, 1, 6, 1, 6, 1, 6, 1, 6, 6, 1, 6, 1, 6, 1, 6, 1, 8, 6, 8, 6, 6, 1, 6, 1, 6, 1, 6, 1, 6, 1, 7, 6, 7, 1, 1, 6, 1, 6, 1, 6, 1, 6, 1]	4436_con_16	[[0.004395333, -0.0044967761000000005, -0.010513022300000001], [1.6169073122, 1.2140552737, -0.449554542], [1.5952940831, -0.9071083799, -0.9753256914], [-0.9455545522000001, -1.7177960283, -2.5104121419], [-0.8940407517000001, -1.9185491187000001, -1.522840082], [-0.7276532988000001, -2.4509290678, -3.1611548003], [-0.7459512905, 0.4926093313, -1.9112939366], [2.1598938289, 0.21035951120000002, …	[[0.0019848296000000002, -0.0026030554, 0.005400482900000001], [0.0435589798, -0.7361694493000001, -0.226217048], [0.0554538963, 0.6795441864, 0.10956265], [0.0556891444, 0.2744620179, -0.1138755344], [0.0346151901, 0.1039059211, 0.016317628900000002], [-0.02513786, -0.004690222, -0.019637774], [0.0821528829, 0.08347950130000001, 0.053930967600000004], [-0.6582674586, -0.0284092269, 0.2791608431]…	55	4436	con_16	-3227.15	-91.2426	-95.0577	-85.3116	-93.8266	-348.992
[30, 8, 8, 7, 1, 1, 7, 6, 6, 6, 1, 6, 1, 6, 1, 6, 1, 6, 1, 6, 6, 1, 6, 1, 6, 1, 6, 1, 8, 6, 8, 6, 6, 1, 6, 1, 6, 1, 6, 1, 6, 1, 7, 6, 7, 1, 1, 6, 1, 6, 1, 6, 1, 6, 1]	4436_con_5	[[0.0001190875, -0.5129003608, -0.017019289400000002], [1.5717025049000002, -0.0783233863, 1.2475770875], [1.3117792197, 0.9678940866, -0.6498129191], [-0.5328751958, -1.0572805989, 3.0746871787], [0.1845107924, -0.5358336182, 2.5884522167], [-0.8525379269000001, -0.6991132943, 3.9575294766], [-1.0762831991, -1.9654724673000001, 1.0302321617], [1.9064685724000001, 0.8260904423000001, 0.4394848907…	[[-0.0010508619, 0.5981997991, 0.0390289193], [0.0049358692, 0.4165163236, -0.6600317058], [0.0586637776, -0.326731787, 0.5063359652], [-0.1763724275, -0.1320364597, -0.1373650863], [-0.0907037948, -0.1074097824, -0.0521027564], [0.0038954854000000003, -0.012709885300000001, 0.017761351], [-0.1225745783, -0.0224886428, -0.0703768384], [-0.5685265136000001, -0.4833112807, -0.0004291599], [0.070593…	55	4436	con_5	-3227.16	-91.2457	-95.0567	-89.3895	-95.1512	-349.264
[30, 8, 8, 7, 1, 1, 7, 6, 6, 6, 1, 6, 1, 6, 1, 6, 1, 6, 1, 6, 6, 1, 6, 1, 6, 1, 6, 1, 8, 6, 8, 6, 6, 1, 6, 1, 6, 1, 6, 1, 6, 1, 7, 6, 7, 1, 1, 6, 1, 6, 1, 6, 1, 6, 1]	4436_con_6	[[0.11763755540000001, -0.3715234115, -0.0022429616], [1.4977078087, 0.8137392357000001, -0.9697259575], [1.6200019676, 0.4803857548, 1.1841920236], [-0.6703051098, 0.38314520900000004, 3.0204069559], [0.0952581645, 0.6748204995, 2.4273385036], [-1.0932340822, 1.0916012897, 3.595103893], [-1.0129213554, -1.3162156233, 1.5005473248999999], [2.0129169955, 1.0649107771, 0.1355366403], [3.1265583912,…	[[0.0118843352, 0.5512946753, -0.051103862400000005], [0.010712697, -0.138407619, 0.5288077809], [0.0960150837, 0.1422634047, -0.7877838219000001], [-0.1745627632, -0.1773246325, -0.1101563042], [-0.0650525514, -0.11148393820000001, -0.013110386000000002], [0.005853438000000001, -0.0052071825, 0.024034770100000002], [-0.0951709204, -0.0386918319, -0.0939387537], [-0.6423402932000001, -0.486276450…	55	4436	con_6	-3227.16	-91.2435	-95.0565	-90.6447	-96.4604	-349.237
[30, 8, 8, 8, 8, 8, 8, 7, 7, 6, 6, 6, 6, 6, 6, 6, 6, 6, 6, 6, 6, 6, 6, 1, 1, 1, 1, 1, 1, 1, 1, 1, 1, 1, 1, 1, 1]	2004_con_7	[[0.6027591331000001, -0.35399214760000003, -0.3459527971], [-0.0039369109, -1.099695385, 1.3533671369], [-0.09567738390000001, -0.5635137469, 3.5086642692], [2.2995136823, -0.11397050260000001, 0.9625490823], [3.7300523326, 1.6428162857, -1.7304069099000001], [1.8438389478000001, 0.49328671230000004, -1.4986085613], [1.4249155951999999, -2.3937595045, -0.7488079192], [-0.6383957903, 1.2485342979…	[[-0.1657720701, 0.15598095010000002, 0.1932092201], [0.3697118901, 0.5227777313, 0.1654340956], [0.1269549553, -0.0453845249, -0.45435088370000004], [-0.1145064729, 0.03627243, -0.061350845300000005], [-0.3754367051, -0.2882034733, 0.1798853799], [0.1811810022, 0.0757605662, 0.4979963995], [0.0583924667, 0.1366356453, 0.1917933904], [0.17108240300000002, -0.1731712612, 0.1105880025], [-0.0181288…	37	2004	con_7	-2882.26	-68.0052	-72.5583	-206.825	-203.541	-233.21
[30, 8, 8, 8, 8, 8, 8, 7, 7, 6, 6, 6, 6, 6, 6, 6, 6, 6, 6, 6, 6, 6, 6, 1, 1, 1, 1, 1, 1, 1, 1, 1, 1, 1, 1, 1, 1]	2004_con_23	[[0.4391663756, 0.0646206272, 0.42794814010000004], [0.5015078207, -0.49499629030000003, 2.2407117025], [1.6570472876, -1.6247548228, 3.7581329066], [1.8384701536999999, -1.515205569, 0.22499106430000002], [2.4843903591, -0.11487110140000001, -2.9335091996], [1.1205748934, 0.5091275026000001, -1.3008508822], [2.1589570795, 1.4491546947, 1.1391975629], [-1.0558140748, 1.482504829, 0.4979354341], […	[[-0.0451618866, -0.0576927729, -0.20985023060000002], [0.4054428907, -0.2417110486, -0.20499470090000002], [-0.1932325772, 0.195073297, -0.39871094230000004], [0.0411048518, 0.1148298334, 0.031825778900000004], [-0.2708911442, 0.017786737400000002, 0.4058823099], [0.2454580828, -0.47015691070000004, 0.1538999483], [-0.025943218400000002, 0.0591469403, 0.0290101691], [0.0433027364, 0.0161133013, …	37	2004	con_23	-2882.26	-68.0019	-72.5558	-205.753	-200.413	-233.197
[30, 8, 8, 8, 8, 8, 8, 7, 7, 6, 6, 6, 6, 6, 6, 6, 6, 6, 6, 6, 6, 6, 6, 1, 1, 1, 1, 1, 1, 1, 1, 1, 1, 1, 1, 1, 1]	2004_con_22	[[0.44253071780000003, -0.3350576678, -0.3179961261], [1.3935773363, -1.9628035401, -0.653138106], [3.3946507389000002, -2.8701887054, -0.97122454], [2.4300245531, 0.39897980600000005, 0.08502687710000001], [1.0940212743, 1.0305137493, 3.2948785958], [0.2136652561, -0.0177435422, 1.5484529017000002], [0.6281538923000001, -0.31607344730000003, -2.6906866323000003], [-0.5411179119, 1.44470709060000…	[[-0.0806140836, 0.0427377039, 0.3827153746], [0.3759152865, 0.3193953379, 0.0292936814], [-0.3567423286, 0.2623676887, 0.1076367565], [-0.0009631549, -0.2378410703, 0.16630210950000002], [-0.0916814148, -0.17622162800000002, -0.4578404038], [0.4478345576, 0.1835936636, -0.2608905667], [-0.1136378923, -0.2180487765, 0.1320242119], [0.060169299100000004, -0.0090427016, 0.0443379964], [0.0681354977…	37	2004	con_22	-2882.25	-68.0034	-72.5541	-206.057	-204.666	-233.084
[30, 8, 8, 8, 8, 8, 8, 7, 7, 6, 6, 6, 6, 6, 6, 6, 6, 6, 6, 6, 6, 6, 6, 1, 1, 1, 1, 1, 1, 1, 1, 1, 1, 1, 1, 1, 1]	2004_con_25	[[0.5586816355, 0.2074087741, 0.1023495994], [0.1460622603, -0.3635326103, 1.8778174994999999], [0.743347504, -1.6651495505, 3.5697829894], [1.9128582864, -1.4191970261, 0.24316673490000001], [3.5362653788, 0.17752863230000002, -2.4619050915000003], [1.6478741226, 0.6279008659, -1.3905728166], [2.1357953045, 1.5221492829, 1.1764130543], [-0.9868713769, 1.5858755752, 0.0906744632], [-0.906137398, …	[[-0.037291247300000004, -0.0682209272, -0.0034920534000000003], [0.4129163508, -0.3067228362, -0.1320614665], [-0.0593040933, 0.215233326, -0.4251372856], [0.029253282800000002, 0.1131560077, 0.0660145343], [-0.3849247456, 0.0013694113, 0.2841400713], [0.23242405530000002, -0.40325947040000004, 0.2575466484], [-0.0057952336000000005, 0.055469810300000005, -0.0038715322], [0.041670733, -0.0080588…	37	2004	con_25	-2882.26	-68.0013	-72.5563	-206.844	-200.165	-233.224
[30, 8, 8, 8, 8, 8, 8, 7, 7, 6, 6, 6, 6, 6, 6, 6, 6, 6, 6, 6, 6, 6, 6, 1, 1, 1, 1, 1, 1, 1, 1, 1, 1, 1, 1, 1, 1]	2004_con_13	[[0.6195502323000001, 0.3784313302, 0.1216488564], [0.10540143560000001, -0.273908386, 1.8556152995000001], [0.31522829010000003, -1.8520214513000002, 3.4035821346], [2.2992614359, -0.8547314775, 0.6712443072000001], [3.2797793288, -0.5143751515, -2.6970986962], [1.734327438, 0.47462464270000004, -1.4446679351], [1.941418037, 2.0735297271, 0.8171269984], [-0.9982734631000001, 1.6411631702, 0.0695…	[[-0.13977056300000001, -0.0888638721, -0.009194196600000001], [0.3579730004, -0.3853797456, -0.1716763883], [0.0642771827, 0.3019657737, -0.3853382154], [-0.1255154771, 0.009819338300000001, -0.033510210900000004], [-0.2849183437, 0.15117479520000002, 0.3636632745], [0.1837450338, -0.4716904907, 0.27654668050000003], [0.0767231058, -0.2292191027, -0.1023000039], [0.031406421000000004, 0.00857823…	37	2004	con_13	-2882.26	-68.0042	-72.5596	-210.483	-205.577	-233.27
[30, 7, 7, 1, 6, 6, 6, 1, 6, 1, 8, 8, 8, 1, 1, 7, 7, 1, 6, 6, 6, 1, 6, 1, 8, 8, 8, 1, 1]	2150_con_7	[[-0.0441319097, -0.43672724490000003, 0.2149125265], [-1.8965710511, 0.2351886054, 0.7677914404], [-3.6294597791000003, 1.4464392714, 1.3184617377], [-4.3040751583, 1.9385387407999999, 1.883653379], [-2.500995111, 0.6689772476, -0.3775050227], [-1.8965609964999999, 0.30380103750000004, -1.7119951091], [-3.5899695114, 1.4233775356, -0.045183150400000004], [-4.3011648855, 1.9289177631, -0.66317015…	[[0.0231360382, 0.24089909210000002, -0.1198974312], [0.070492345, 0.0462675675, -0.1017562817], [0.1639237275, -0.1086244212, -0.0601460248], [-0.0211802408, 0.0156498591, -0.0135859498], [0.0724921631, -0.039579233000000005, 0.3349752659], [0.3717623223, -0.1438975622, -0.12202103], [0.0377369742, -0.010421473300000001, 0.3014245242], [0.1310208505, -0.0935571093, 0.1100610389], [-0.1155555166,…	29	2150	con_7	-2760.81	-58.9972	-64.1309	-220.147	-219.362	-176.834
[30, 7, 7, 1, 6, 6, 6, 1, 6, 1, 8, 8, 8, 1, 1, 7, 7, 1, 6, 6, 6, 1, 6, 1, 8, 8, 8, 1, 1]	2150_con_12	[[0.0215398631, -0.5093869405, -0.2942816373], [-1.7435761733000001, -0.563744531, 0.7037287648], [-3.2245438295, 0.36580920510000003, 2.0083126677], [-3.6776800653, 0.6660794205, 2.8570914814], [-2.5169806021, 0.2784636328, -0.0530033507], [-2.1814895873, 0.4670035992, -1.5128238283000002], [-3.4489652263, 0.8600328279, 0.7578881456000001], [-4.2145590942, 1.5725088294, 0.5343583624], [-2.185192…	[[-0.11829928810000001, 0.2120521357, 0.0253353196], [-0.027492307100000002, 0.1720218001, -0.06614373500000001], [0.1575380022, -0.0179108699, -0.11179983630000001], [-0.0374834047, -0.0013969071, -0.0099982752], [0.1668645082, -0.1639214436, 0.2744691998], [0.3551380066, -0.0274714699, -0.22478977760000002], [0.10040955900000001, -0.1121074682, 0.2826943053], [0.1336432811, -0.128640639, 0.0298…	29	2150	con_12	-2760.81	-58.994	-64.1371	-225.785	-230.714	-176.961
[30, 7, 7, 1, 6, 6, 6, 1, 6, 1, 8, 8, 8, 1, 1, 7, 7, 1, 6, 6, 6, 1, 6, 1, 8, 8, 8, 1, 1]	2150_con_11	[[0.0439011385, -0.0419132726, -0.49638742360000004], [-1.7590597968, 0.8799037226, -0.5972802610000001], [-3.5786489, 2.070648671, -0.427344306], [-4.2482923684, 2.8099803289, -0.5747182492], [-2.5737627905, 0.2868627782, 0.3230559188], [-2.1030326044, -0.9781554263000001, 0.999825551], [-3.7191973639, 1.0226220079, 0.4356913431], [-4.5824109585, 0.8788171996, 1.0502516693], [-2.3792332007, 1.94…	[[-0.060697418100000004, 0.0542356088, 0.2679902584], [0.0310606125, -0.0531221403, 0.11825605830000001], [0.1648874219, -0.1254854642, -0.011523972], [-0.0268343393, -8.58008e-05, 0.0159181837], [0.10254312680000001, 0.22781204100000002, -0.2390751462], [0.3623395801, -0.1848420116, 0.0251094867], [0.07276468080000001, 0.2206843989, -0.1956783837], [0.1576383596, 0.025899791000000002, -0.1067109…	29	2150	con_11	-2760.8	-58.9955	-64.1307	-218.822	-218.198	-176.794
[30, 8, 8, 8, 8, 8, 7, 7, 7, 6, 6, 1, 6, 1, 6, 6, 1, 6, 1, 6, 1, 6, 1, 6, 6, 6, 6, 1, 6, 1, 6, 6, 1, 6, 1, 6, 1, 6, 1, 6, 6, 6, 1, 6, 1, 6, 6, 1, 6, 1, 1]	4217_con_7	[[-0.4978033464, -0.8298447040000001, 0.3443780288], [1.1278235795, -2.0499556703, 0.6828462951000001], [-1.6328386309, -2.3141638174, -0.11137399140000001], [-3.0670659534, -2.9919220994, -1.6760553673], [-0.5023945553, -0.1998322618, 2.1395937526], [1.125516309, 0.3441192976, 3.556632437], [-1.7953195851000001, 0.1901463678, -0.9608481426000001], [1.0316442647, 0.5728055535000001, 0.07828609], …	[[0.058831446200000005, -0.0163590684, 0.3052704881], [-0.1870639902, 0.061517456400000003, 0.3367317475], [-0.1765148503, 0.267863196, -0.3270403836], [0.2875407176, 0.2595045169, 0.2552292493], [0.5397087651, 0.0093632255, -0.24744447160000002], [-0.2284639738, -0.0819962993, -0.3571971732], [0.055892078500000004, -0.06748558980000001, -0.08381741320000001], [-0.0055633087, -0.0066041462, 0.107…	51	4217	con_7	-3282.7	-91.9725	-95.9316	-100.075	-93.7822	-346.208
[30, 8, 8, 8, 8, 8, 7, 7, 7, 6, 6, 1, 6, 1, 6, 6, 1, 6, 1, 6, 1, 6, 1, 6, 6, 6, 6, 1, 6, 1, 6, 6, 1, 6, 1, 6, 1, 6, 1, 6, 6, 6, 1, 6, 1, 6, 6, 1, 6, 1, 1]	4217_con_17	[[-0.32057954040000003, -0.41479435800000003, 0.7041108393000001], [1.2262358505, -1.6646464758000001, 1.243516938], [-1.3269024714, -2.049178623, 0.4481022224], [-2.5467662381, -3.1048008014, -1.0866591547], [-0.3521540582, 0.65337566, 2.2677796442], [0.8749979259, 2.1917240117, 3.3016507346], [-1.6804735922, 0.2756155741, -0.7508718234], [1.1557330102, 0.8880984664, 0.0525302276], [0.3938774263…	[[-0.000804503, 0.0777618804, 0.2126172036], [-0.27737785660000003, -0.1306699352, 0.1980801066], [-0.1439413045, 0.17372371890000002, -0.3538368295], [0.2355683634, 0.3141411987, 0.2296192544], [0.46826366420000004, 0.12173841190000001, -0.27858965080000003], [-0.161352458, -0.2834596216, -0.2979127019], [0.08418756790000001, -0.0729419184, -0.0600511357], [-0.0129482964, 0.0800794253, 0.0106324…	51	4217	con_17	-3282.71	-91.9714	-95.9316	-104.687	-96.4436	-346.321
[30, 8, 8, 8, 8, 8, 7, 7, 7, 6, 6, 1, 6, 1, 6, 6, 1, 6, 1, 6, 1, 6, 1, 6, 6, 6, 6, 1, 6, 1, 6, 6, 1, 6, 1, 6, 1, 6, 1, 6, 6, 6, 1, 6, 1, 6, 6, 1, 6, 1, 1]	4217_con_8	[[-0.1294563373, -0.080513872, 1.1542746422], [0.7846691826000001, -1.8221864232, 0.5801878869], [-1.5781889894, -1.2339856955, 1.7531406337000002], [-2.672086781, -2.8140812646, 0.6270325894000001], [0.5866064384, 0.7560132893, 2.6973097846], [2.0645898611, 2.2851155302, 3.3558293796], [-1.5554381964, 0.3721894593, -0.320286972], [1.3545403337, 1.0296978881, 0.1688119147], [-0.2258373727, -5.002…	[[-0.1123586933, -0.08534422, 0.1556110847], [-0.203008968, -0.19087481920000002, 0.3323289038], [0.1332619944, -0.0785258107, -0.5384907924], [0.2529578388, 0.3874679737, 0.1399148675], [0.2965279702, 0.2043003098, -0.3956278701], [-0.2522296122, -0.2757833339, -0.259364284], [0.0465420132, -0.1779726583, -0.0432867698], [-0.0400080954, 0.086009997, 0.059909397600000004], [0.0958429927, 0.120663…	51	4217	con_8	-3282.7	-91.9724	-95.9318	-99.532	-93.606	-346.221
[30, 6, 6, 1, 6, 6, 6, 1, 6, 6, 1, 6, 6, 1, 6, 1, 6, 1, 6, 1, 6, 6, 6, 1, 6, 1, 6, 1, 6, 1, 7, 7, 7, 8, 8, 8, 8, 8, 8, 8, 1, 1, 8, 1, 1, 8, 1, 1]	1221_con_10	[[-1.7290466150000001, 0.5210748353, -0.3821741147], [2.0921111904, -1.2047587218, 1.2696009413], [2.2085641485, 0.1748758055, 1.4064141539000001], [3.1464081145, 0.6741918665000001, 1.2113378001], [1.0923863148, 0.9181541972, 1.7611069845], [1.0722385508, 2.4697045194, 1.6033310587], [-0.10439123780000001, 0.2584060923, 1.9833739727], [-0.9483675471, 0.8214540385, 2.3527673819], [-0.2517049975, …	[[0.508491692, -0.2635255335, 0.0090571568], [0.4518499519, -0.3072296436, -0.1783579791], [-0.1212037511, 0.0455673963, -0.0962346533], [-0.0679660225, -0.0590888143, 0.0208273002], [0.0473759334, -0.2846163579, 0.0212817974], [-0.12372214270000001, 0.7765116393, -0.126343893], [-0.0824712838, -0.0009627735000000001, -0.130841642], [0.0671276249, -0.052806691, 0.0875313861], [-0.0278882901, -0.0…	48	1221	con_10	-3316.83	-93.1198	-99.8015	-265.068	-285.25	-307.098
[30, 6, 6, 1, 6, 6, 6, 1, 6, 6, 1, 6, 6, 1, 6, 1, 6, 1, 6, 1, 6, 6, 6, 1, 6, 1, 6, 1, 6, 1, 7, 7, 7, 8, 8, 8, 8, 8, 8, 8, 1, 1, 8, 1, 1, 8, 1, 1]	1221_con_46	[[-1.7541667489, 0.0445485534, -0.1469208875], [2.1535264247, 0.3389119828, 2.1614144228], [2.0399125255, -0.7656613766, 1.3195682641], [2.8757362817, -1.0673535732, 0.7068225485], [0.8164995513000001, -1.4087673777, 1.2368577949], [0.3601113335, -2.2510132880000002, 0.0370182347], [-0.2307266256, -0.9646323695000001, 2.0303791828], [-1.1546205056, -1.5252236328, 2.0379853], [-0.1844588098, 0.266…	[[0.19337284400000002, 0.058116667500000004, -0.3284025114], [0.4671361216, 0.2881311534, 0.0273739126], [-0.12472382060000001, 0.0656128367, -0.0661438674], [-0.0671356149, 0.034277020400000004, 0.08321727], [0.186831783, 0.1167664987, 0.11866020740000001], [-0.32340876960000003, -0.2701354218, -0.5443893651], [-0.0788225974, -0.0075707788000000005, -0.09132701680000001], [0.0803239991, -0.02246…	48	1221	con_46	-3316.82	-93.1131	-99.7896	-253.996	-268.95	-306.547
[30, 8, 6, 6, 6, 6, 6, 6, 6, 7, 6, 6, 8, 8, 6, 6, 6, 6, 6, 6, 6, 7, 6, 6, 8, 1, 1, 1, 1, 1, 1, 1, 1, 1, 1, 1, 1, 1, 1, 1, 1, 1, 1, 1, 1]	3795_con_24	[[0.0087079025, -0.1369455668, -0.11671717870000001], [1.2274383106, 1.2406557072, 0.2254001012], [2.4831544056, 1.1219926353, 0.46691024600000003], [3.2998768812, 2.2833605394, 0.4122826556], [4.6420997156, 2.2406302167, 0.6680273101], [5.2648494238, 1.0339740225, 1.0074874011], [4.5120862519, -0.1056887298, 1.0822855603], [3.1280475455, -0.1058320336, 0.8140766022], [2.4332559168, -1.3354150445…	[[-0.2162838699, 0.1985138053, 0.1715358682], [-0.1056682127, -0.4865539713, -0.0264483576], [-0.2295308859, -0.1749213588, -0.0351437735], [0.130640732, -0.0215089082, 0.0304765286], [-0.0516074273, 0.033799394600000005, -0.0118236018], [-0.146949187, -0.0162684367, -0.0246595208], [0.0484174308, 0.0632471175, 0.0016971940000000002], [-0.07388748590000001, -0.06465322180000001, 0.0322378225], [-…	45	3795	con_24	-2887.76	-71.4689	-74.825	-122.434	-121.832	-272.001
[30, 8, 6, 6, 6, 6, 6, 6, 6, 7, 6, 6, 8, 8, 6, 6, 6, 6, 6, 6, 6, 7, 6, 6, 8, 1, 1, 1, 1, 1, 1, 1, 1, 1, 1, 1, 1, 1, 1, 1, 1, 1, 1, 1, 1]	3795_con_34	[[0.09812906960000001, -0.5222515176, -0.2662102906], [1.1006398278, 0.8390589068000001, -1.0462827723], [2.2009781327, 1.3261330327, -0.5934593380000001], [2.6937035126, 2.5324793993, -1.1580014957], [3.863694158, 3.1037537953, -0.7411704292], [4.6287447154, 2.5053873380000002, 0.2667295514], [4.1911325249, 1.3394671052, 0.8321225757], [2.9872103534, 0.7205220944, 0.4349439419], [2.6414778198, -…	[[-0.2716637592, 0.44483229960000004, 0.1460015021], [-0.08322314310000001, -0.3437904049, 0.3683465689], [-0.1811971775, -0.1903454005, 0.0940168218], [0.1144402228, 0.0436531821, 0.0463343087], [-0.0441904149, 0.006222763, -0.0371419931], [-0.1219540761, -0.0755573226, -0.0332487488], [0.0316058135, 0.06640716990000001, -0.031309969300000004], [-0.0148319459, -0.1146756002, 0.0009655507], [-0.1…	45	3795	con_34	-2887.76	-71.4678	-74.8246	-122.983	-124.341	-272.001
[30, 8, 6, 6, 6, 6, 6, 6, 6, 7, 6, 6, 8, 8, 6, 6, 6, 6, 6, 6, 6, 7, 6, 6, 8, 1, 1, 1, 1, 1, 1, 1, 1, 1, 1, 1, 1, 1, 1, 1, 1, 1, 1, 1, 1]	3795_con_31	[[-0.1195265759, -0.5115239548, 0.2556961578], [1.1200571438, 0.1036646464, -1.0541084835], [2.1747469032, 0.8232561002000001, -0.8384512103], [2.6998004418, 1.6081332054000002, -1.8926219284], [3.8333356375000003, 2.3606411405, -1.7367701371000002], [4.5185144458, 2.3728667073, -0.5186385263000001], [4.0412247946, 1.6245610374, 0.5244700247], [2.8782637592, 0.8418494813, 0.4028936467], [2.451677…	[[-0.0364288126, 0.46822620930000003, -0.1421573911], [-0.1003863054, -0.017353895600000002, 0.5568028582], [-0.2969885182, -0.1522159548, 0.12985314850000002], [0.143166645, 0.0796235839, 0.0045210868], [-0.065149829, -0.0295679704, -0.0426449763], [-0.1125504309, -0.0898857673, 0.0180268333], [0.0440522328, 0.0482195968, -0.0640244095], [0.0050243067, -0.128253361, 0.0664707004], [-0.1604951760…	45	3795	con_31	-2887.76	-71.4679	-74.8248	-123.043	-124.441	-272.008
[30, 8, 6, 6, 6, 6, 6, 6, 6, 7, 6, 6, 8, 8, 6, 6, 6, 6, 6, 6, 6, 7, 6, 6, 8, 1, 1, 1, 1, 1, 1, 1, 1, 1, 1, 1, 1, 1, 1, 1, 1, 1, 1, 1, 1]	3795_con_33	[[0.1218684124, -0.5932784571, 0.2093729385], [1.1800849838, 0.679839308, 1.0616606419], [2.2068222281, 1.2637650028, 0.5538481384], [2.7165005391, 2.4232784547, 1.1960914987], [3.8142720272, 3.0892845405, 0.7267834118000001], [4.4862965542, 2.6383707423000002, -0.415268157], [4.0302171952, 1.5213609839, -1.0593561325], [2.8970402364, 0.8097453998, -0.6124926118], [2.5212701126, -0.3429551832, -1…	[[-0.2818725369, 0.47857041100000003, -0.0706522295], [-0.1204907177, -0.296146311, -0.40736967500000004], [-0.1856259849, -0.1848253062, -0.0991626107], [0.1068039058, 0.0546217613, -0.053151833200000005], [-0.039588831500000005, -0.0004283687, 0.040540044000000004], [-0.11557872320000001, -0.08413546920000001, 0.0358072953], [0.0306626004, 0.061629277600000004, 0.0373972231], [-0.0112821527, -0…	45	3795	con_33	-2887.76	-71.4679	-74.8243	-122.783	-124.185	-271.988
[truncated: 3,460 more rows]
