# Supplementary material for: Modeling Zinc Complexes Using Neural Networks
Source: J Chem Inf Model. 2024 Apr 8;64(8):3140–8. doi: 10.1021/acs.jcim.4c00095 (PMC11040731; doi:10.1021/acs.jcim.4c00095)
Supplement: Supplementary file 2 — ci4c00095_si_002.xlsx [file ci4c00095_si_002.xlsx]

## Sheet: curated_complex
ID	csd	formula	natoms
616	SESWET	C16H14O8Zn	39
1823	VIGFIA	C14H30N4O2Zn	51
3070	KEYVES	C27H22N2O7Zn	59
731	BEZDER	C14H12N2O6Zn	35
1136	BUDBEI	C6H8N6O6Zn	27
774	GUKZOD	C19H13N7O6Zn	46
1877	ATAFEG	C20H18N12Zn	51
115	WEGHOH	C12H10N2O6Zn	31
1687	HATCEN	C21H26N2O5Zn	55
4207	LUGTAJ	C13H18N4O3Zn	39
5377	MPEZNC	C16H12N4Zn	33
4864	HAVBUC	C26H20N6O2Zn	55
609	QITRUH	C13H13N5O6Zn	38
4090	VUYBEX	C16H12N4O5Zn	38
140	QISMUD	C18H22N4O6Zn	51
2519	TOXMIE	C13H14N4O8Zn	40
3825	GEPDAH	C26H18N4O2Zn	51
4967	GARQUM	C22H20N10O2Zn	55
2390	KERLOJ	C10H10N4O10Zn	35
5786	QEBFOV	C26H24N2O7Zn	60
4347	SANVOT	C24H18N6OZn	50
70	UGIBAP	C8H10N4O8Zn	31
3109	BONRIF	C20H22N4Zn	47
5043	AMOXZN	C4H8N2O8Zn	23
4492	NOBHIX	C24H16N6O13Zn	60
3024	BOMQEZ	C22H24N6O4Zn	57
5805	ISUYAW	C30H20N2O4Zn	57
1445	CEXPOM	C22H18O8Zn	49
5019	EBAXUD	C17H14N4O6Zn	42
1568	AHITUI	C16H22N4O4Zn	47
5099	AHUTED	C17H19N3O4Zn	44
3786	QOBTAE	C11H22N2OZn	37
3430	QOBSOR	C12H24N2OZn	40
2630	XUNDAM	C26H20N4O4Zn	55
3264	EHIBIG	C8H18O8Zn	35
4639	VILBOK	C14H12N2O6Zn	35
291	YELXAR	C26H22N8O2Zn	59
3372	VEVVID	C16H21N3O6Zn	47
2366	SEKXOY	C20H26N8O4Zn	59
4048	RIKXUH	C18H24N2Zn	45
1865	LOSLUB	C26H20N6O4Zn	57
3531	WENQEO	C12H12N2O6Zn	33
4651	LOPYOE	C15H25N3O4Zn	48
3003	IRATOL	C18H24N2O4Zn	49
3929	IDANOS	C16H16N10O10Zn	53
1093	MALFIO	C12H14O8Zn	35
5031	FAYMIC	C17H13N3O4Zn	38
775	BUXZUQ	C7H11NO8Zn	28
2898	SOTCAG	C28H24N2O2Zn	57
5483	GUWGIP	C8H14N8O4Zn	35
3422	SIHFEX	C18H18N10Zn	47
4289	UCIFOC	C28H20N6Zn	55
3275	GANZIG	C22H18N12O2Zn	55
5208	RUDWIX	C17H17N3Zn	38
168	GILWOP	C24H17N5O8Zn	55
1711	MUDMAA	C18H14N4Zn	37
4618	LAJMUE	C16H38N2Zn	57
1277	HAYNOM	C14H14N12O4Zn	45
5811	BUYBAZ	C13H13N3O5Zn	35
876	ZERHEL	C18H18N12O8Zn	57
3180	CORCAP	C18H16N2O10Zn	47
428	XIYREC	C10H22N2O4Zn	39
5037	SOSHIS	C15H22N4O4Zn	46
2822	SUQCIR	C6H12N6O10Zn	35
5303	TEWNEO	C10H10N4O6Zn	31
88	VIPJOU	C24H25N5O4Zn	59
2265	IMIMEY	C14H18O10Zn	43
440	FORKED	C15H22N4O4Zn	46
3119	CIXZIV	C26H23N3O4Zn	57
5734	BIYJAU	C14H22N4O4Zn	45
4033	ERIKIA	C14H16N10O2Zn	43
1153	MOLTEM	C20H18N6O9Zn	54
679	QOHHIF	C10H14N4O6Zn	35
332	BIGXOH	C12H20N2O2Zn	37
2217	CAPWAU	C25H26N2O5Zn	59
2767	KUJRAI	C16H20O2Zn	39
4442	HAGBIA	C14H6N2O8Zn	31
3812	YENSEQ	C22H12N12Zn	47
2319	FOKXIO	C18H23N5O6Zn	53
5810	GOXFII	C10H14O10Zn	35
1817	BUZQUK	C12H12N2O8Zn	35
1574	KIMWUA	C12H19N5O5Zn	42
336	UGINEE	C33H21N5Zn	60
2306	RILBIA	C26H26N4Zn	57
1693	QUYDIZ	C24H16N6O12Zn	59
4407	EHEWIY	C11H9N5O9Zn	35
354	TIHMUV	C18H26N2Zn	47
3317	QAHTOK	C27H18N4O4Zn	54
2578	PESHEB	C18H14N4O2Zn	39
1778	QEXQAO	C24H20N6O4Zn	55
1412	WUZNIP	C16H18O10Zn	45
4293	INOCIY	C10H14N4O8Zn	37
5492	OXUVAF	C16H18O10Zn	45
2358	QAYGOM	C14H13N3O7Zn	38
61	PIKFOF	C20H22N8O4Zn	55
1488	KESTAF	C18H14N4O8Zn	45
5618	ZACZOS	C12H12N10O4Zn	39
5155	UQAFOI	C18H18N4O6Zn	47
821	RUQDAK	C18H18N2O4Zn	43
2760	MIDKUF	C26H22N4O2Zn	55
1702	LATKIB	C21H32N2O4Zn	60
1765	HERGIU	C16H28N6O8Zn	59
3912	WEGBEP	C12H24N6O12Zn	55
3669	HOTFAZ	C10H10N4O10Zn	35
755	DEZGOH	C21H35N3Zn	60
5723	DEXSUX	C24H30N4OZn	60
975	KEGJUC	C14H18N4O4Zn	41
5496	BUYBED	C13H12N2O6Zn	34
5361	XUGJAL	C20H18N4O6Zn	49
1668	HOPTIS	C6H13N17O2Zn	39
375	LUTPOG	C16H18N8O10Zn	53
173	VENGUR	C20H26N4O6Zn	57
5482	MOHZAL	C18H18N4O4Zn	45
4708	CEWBUC	C26H18N4O9Zn	58
1439	XIWTUU	C28H20N6Zn	55
5514	QIMRIQ	C12H12N2O6Zn	33
5543	DENSIB	C24H16N4O6Zn	51
131	ODIGEO	C20H18N4O4Zn	47
2257	GIYLIM	C16H18N2Zn	37
2628	CIBLIK	C14H18N8O6Zn	47
4060	KOKVIQ	C12H20N8O6Zn	47
4629	AFEJAX	C22H20N2O3Zn	48
5614	OBOJUM	C12H14N4O7Zn	38
4706	HUVTAT	C21H17N7O6Zn	52
3351	AYIFUL	C16H14N4O4Zn	39
1913	YABNIA	C18H20N6O6Zn	51
3553	IDATOZ	C14H10N4O6Zn	35
4411	ONAFIT	C21H22N2O2Zn	48
1950	XACMIY	C20H24N4O2Zn	51
1545	GIWLOO	C18H17N5O4Zn	45
0	ECOZAA	C20H22N4O6Zn	53
2497	WIKZOI	C14H22N12O8Zn	57
4926	KUYGIV	C8H12N8O7Zn	36
304	EBAVOU	C22H24N2Zn	49
2403	VOGFIG	C12H26N2Zn	41
1404	YAMXAO	C17H15N5O6Zn	44
5484	LELFOZ	C17H18N2Zn	38
5144	SAPNOO	C20H16N2O3Zn	42
4799	VIQFAE	C24H14N6O12Zn	57
256	QERHEB	C22H16N4O4Zn	47
5847	IZAVEK	C26H18N4O9Zn	58
474	KUBVOU	C16H22N2O5Zn	46
507	URONUL	C16H28N2O2Zn	49
3285	QEZLUD	C8H18Zn	27
2287	YEBYAI	C16H18N4O6Zn	45
1352	OLOZEV	C14H26N4Zn	45
5164	FUHYOX	C8H14O12Zn	35
3847	EJEBIF	C12H14N4O10Zn	41
1211	LALTID	C25H21N3O4Zn	54
2702	GIRMEA	C16H30N6O4Zn	57
5608	JUXLUL	C12H14N4O8Zn	39
4164	MUTYIK	C15H26N2O5Zn	49
3741	KOQNAH	C14H14N2O7Zn	38
5699	PUVWEK	C12H12N4O10Zn	39
1999	WABSAV	C12H16N10O4Zn	43
2769	TIHDAR	C18H14N4O8Zn	45
5338	POCVAG	C20H14N10Zn	45
1176	YOXFEX	C25H32N2Zn	60
2455	KUJREM	C18H24O3Zn	46
1355	VOXNED	C26H22N4O2Zn	55
3691	WEZGEO	C18H12N4O5Zn	40
4889	FAHCUO	C16H38N2Zn	57
5509	EHOYIK	C18H26N4O4Zn	53
4944	DURFUS	C10H22N2O4Zn	39
498	NICAZN	C12H16N2O8Zn	39
2691	NEXKUX	C15H19NO5Zn	41
1500	OZIMOB	C17H13N11OZn	43
4824	YUVPIQ	C25H26N4O4Zn	60
2547	UGOKAC	C25H16N4O3Zn	49
490	UCEDEL	C18H18N4O4Zn	45
1204	IJOFIY	C20H21N7OZn	50
2509	BENLAJ	C20H20N6O8Zn	55
4814	SATKOO	C14H25NO5Zn	46
2198	BONXAE	C21H17N3O4Zn	46
4319	GIJMAO	C24H19N3O4Zn	51
4056	GIRMEB	C6H14N12O4Zn	37
5558	GOSXET	C18H31N3Zn	53
4006	ICIZUQ	C18H22N2Zn	43
599	QOLDEB	C16H15N3O5Zn	40
2738	PEHDAK	C21H29N5OZn	57
5136	ACOCIF	C15H20N2O4Zn	42
5217	YEGQAC	C20H22N6O6Zn	55
2474	ECUQAV	C7H9N3O4Zn	24
3890	VUQCEQ	C20H18N2O6Zn	47
4303	GIFDEH	C2H10N12O8Zn	33
2150	ETUBAX	C8H10N4O6Zn	29
2438	PUVPAY	C26H22N4O6Zn	59
5681	RIKYIW	C24H22N4Zn	51
856	JIFKAN	C14H18N2O6Zn	41
4562	YOWCAQ	C11H15NO8Zn	36
2066	XOKGIQ	C16H16N2O10Zn	45
3707	TIGKUP	C10H10N4O10Zn	35
1979	CIXJOL	C18H18N4O2Zn	43
4191	XOTVOS	C18H24N2O12Zn	57
877	ICEXUK	C25H29N3O2Zn	60
103	FORKAZ	C14H22N4O2Zn	43
1925	RAHPIC	C20H14O8Zn	43
1250	QERMIK	C5H10N2O8Zn	26
1580	XICBUI	C24H18N2O11Zn	56
1944	WOFNUC	C20H36N2OZn	60
5348	BOFWOK	C16H18N4O6Zn	45
1806	RUXGOG	C8H12N6O6Zn	33
5188	NASFIW	C6H14O8Zn	29
5283	PAWGOK	C16H26N4Zn	47
5392	MATLEB	C11H10N4O6Zn	32
1528	MAZTEO	C20H24N2Zn	47
5003	POWDOV	C15H15NO5Zn	37
4012	JEKMUH	C16H22N4Zn	43
4484	EJIPAP	C10H15N9Zn	35
3864	PUVDUF	C10H16N2O8Zn	37
4812	GENWAY	C12H16N10O6Zn	45
2892	ZOMWIJ	C16H18N8O6Zn	49
5039	ABASAA	C13H19N9OZn	43
4455	NUGRAK	C16H22N4O6Zn	49
3657	JAMPIZ	C18H22N4O6Zn	51
4478	LUFHOL	C6H12N10O8Zn	37
369	XEJZUJ	C19H19N3O5Zn	47
1435	SOSHAK	C18H24N4O4Zn	51
2713	CUDXIJ	C16H28N2Zn	47
5433	AZOLAD	C24H20N4O4Zn	53
623	OXOXEG	C22H26N2O8Zn	59
3520	EBAYEO	C21H20N2O4Zn	48
2113	FOWHEF	C24H18N4O10Zn	57
3992	POKPUD	C10H20N4O5Zn	40
4168	FUGLOJ	C26H22N2O4Zn	55
3072	TEJHUM	C16H20N2O8Zn	47
1437	GIMWAC	C12H28N2O4Zn	47
1472	TICXEK	C30H18N2O6Zn	57
2473	GEVXEK	C28H22N2O2Zn	55
5742	XETHEK	C10H10N12O2Zn	35
1846	ATULUY	C18H22N4O12Zn	57
4995	SIZCUA	C19H32N2O4Zn	58
1209	BIZFUL	C18H8N2O9Zn	38
4752	YEFYUF	C20H14N4O5Zn	44
5833	YIXSAB	C16H18N4O6Zn	45
2780	GOMMUR	C20H16N8O4Zn	49
5178	MAHZUR	C25H20N2O2Zn	50
2779	YOXDUL	C19H24N2Zn	46
1177	DEVTEE	C12H16N10O4Zn	43
3681	NUZXOX	C16H16N2O16Zn	51
561	RURFOB	C22H32N4Zn	59
477	EQEFOW	C17H15N5O6Zn	44
236	ATUMUZ	C14H18N4O4Zn	41
5506	ECAQIL	C26H20N2O10Zn	59
539	EFOXAB	C22H14N6O4Zn	47
3019	ZEXHOZ	C6H14N4O6Zn	31
4939	LIVYOE	C20H30N2Zn	53
3407	BOCRUG	C12H6N2O6Zn	27
4049	QELPAB	C28H22N2O4Zn	57
3093	LODZOV	C22H18N12O2Zn	55
4377	CADHIY	C18H26N4Zn	49
1674	IROLAC	C22H20N2O6Zn	51
1937	OYAKAB	C26H16N6O4Zn	53
3987	XUCGEI	C21H20N6O6Zn	54
1731	WELSOW	C18H32N2O4Zn	57
2567	VUWJIH	C13H11N5O4Zn	34
5076	FESBOV	C17H26N4Zn	48
4872	UMOVIC	C18H16N4O5Zn	44
2860	ROQQIZ	C22H34N2Zn	59
2119	XIYNOJ	C26H22N2O4Zn	55
4794	RUVDET	C23H21N5O8Zn	58
2400	GILSIF	C12H12N6O6Zn	37
4279	KEKHEP	C16H18N4O9Zn	48
3685	NAQWEK	C32H18N2O5Zn	58
721	OBIHEN	C20H18N4O6Zn	49
3920	INICZN	C12H16N2O8Zn	39
4510	IGOPAW	C9H12N4O6Zn	32
990	UWIQEX	C13H16N6O5Zn	41
341	MIJVAF	C24H22N4O4Zn	55
5386	OZOQIF	C16H28N2O2Zn	49
1066	TAPVOY	C20H26N2O4Zn	53
5616	WOGFII	C18H30N2Zn	51
5468	ETUCOM	C20H26N2O5Zn	54
3887	LELFAL	C19H20O3Zn	43
667	LUGREK	C18H23N3O2Zn	47
3008	HAVBOW	C26H18N4O2Zn	51
194	HECMEI	C14H10N2O9Zn	36
1764	RUSDIS	C23H28N4Zn	56
3069	OJUJAE	C12H16N4O5Zn	38
4145	INOCEU	C10H14N4O8Zn	37
4474	FOJVIL	C20H18N4O8Zn	51
5083	DIYYAL	C6H12N6O10Zn	35
4663	OCOZAJ	C14H24N4Zn	43
5752	ILONIG	C14H18N4O4Zn	41
402	ROPZOL	C20H30N2Zn	53
3413	KOVQOD	C18H14N4O6Zn	43
3133	XACMOE	C22H28N4O4Zn	59
1750	TUMQOI	C24H16N10Zn	51
444	LICMEQ	C25H19N3O2Zn	50
5571	LEWFAV	C20H18N2O3Zn	44
542	PYACZN	C14H16N2O6Zn	39
3481	LEPVUA	C18H26O8Zn	53
1245	FIDWUL	C6H12N2O8Zn	29
417	SOSHOY	C15H24N4O4Zn	48
881	XALWUF	C10H14N2O8Zn	35
1803	KAGLOU	C16H18N4O4Zn	43
1233	QIPXUI	C16H20N6O2Zn	45
1752	RIRVIY	C6H8N6O6Zn	27
253	GEKVUQ	C24H20N6O2Zn	53
754	YIDSEK	C14H12N2O10Zn	39
5116	IWOPUF	C16H19N5O4Zn	45
397	LUFKOM	C10H18N4O8Zn	41
4930	PEGQEX	C18H22O13Zn	54
2499	VOJMEP	C8H17NO6Zn	33
373	EQECOT	C23H21N5O6Zn	56
2130	LELJAO	C20H30N2Zn	53
4776	NIWNOX	C26H20N2O7Zn	56
1730	DORGUM	C14H16N2O9Zn	42
247	MIQVAL	C8H15N5O4Zn	33
4140	MAHRAP	C10H10N4O6Zn	31
4883	YUSZIX	C20H21N3O11Zn	56
1385	CINLIW	C16H14N4O8Zn	43
2825	DEPMIU	C8H20N2O6Zn	37
3038	QERPAE	C22H24N2O4Zn	53
3084	QIQLAD	C14H16N6O8Zn	45
2854	POMMOV	C4H10N10O8Zn	33
1961	TISBUS	C16H14N2O6Zn	39
4917	PIZLAN	C12H16N10Zn	39
2753	NAFGOT	C34H18N2O4Zn	59
1043	YADNUO	C30H20N2O7Zn	60
1862	CEGFIE	C25H25N3O2Zn	56
676	DAFLIG	C28H20N10Zn	59
4428	DEXYEL	C24H18N12Zn	55
738	PUTPUP	C18H36N2Zn	57
2042	JUVCEK	C18H18O16Zn	53
2804	ROGXAM	C14H22O12Zn	49
1449	CEHCAT	C14H12N2O10Zn	39
4306	OZOQOL	C18H32N2O4Zn	57
1319	RUVDIX	C20H21N5O6Zn	53
2791	KIWTOA	C20H22N2O4Zn	49
4703	MAVLEB	C22H20N2O6Zn	51
2013	XOXYOZ	C18H30N2OZn	52
3765	SEZVID	C12H14N4O6Zn	37
3284	ATUPEM	C14H12N6O4Zn	37
1423	DAPQAN	C18H18N8O4Zn	49
2840	HODTEZ	C23H19N7O3Zn	53
5199	SESPIQ	C28H20N2O7Zn	58
5708	DUHJUM	C19H13N3O2Zn	38
2396	YUMWOT	C12H16N6O6Zn	41
4952	CAPXEY	C21H16N4O8Zn	50
2841	GOSMOS	C10H8N10O4Zn	33
5561	BIPFAI	C20H16N10Zn	47
1857	YAZXAZ	C26H20N6O4Zn	57
3499	QURTED	C18H22N4O4Zn	49
2071	VOXNIH	C26H22N4O2Zn	55
3037	SIZPOJ	C15H16N4O4Zn	40
5193	DUVSIY	C25H22N4Zn	52
2365	YEXJOB	C32H18N8OZn	60
727	BPPZNH	C16H8N10O12Zn	47
82	ERURAL	C20H32N2Zn	55
2932	NOWHEO	C26H23N3O6Zn	59
409	ERURIT	C14H34N2Zn	51
4969	ATEFIQ	C24H18N10OZn	54
4318	DEHKIM	C11H13N5O6Zn	36
3838	GERTEE	C22H14N4O4Zn	45
2346	XIBYOX	C20H14N6O5Zn	46
1228	KAGMAH	C17H14N4O6Zn	42
2386	POWVON	C24H20N2O7Zn	54
3856	IDAVER	C24H16N6O4Zn	51
2995	CUMBES	C16H15N3O5Zn	40
5619	HOXYUQ	C20H15N3O5Zn	44
4487	TAHYOS	C12H26O6Zn	45
3235	VIFTAI	C24H22O6Zn	53
3134	XECNUQ	C18H19N3O4Zn	45
3443	PIKGAS	C22H24N6O6Zn	59
3127	KAZFIC	C20H14O8Zn	43
3495	IGATUF	C12H28N2O6Zn	49
575	EXUYOL	C10H9N9Zn	29
1695	WAPMUW	C28H24N2O2Zn	57
2330	TIBPEB	C22H16N2O10Zn	51
4436	MASRED	C24H22N4O4Zn	55
215	ZOPQUS	C8H18N2O4Zn	33
4477	KIYSEQ	C18H18O6Zn	43
5470	WISNET	C14H16N4O9Zn	44
897	UNOPUJ	C26H24N2O6Zn	59
4320	SAJDAK	C4H10Zn	15
1640	SOGLOS	C26H19N3O8Zn	57
5815	EFOKIW	C22H24N6O4Zn	57
831	UGINOO	C29H19N5Zn	54
4440	OHORIM	C12H12N10O2Zn	37
226	KEFNUF	C25H28N4OZn	59
191	IKOYUE	C26H26N4O3Zn	60
214	KIKNAT	C16H26N4O8Zn	55
4116	ULICOH	C23H19N7O2Zn	52
2060	SIRMOX	C22H22N2O8Zn	55
3479	FASBEG	C5H10N2O8Zn	26
9	SAGYEH	C18H18N2O4Zn	43
1231	DENSAT	C19H20N4O7Zn	51
3723	PATSOT	C28H20N6O2Zn	57
4975	ZETDOT	C26H20N2O2Zn	51
5056	MIRSEM	C16H18O6Zn	41
1881	ONUNER	C14H34N6Zn	55
211	MEYGOM	C8H14O12Zn	35
1594	MIQVEP	C8H15N5O4Zn	33
928	TEFDOY	C18H18N2O6Zn	45
1491	SUNNAR	C27H17N7O2Zn	54
1998	TARWIT	C24H20N4O4Zn	53
4357	MESZAM	C22H18N4O6Zn	51
5048	FOMKOH	C22H28N2O2Zn	55
1147	UZIFAL	C24H21N5O4Zn	55
3776	FOJTUV	C20H18N6O6Zn	51
1843	IXOCIH	C10H14N8O6Zn	39
2575	MIRXUI	C24H20N10O2Zn	57
4189	PAGFUA	C24H26O2Zn	53
5275	QAFHAH	C12H12N2O8Zn	35
3907	UYAQAO	C18H14N10Zn	43
1440	QEJLEX	C10H14N4O4Zn	33
3615	HUCHOD	C12H12N4O5Zn	34
325	ISAVAZ	C28H22N2O4Zn	57
1618	XAHGIY	C12H8N10O2Zn	33
5556	NEYTES	C17H15NO6Zn	40
3165	BAXROH	C10H20N2O10Zn	43
224	SUXREJ	C14H18N4O8Zn	45
5422	BIYZUF	C18H22N8O8Zn	57
4268	NALKUI	C12H24N2O8Zn	47
2703	WECKUN	C26H20N4O8Zn	59
2914	TEKJEA	C18H34N4O2Zn	59
1772	WIWCUB	C18H14N4Zn	37
3901	MEXFOM	C14H20N10Zn	45
3012	REWFAB	C20H16N2O7Zn	46
843	MOVBUV	C24H21N5O4Zn	55
1367	IKADIJ	C26H20N4O4Zn	55
216	MALFOU	C14H18N2O5Zn	40
649	IKEYOM	C10H18O6Zn	35
3079	RUQLIA	C25H19N5O6Zn	56
5469	ONATED	C10H22O6Zn	39
1783	GEPLOD	C10H13NO7Zn	32
1603	PAXZOG	C6H16O2Zn	25
413	JIZCAW	C14H36N6Zn	57
948	NUFJAB	C16H16N10O14Zn	57
1375	ERUQUE	C18H28N2Zn	49
1273	RUSDEO	C21H24N4Zn	50
3846	QANSAB	C12H11N5O7Zn	36
2493	REWHIN	C12H14N8O2Zn	37
225	AYISEH	C20H24N2O5Zn	52
5595	BEKPUC	C8H24N6O4Zn	43
5809	XISBOR	C12H12N2O8Zn	35
1285	QABYAV	C12H16N6Zn	35
3216	QURSOM	C18H22N4O4Zn	49
5459	FEHBAY	C22H28N2O2Zn	55
5087	RATXER	C14H20N2O3Zn	40
3537	GEGQUE	C12H9N5Zn	27
98	KAPDIQ	C20H14N8O12Zn	55
2102	QIRFUV	C12H14N4O10Zn	41
2750	LUSVEA	C19H30N4O2Zn	56
3961	EKIGEM	C12H18N8O6Zn	45
4177	UNELEF	C10H16N2Zn	29
2475	GILSOL	C12H12N6O6Zn	37
5174	QEMDOB	C11H11NO6Zn	30
3227	EXOFAZ	C21H24N2O7Zn	55
4123	SAQHUP	C12H17NO8Zn	39
2470	HUXVAX	C19H30N4O2Zn	56
2138	WUXCUO	C20H16N4O4Zn	45
5861	MUSPUL	C13H18N4O4Zn	40
2793	RIKZIX	C28H26N4Zn	59
5300	JAMNIX	C10H22N4O6Zn	43
1408	ICOBEI	C14H30N2Zn	47
3975	HIQBIS	C28H24N2O4Zn	59
3821	ZIQBIM	C16H16N2O10Zn	45
2806	ONISUA	C15H19N7O6Zn	48
1030	SIDNAW	C20H22N4O4Zn	51
4611	PAKXEG	C17H21N7O6Zn	52
3990	MIWSOC	C24H22N4O6Zn	57
1221	COLTUT	C18H17N3O9Zn	48
2001	DENRUM	C14H16N2O8Zn	41
4919	LAJRIZ	C22H16N4O10Zn	53
4489	FOMLAU	C22H28N2O4Zn	57
1448	KAZFAU	C20H14O8Zn	43
3795	WUDMEN	C18H20N2O4Zn	45
1329	ABOWOF	C16H20N2O5Zn	44
5693	XISTAX	C10H18O6Zn	35
4062	APUDIA	C24H20N6Zn	51
3971	POMMEL	C4H8N8O8Zn	29
5637	GOSMIM	C12H8N10O2Zn	33
5762	CIBTIS	C25H17N5Zn	48
1127	WUDMAJ	C11H15NO5Zn	33
4057	UQEBEZ	C18H18N2O6Zn	45
3234	YABNAS	C16H16N6O6Zn	45
4742	UNOKIS	C18H20O11Zn	50
1945	FORJUS	C15H26N4Zn	46
437	QAHZOQ	C24H19N7O7Zn	58
263	SAJDEO	C2H6Zn	9
227	ICIMAJ	C26H20N4O4Zn	55
695	DOSQUA	C7H11NO9Zn	29
1310	QOLMEK	C19H23NO5Zn	49
5499	PAXPOU	C12H30N2Zn	45
4383	NAPMUM	C16H36N2Zn	55
1573	ERIMIC	C15H19NO4Zn	40
3401	RIKGEA	C16H16N2O2Zn	37
4138	MASYAH	C25H23N5O3Zn	57
2230	CAPDIG	C12H14N4O4Zn	35
4	XAXBIJ	C10H21NO7Zn	40
3075	AGEJOM	C20H21N3OZn	46
1722	QOLDIF	C18H16N4O5Zn	44
1533	PESKEE	C24H18N2O4Zn	49
827	FULSOV	C10H12N6O16Zn	45
1646	GOQQAG	C16H16N10O6Zn	49
3861	WILHOR	C14H16N10O6Zn	47
538	DUVKOU	C8H12N10O6Zn	37
150	AXUQER	C12H20N10Zn	43
5306	UZICIQ	C16H20N6O6Zn	49
4744	XEZTII	C4H14N8O8Zn	35
5139	HIQBEO	C26H18N4O6Zn	55
1479	XIZVAG	C16H22N4O4Zn	47
1924	YOWMAY	C26H22N4O6Zn	59
4366	QAHVAY	C20H14O10Zn	45
4182	HOSXUJ	C8H10N12O2Zn	33
5302	AXILUO	C12H16N10O6Zn	45
3397	PIKVAJ	C17H19N5O5Zn	47
3211	ZUTNUZ	C22H24N2O5Zn	54
331	PIMTAI	C8H10N4O6Zn	29
3097	INILOH	C20H32N2Zn	55
5004	TIGJEZ	C6H14N2O4Zn	27
787	YAFZEL	C16H14N2O6Zn	39
2694	VORNOF	C12H18N8O8Zn	47
636	QUQVAB	C12H16N6O2Zn	37
4747	GEZLAA	C26H24N4O2Zn	57
1373	ICOBAE	C16H18N2Zn	37
1005	MUZNIG	C24H16N4O8Zn	53
1327	GISQAA	C14H32N10Zn	57
1054	XILGAB	C6H14N12O2Zn	35
3778	REZDEI	C10H12N6O6Zn	35
2407	NENCOZ	C14H15NO6Zn	37
2417	VOLWAV	C16H16N4O4Zn	41
3080	ULASUW	C21H29N3Zn	54
366	BIGXIB	C15H25N3OZn	45
618	CUDXOP	C13H22N2Zn	38
5322	SOJXUK	C6H13NO9Zn	30
2937	CELKAF	C14H16N2O10Zn	43
1829	OFUFEA	C15H14N4O6Zn	40
3591	USIVEZ	C20H12N4Zn	37
3957	EHOYAC	C18H26N4O4Zn	53
4777	MIDKOZ	C24H18N4O2Zn	49
1424	DICWAP	C20H17N5O5Zn	48
5536	DUMLIH	C20H22N8O4Zn	55
3177	JIHROK	C16H20N2O12Zn	51
2487	WELSIQ	C18H32N2O2Zn	55
4686	YEVNOD	C24H24N2O9Zn	60
2260	OLOWIV	C9H14N6O6Zn	36
5311	DISWUA	C24H22N4O8Zn	59
2063	TERQEM	C14H14N2O5Zn	36
2991	FIDWOF	C4H8N2O8Zn	23
5314	AZILOK	C22H28N2O2Zn	55
5245	ICEWOD	C24H32N2OZn	60
470	XECRAZ	C10H10N4O6Zn	31
1141	CODRIX	C14H18N2Zn	35
5704	QOLWUJ	C17H24N2O4Zn	48
5807	VIKMEK	C19H12N6O6Zn	44
851	PUKLUE	C26H22N4O4Zn	57
740	ASOCOC	C10H14O4Zn	29
999	WAQSIR	C21H21N5O8Zn	56
4563	CERPAS	C17H28N4OZn	51
4616	OGANAM	C24H16N4O8Zn	53
1812	YUZROC	C16H17N7O8Zn	49
2363	ILAZIG	C28H22N2O4Zn	57
3060	YAYYED	C20H18N4O6Zn	49
3738	ATUMAF	C18H22N4O12Zn	57
2720	KIWTIU	C22H22N2O4Zn	51
5646	LIYXIA	C28H16N10Zn	55
541	EXIFUN	C21H24N4O6Zn	56
4746	COLCUD	C28H24N2O5Zn	60
957	TENGEB	C22H28N2OZn	54
5249	HINLIC	C11H17N9Zn	38
5498	EYIXEQ	C21H19N5O8Zn	54
5264	UQEBID	C28H22N2O4Zn	57
4906	VUJTEA	C26H16N6O4Zn	53
5866	UNEQUB	C12H16N2O10Zn	41
3280	ASOZEP	C28H24N2O4Zn	59
4046	XILHAB	C18H22N2O6Zn	49
4344	GICFUW	C18H20N6O8Zn	53
5419	LOFYIP	C26H20N6O2Zn	55
3953	WEWVIG	C16H18N8O8Zn	51
3914	KOVRAQ	C24H28N2O4Zn	59
5182	SIGLUP	C17H24N6O2Zn	50
4410	LUYBAI	C26H22N8O2Zn	59
4585	DAMLAG	C20H26N4O5Zn	56
5420	PAXPIO	C14H34N2Zn	51
859	DUCPAT	C14H26O6Zn	47
3246	ECULAQ	C19H13N3O5Zn	41
5012	BEZLID	C15H19N3O4Zn	42
5601	MEHHIS	C9H10N6O9Zn	35
2308	MAHQAO	C12H22O6Zn	41
1628	FENVEA	C26H18N2O8Zn	55
1501	YORRUU	C14H18N4O10Zn	47
149	PAXPUA	C19H36N2Zn	58
1262	XACGUD	C14H16N6O6Zn	43
4337	VIQMEO	C20H16N2O5Zn	44
1974	VIRTIC	C14H26N2OZn	44
3888	HILMOG	C18H20N6O8Zn	53
5850	MATLIF	C12H12N4O6Zn	35
3926	LARYOS	C21H26N4O5Zn	57
5798	AYIYOX	C16H18O10Zn	45
1583	RACYAW	C20H14N2O5Zn	42
1922	YAFZIP	C25H25N3O5Zn	59
235	METVIR	C12H30N2Zn	45
3598	IWOLEN	C8H20N10O8Zn	47
3252	WUXCOI	C22H16N4O4Zn	47
449	ROKDIF	C18H28N4Zn	51
1179	EQIMEY	C10H14N2O8Zn	35
692	LIKXAF	C11H18Zn	30
5345	VAQZUK	C17H19N5O4Zn	46
3608	EZICAS	C24H16N4O6Zn	51
1386	FIPRUR	C5H11N5O4Zn	26
5034	DAXGUF	C19H16N2O5Zn	43
925	UGINII	C26H18N4Zn	49
1225	SORBOQ	C18H22N8O11Zn	60
1196	SIGXOX	C18H23N3OZn	46
4316	MELYAE	C20H18N2O6Zn	47
3421	IDIFIN	C22H22N4O8Zn	57
2406	LEHCUY	C20H30N4O4Zn	59
1566	DAMJUY	C19H24N4O4Zn	52
4358	IJEDOR	C19H14N2O8Zn	44
3995	BENDAB	C16H18N2O4Zn	41
2204	PIFFEQ	C22H20N2O5Zn	50
5486	XACNAR	C10H16N2O9Zn	38
3800	SOBRAD	C14H12N6O6Zn	39
810	IDAVAN	C19H12N6O4Zn	42
5713	CEHNAH	C15H18N10OZn	45
4073	TAZYUP	C14H22N2Zn	39
5505	YIGGAZ	C10H19N3O7Zn	40
1129	DIYDUK	C18H20O12Zn	51
4937	POFCUJ	C20H16N4O5Zn	46
5756	JEVMIH	C18H18N4O2Zn	43
2621	BEPJOY	C25H22N2O9Zn	59
4214	DEMJIR	C18H18N10O3Zn	50
1025	YAMXOA	C16H18O8Zn	43
4473	SUPDIQ	C16H32N2Zn	51
3223	NISVAO	C16H29NZn	47
2226	COLWIK	C29H16N4O5Zn	55
3909	TEDGUF	C20H22N2O4Zn	49
2050	XUBPAM	C14H14N4O10Zn	43
5625	TOPYEE	C26H22N4O2Zn	55
2233	FODMEQ	C10H24N2Zn	37
842	LOBDIS	C28H22N4O2Zn	57
1548	TOMTAR	C12H14N2O5Zn	34
441	RIJHAV	C15H27NZn	44
2761	CIWDOC	C16H14O10Zn	41
2187	YIHMAD	C24H18N4O2Zn	49
3273	ISEXOU	C16H28N2O2Zn	49
183	ALOPAS	C14H14N2O5Zn	36
633	RIKGIE	C28H24N2O2Zn	57
4273	ZUGVEC	C12H17NO6Zn	37
3071	KUFBAP	C28H18N12Zn	59
4379	GOGPAU	C17H26N4Zn	48
2984	DUVMUD	C29H21N5O3Zn	59
1021	VUGBOP	C24H26N4O4Zn	59
4923	UYAJIO	C13H17N3O6Zn	40
2858	QOBTOS	C18H32N4OZn	56
659	SELXEM	C22H30N2OZn	56
2707	QITROB	C12H11N5O6Zn	35
368	TEFDIS	C18H18N2O6Zn	45
1930	UNODOR	C18H20N2O12Zn	53
5367	HOLTUX	C10H14O12Zn	37
5257	FOSJIJ	C18H28N2O2Zn	51
798	OMUVUO	C22H18N6O4Zn	51
2960	HIQSIK	C22H18N4O6Zn	51
5380	NUNYAX	C22H24N2O4Zn	53
5333	BOFROF	C16H20N6O6Zn	49
5582	DISWOU	C24H24N4O7Zn	60
2416	COBKOW	C18H10N8O4Zn	41
1344	CAKGIH	C26H26N4Zn	57
759	WOBGAV	C16H20N6O4Zn	47
1069	AKAPIN	C23H31N3Zn	58
5671	PAMBEM	C20H22N6O8Zn	57
2662	KAYPUW	C16H16N2O5Zn	40
74	MAZTAK	C16H16N2Zn	35
1558	PEHDEO	C22H31N5OZn	60
1835	JILGUJ	C24H18N4O2Zn	49
982	WIBHEW	C13H14N4O5Zn	37
4678	LAYLAB	C22H18N2O7Zn	50
4371	OPOLUC	C6H8N8O5Zn	28
3559	IDAWAN	C16H28N2O4Zn	51
3129	NABVIY	C14H20N2Zn	37
763	QANTOP	C24H16N10Zn	51
3616	KAWSAD	C12H20N2Zn	35
1565	RUSDAK	C22H26N4Zn	53
2731	PEGQIB	C18H22O13Zn	54
964	LIVRUD	C25H22N2O7Zn	57
2004	TISBOM	C14H14N2O6Zn	37
532	BIBBEU	C14H22N4O6Zn	47
4749	HEFJEJ	C14H26N2OZn	44
5597	FABZUF	C21H33N3O2Zn	60
913	QUHNIS	C12H14N4O10Zn	41
1470	GIHSIA	C18H22N4Zn	45
1064	TIPXIZ	C14H16N2O14Zn	47
2558	NIQXER	C22H20N6O4Zn	53
2797	FEQTUS	C5H10N2O8Zn	26
857	IFICEG	C20H16N4O5Zn	46
2869	COVTEN	C22H30N4O2Zn	59
4684	CAPDEC	C10H10N4O4Zn	29
2320	GODFEK	C18H18N2O4Zn	43
5428	CEFZUL	C14H16N2O5Zn	38
1309	FEKGAE	C24H20N4O3Zn	52
3807	REHDIS	C26H18N2O4Zn	51
2076	ICOWED	C14H17N5O5Zn	42
3767	BENLAH	C6H16N4O4Zn	31
1800	FEVFAQ	C24H20N6O2Zn	53
668	CIBLIL	C30H20N6O2Zn	59
4449	GOWQOY	C14H15N3O4Zn	37
280	HIVHIG	C14H22N4O4Zn	45
3282	RACYEA	C20H16N2O6Zn	45
5323	USIVAU	C14H17N3O7Zn	42
154	GEZLEE	C24H20N4O2Zn	51
5062	DUCPUN	C24H22N4O2Zn	53
2070	PIZTOK	C22H14N4O4Zn	45
79	BAQROA	C22H22N4Zn	49
652	WOGFEE	C22H26N2Zn	51
1426	OMEWOU	C8H19N3O4Zn	35
339	MPLZNC	C16H12N4Zn	33
2681	RUVDAP	C15H17N5O8Zn	46
5243	DEZNOM	C8H10N4O6Zn	29
2057	BEZKOH	C8H12N6O4Zn	31
4948	BOVNOQ	C16H16N10O6Zn	49
2531	XEBVOQ	C14H24N4O4Zn	47
868	ERIRAZ	C4H12N4O7Zn	28
3278	LOFCEP	C20H22N2O4Zn	49
931	EMUKEC	C30H22N4Zn	57
3613	WUKNAR	C14H12N2O10Zn	39
5225	TEYDUZ	C28H24N2O4Zn	59
348	FEXWEM	C23H19N5O4Zn	52
3294	IXOFUY	C28H22N2O6Zn	59
1766	NIDLEU	C22H24N6O6Zn	59
252	EFOXEF	C28H18N6O4Zn	57
3882	HUBMUM	C12H16N6O6Zn	41
1056	KUMTUI	C24H32N2Zn	59
4109	JIPBEP	C12H27N3O4Zn	47
3429	NOJPUA	C20H22N4O2Zn	49
4391	PIHKUP	C20H26N2O4Zn	53
4185	CORLOM	C21H17N3O4Zn	46
4094	IDATUF	C24H18N8O4Zn	55
739	LENFOB	C22H30N2OZn	56
5212	VOBXER	C8H8N6O8Zn	31
378	TOGSUF	C22H18N4O8Zn	53
5551	XILGUU	C26H20N4O4Zn	55
1510	NENMAU	C16H14O4Zn	35
3698	ABEGOG	C18H16N4O5Zn	44
210	ULAVUY	C19H26N2O4Zn	52
5503	VOPVAY	C16H34N4Zn	55
3040	OCOYUC	C14H29N3Zn	47
1740	WESRAN	C10H10N4O10Zn	35
2372	XUCGAE	C10H16N6O6Zn	39
5284	CIBJUU	C26H24N2O6Zn	59
2091	KIYRAN	C20H22N4O10Zn	57
885	PAHSOH	C24H18N2O6Zn	51
4217	DITWEL	C25H17N3O5Zn	51
3017	ZUDLUF	C10H16N6O6Zn	39
2861	SOGLUY	C24H19N3O8Zn	55
1564	ACUDUA	C20H20N12Zn	53
2146	FOZGEH	C15H24N10O2Zn	52
2302	YOTFOD	C16H16N18Zn	51
4376	QOLMIO	C14H16N2O6Zn	39
1912	MIRNIL	C22H22O10Zn	55
4496	EYOTER	C6H12N2O8Zn	29
1662	YUJMAT	C14H24N2O4Zn	45
3335	WEDLUM	C17H32N2Zn	52
2252	MIPYAO	C19H22N2O6Zn	50
5495	NUGFEA	C14H16N6O4Zn	41
3516	ERUREP	C20H32N2Zn	55
4430	SOSHEO	C18H22N4O4Zn	49
381	ICEXIY	C26H28N2O2Zn	59
3238	GAQYOM	C18H20N6O4Zn	49
3176	AREWOJ	C10H10N4O6Zn	31
2435	TASZAP	C22H19N5O4Zn	51
5343	TECTUR	C18H18O16Zn	53
510	APURZN	C8H8N6O11Zn	34
3387	NIDFEM	C22H18N4Zn	45
2463	TOXDIV	C19H14N6O5Zn	45
2866	LACGAA	C10H16N8O3Zn	38
3709	KABWUH	C14H12N2O12Zn	41
4075	VIJTUE	C8H12N2O10Zn	33
1985	QITKEL	C18H14N12Zn	45
